# Supplementary material for: Ethanol(nitrato)[tris­(4-cyano-3-phenyl-1H-pyrazol-1-yl)hydroborato]nickel(II)
Source: IUCrdata. 2021 Jul 9;6(Pt 7):x210690. doi: 10.1107/S2414314621006908 (PMC9462359; doi:10.1107/S2414314621006908)
Supplement: Supplementary file 1 [file x-06-x210690-sup1.cif]

##############################################################################
#                                                                            #
# This CIF contains the data for a data article accepted for                 #
# publication in IUCrData. It conforms to the requirements of                #
# Notes for Authors for IUCrData, and has been                               #
# peer reviewed under the auspices of IUCrData.                              #
#                                                                            #
# Full details of the Crystallographic Information File format               #
# are given in the paper "The Crystallographic Information File (CIF):       #
# a New Standard Archive File for Crystallography" by S. R. Hall, F. H.      #
# Allen and I. D. Brown [Acta Cryst. (1991), A47, 655-685].                  #
#                                                                            #
# The current version of the core CIF dictionary is obtainable from          #
# ftp://ftp.iucr.org/pub/cif_core.dic.                                       #
#                                                                            #
# Software is freely available for graphical display of the structure(s)     #
# in this CIF. For information consult the CIF software page                 #
# http://www.iucr.org/resources/cif/software.                                #
#                                                                            #
# This file may be used for bona fide research purposes within the           #
# scientific community so long as proper attribution is given to the data    # 
# article from which it was obtained.                                        #
#                                                                            #
##############################################################################
data_I
_database_code_depnum_ccdc_archive 'CCDC 2094536'
_audit_creation_method
;
Olex2 1.2
(compiled 2018.05.29 svn.r3508 for OlexSys, GUI svn.r5506)
;
_journal_date_recd_electronic     2021-06-03
_journal_date_accepted     2021-07-05
_journal_name_full     'IUCrData'
_journal_year     2021
_journal_volume     6
_journal_issue      7
_journal_page_first     0
_journal_page_last     0
_journal_paper_category     HM
_journal_paper_doi     10.1107/S2414314621006908
_journal_coeditor_code     BV4040
_publ_contact_author_name     'David M. Eichhorn'
_publ_contact_author_address
;
Department of Chemistry
Wichita State University
1845 Fairmount St.
Wichita, KS 67260-0051
USA
;
_publ_contact_author_email     'david.eichhorn@wichita.edu'
_publ_contact_author_fax     ?
_publ_contact_author_phone     '+13169787367'
_publ_section_title
;\
Ethanol(nitrato)[tris(4-cyano-3-phenyl-1<i>H</i>-pyrazol-1-yl)hydroborato]\
nickel(II)
;
_publ_section_title_footnote     .
loop_
    _publ_author_name
    _publ_author_footnote
    _publ_author_address
    'Salerno, Elvin V.' .
;
Department of Chemistry and Biochemistry
Wichita State University
1845 Fairmount St.
Wichita, KS 67260-0051
USA
;
    'Kadel, Lava R.' .
;
Department of Chemistry and Biochemistry
Wichita State University
1845 Fairmount St.
Wichita, KS 67260-0051
USA
;
    'Eichhorn, David M.' .
;
Department of Chemistry and Biochemistry
Wichita State University
1845 Fairmount St.
Wichita, KS 67260-0051
USA
;
_publ_section_synopsis
;
The synthesis and structure are reported of Tp^Ph,4CN^Ni(NO~3~)(EtOH), an
octahedral complex containing a tridentate cyanoscorpionate ligand, a
bidentate nitrate ligand and a neutral ethanol ligand.
;
_chemical_name_systematic
;\
Ethanol(nitrato)[tris(4-cyano-3-phenyl-1<i>H</i>-pyrazol-1-yl)hydroborato]\
nickel(II)
;
_chemical_name_common     ?
_chemical_formula_moiety     'C32 H24 B N10 Ni O4'
_chemical_formula_sum     'C32 H24 B N10 Ni O4'
_chemical_formula_iupac     '[Ni (C30 H19 B N9) (N O3) (C2 H6 O)]'
_chemical_formula_weight     683.14
_chemical_melting_point     ?
_space_group_crystal_system     orthorhombic
_space_group_name_H-M_alt     'P b c a'
_space_group_name_Hall     '-P 2ac 2ab'
loop_
    _space_group_symop_operation_xyz
    'x, y, z'
    '-x+1/2, -y, z+1/2'
    '-x, y+1/2, -z+1/2'
    'x+1/2, -y+1/2, -z'
    '-x, -y, -z'
    'x-1/2, y, -z-1/2'
    'x, -y-1/2, z-1/2'
    '-x-1/2, y-1/2, z'
_cell_length_a     16.627(6)
_cell_length_b     18.030(7)
_cell_length_c     21.293(8)
_cell_angle_alpha     90
_cell_angle_beta     90
_cell_angle_gamma     90
_cell_volume     6383(4)
_cell_formula_units_Z     8
_cell_measurement_reflns_used     9305
_cell_measurement_theta_min     2.96
_cell_measurement_theta_max     22.841
_cell_measurement_temperature     150
_exptl_crystal_description     block
_exptl_crystal_colour     'light blue'
_exptl_crystal_size_max     0.587
_exptl_crystal_size_mid     0.517
_exptl_crystal_size_min     0.318
_exptl_crystal_density_diffrn     1.422
_exptl_crystal_density_meas     ?
_exptl_crystal_density_method     ?
_exptl_crystal_F_000     2816
_exptl_absorpt_coefficient_mu     0.663
_exptl_absorpt_correction_type     numerical
_exptl_absorpt_process_details
;
(SADABS; Bruker, 2013)
;
_exptl_absorpt_correction_T_min     0.6725
_exptl_absorpt_correction_T_max     0.7455
_exptl_special_details     ?
_diffrn_ambient_temperature     150
_diffrn_source     'sealed X-ray tube'
_diffrn_radiation_type     MoK\a
_diffrn_radiation_wavelength     0.71073
_diffrn_radiation_monochromator     graphite
_diffrn_measurement_device_type     'Bruker APEXII CCD'
_diffrn_measurement_device     'three-circle diffractometer'
_diffrn_measurement_method     '\f and \w scans'
_diffrn_detector     'CCD area detector'
_diffrn_detector_area_resol_mean     5.6
_diffrn_reflns_number     118458
_diffrn_reflns_av_R_equivalents     0.0651
_diffrn_reflns_av_unetI/netI     0.0388
_diffrn_reflns_theta_min     3.730
_diffrn_reflns_theta_max     27.516
_diffrn_reflns_theta_full     25.242
_diffrn_measured_fraction_theta_max     0.967
_diffrn_measured_fraction_theta_full     0.997
_diffrn_reflns_limit_h_min     -21
_diffrn_reflns_limit_h_max     20
_diffrn_reflns_limit_k_min     -23
_diffrn_reflns_limit_k_max     23
_diffrn_reflns_limit_l_min     -27
_diffrn_reflns_limit_l_max     27
_diffrn_standards_number     0
_diffrn_radiation_probe     x-ray
_refine_special_details     ?
_reflns_number_total     7103
_reflns_number_gt     4543
_reflns_threshold_expression     'I > 2\s(I)'
_refine_ls_structure_factor_coef     Fsqd
_refine_ls_matrix_type     full
_refine_ls_R_factor_all     0.0868
_refine_ls_R_factor_gt     0.0479
_refine_ls_wR_factor_gt     0.1229
_refine_ls_wR_factor_ref     0.1464
_refine_ls_goodness_of_fit_ref     1.034
_refine_ls_restrained_S_all     1.034
_refine_ls_number_reflns     7103
_refine_ls_number_parameters     448
_refine_ls_number_restraints     0
_refine_ls_hydrogen_treatment     mixed
_refine_ls_weighting_scheme     calc
_refine_ls_weighting_details
              'w=1/[\s^2^(Fo^2^)+(0.0804P)^2^+1.0693P] where P=(Fo^2^+2Fc^2^)/3'
_atom_sites_solution_hydrogens     mixed
_atom_sites_solution_primary     direct
_atom_sites_solution_secondary     ?
_refine_ls_shift/su_max     0.001
_refine_ls_shift/su_mean     0.000
_refine_diff_density_max     0.758
_refine_diff_density_min     -0.320
_refine_ls_extinction_method     none
_refine_ls_extinction_coef     .
loop_
    _atom_type_symbol
    _atom_type_description
    _atom_type_scat_dispersion_real
    _atom_type_scat_dispersion_imag
    _atom_type_scat_source
    'C' 'C' 0.0033 0.0016
                         'International Tables Vol C Tables 4.2.6.8 and 6.1.1.4'
    'H' 'H' 0.0000 0.0000
                         'International Tables Vol C Tables 4.2.6.8 and 6.1.1.4'
    'B' 'B' 0.0013 0.0007
                         'International Tables Vol C Tables 4.2.6.8 and 6.1.1.4'
    'N' 'N' 0.0061 0.0033
                         'International Tables Vol C Tables 4.2.6.8 and 6.1.1.4'
    'Ni' 'Ni' 0.3393 1.1124
                         'International Tables Vol C Tables 4.2.6.8 and 6.1.1.4'
    'O' 'O' 0.0106 0.0060
                         'International Tables Vol C Tables 4.2.6.8 and 6.1.1.4'
_computing_data_collection
;
APEX2 (Bruker, 2013)
;
_computing_cell_refinement
;
SAINT (Bruker, 2013)
;
_computing_data_reduction
;
SAINT (Bruker, 2013)
;
_computing_structure_solution
;
SIR2004 (Burla <i>et al.</i>,  2007)
;
_computing_structure_refinement
;
SHELXL (Sheldrick, 2015)
;
_computing_molecular_graphics
;
<i>OLEX2</i> (Dolomanov <i>et al.</i>,  2009)
;
_computing_publication_material
;
<i>OLEX2</i> (Dolomanov <i>et al.</i>,  2009)
;
loop_
    _atom_site_type_symbol
    _atom_site_label
    _atom_site_fract_x
    _atom_site_fract_y
    _atom_site_fract_z
    _atom_site_U_iso_or_equiv
    _atom_site_adp_type
    _atom_site_calc_flag
    _atom_site_occupancy
    _atom_site_disorder_assembly
    _atom_site_disorder_group
    Ni Ni1 0.46783(2) 0.32105(2) 0.75782(2) 0.04004(13) Uani d 1 . .
    O O4 0.45090(12) 0.34845(12) 0.85134(10) 0.0554(5) Uani d 1 . .
    N N4 0.59048(13) 0.20364(12) 0.75765(10) 0.0459(5) Uani d 1 . .
    N N7 0.51417(12) 0.21874(12) 0.65688(10) 0.0479(5) Uani d 1 . .
    N N5 0.57845(12) 0.27386(11) 0.78134(10) 0.0455(5) Uani d 1 . .
    N N1 0.44970(14) 0.15850(13) 0.75030(10) 0.0456(5) Uani d 1 . .
    N N8 0.49015(12) 0.29152(11) 0.66387(10) 0.0444(5) Uani d 1 . .
    N N2 0.41089(12) 0.22004(11) 0.77343(10) 0.0435(5) Uani d 1 . .
    O O3 0.38604(17) 0.50607(12) 0.71996(12) 0.0887(7) Uani d 1 . .
    N N10 0.41371(17) 0.44527(13) 0.73128(11) 0.0577(6) Uani d 1 . .
    C C22 0.49747(15) 0.26308(16) 0.56234(13) 0.0511(7) Uani d 1 . .
    C C12 0.68610(15) 0.22229(14) 0.82726(13) 0.0504(7) Uani d 1 . .
    C C21 0.51872(15) 0.20149(17) 0.59654(14) 0.0525(7) Uani d 1 . .
    H H21 0.5340 0.1547 0.5798 0.063 Uiso calc 1 . .
    C C5 0.29602(14) 0.24381(15) 0.84526(13) 0.0482(6) Uani d 1 . .
    C C24 0.48020(14) 0.31881(14) 0.60640(13) 0.0432(6) Uani d 1 . .
    C C2 0.35174(15) 0.11721(15) 0.80951(14) 0.0537(7) Uani d 1 . .
    C C14 0.63667(14) 0.28587(14) 0.82355(12) 0.0458(6) Uani d 1 . .
    C C4 0.35099(14) 0.19523(14) 0.80997(12) 0.0457(6) Uani d 1 . .
    C C11 0.65437(15) 0.17294(14) 0.78480(14) 0.0496(7) Uani d 1 . .
    H H11 0.6747 0.1248 0.7762 0.060 Uiso calc 1 . .
    N N9 0.49338(19) 0.27259(18) 0.44209(14) 0.0826(8) Uani d 1 . .
    C C10 0.25357(16) 0.30045(15) 0.81617(13) 0.0518(6) Uani d 1 . .
    H H10 0.2592 0.3082 0.7723 0.062 Uiso calc 1 . .
    C C1 0.41527(16) 0.09678(15) 0.77214(15) 0.0569(7) Uani d 1 . .
    H H1 0.4318 0.0474 0.7634 0.068 Uiso calc 1 . .
    C C23 0.49527(19) 0.26954(18) 0.49556(16) 0.0611(8) Uani d 1 . .
    C C25 0.45741(14) 0.39623(15) 0.59128(12) 0.0465(6) Uani d 1 . .
    C C15 0.64625(15) 0.35621(15) 0.85781(13) 0.0502(7) Uani d 1 . .
    C C13 0.75612(18) 0.21118(17) 0.86449(15) 0.0632(8) Uani d 1 . .
    C C27 0.48543(19) 0.52701(18) 0.58728(15) 0.0641(8) Uani d 1 . .
    H H27 0.5191 0.5676 0.5981 0.077 Uiso calc 1 . .
    C C28 0.4170(2) 0.53909(19) 0.55438(16) 0.0732(9) Uani d 1 . .
    H H28 0.4024 0.5882 0.5428 0.088 Uiso calc 1 . .
    C C26 0.50660(17) 0.45578(16) 0.60520(13) 0.0541(7) Uani d 1 . .
    H H26 0.5555 0.4478 0.6273 0.065 Uiso calc 1 . .
    N N6 0.81161(18) 0.20048(19) 0.89414(16) 0.0960(10) Uani d 1 . .
    C C3 0.29669(19) 0.07076(17) 0.84334(19) 0.0744(9) Uani d 1 . .
    C C20 0.6497(2) 0.42321(17) 0.82685(16) 0.0735(9) Uani d 1 . .
    H H20 0.6444 0.4242 0.7824 0.088 Uiso calc 1 . .
    C C6 0.28563(18) 0.23255(19) 0.90931(15) 0.0690(9) Uani d 1 . .
    H H6 0.3125 0.1929 0.9299 0.083 Uiso calc 1 . .
    C C16 0.65492(18) 0.35574(19) 0.92228(15) 0.0637(8) Uani d 1 . .
    H H16 0.6536 0.3100 0.9443 0.076 Uiso calc 1 . .
    N N3 0.2532(2) 0.03462(18) 0.87100(18) 0.1132(12) Uani d 1 . .
    C C9 0.20337(18) 0.34536(18) 0.85066(17) 0.0676(8) Uani d 1 . .
    H H9 0.1743 0.3838 0.8302 0.081 Uiso calc 1 . .
    C C30 0.38781(16) 0.40902(18) 0.55660(15) 0.0653(8) Uani d 1 . .
    H H30 0.3535 0.3689 0.5459 0.078 Uiso calc 1 . .
    C C7 0.2353(2) 0.2801(2) 0.94312(17) 0.0846(10) Uani d 1 . .
    H H7 0.2294 0.2737 0.9872 0.102 Uiso calc 1 . .
    C C8 0.1946(2) 0.3357(2) 0.91353(18) 0.0764(10) Uani d 1 . .
    H H8 0.1603 0.3675 0.9368 0.092 Uiso calc 1 . .
    C C19 0.6607(2) 0.4889(2) 0.85900(19) 0.0934(12) Uani d 1 . .
    H H19 0.6635 0.5346 0.8369 0.112 Uiso calc 1 . .
    C C18 0.6677(2) 0.4876(2) 0.9229(2) 0.0931(12) Uani d 1 . .
    H H18 0.6740 0.5327 0.9453 0.112 Uiso calc 1 . .
    C C29 0.36861(19) 0.4806(2) 0.53762(17) 0.0801(10) Uani d 1 . .
    H H29 0.3219 0.4891 0.5130 0.096 Uiso calc 1 . .
    C C17 0.6655(2) 0.4213(2) 0.95511(17) 0.0780(10) Uani d 1 . .
    H H17 0.6712 0.4207 0.9995 0.094 Uiso calc 1 . .
    B B1 0.52890(17) 0.16769(17) 0.71325(17) 0.0480(7) Uani d 1 . .
    H H1A 0.5488 0.1183 0.6987 0.058 Uiso calc 1 . .
    O O1 0.48821(13) 0.43502(10) 0.74386(9) 0.0553(5) Uani d 1 . .
    O O2 0.37070(11) 0.38682(11) 0.73135(9) 0.0562(5) Uani d 1 . .
    C C31 0.4158(2) 0.4038(2) 0.88379(19) 0.0963(13) Uani d 1 . .
    H H31A 0.3580 0.4010 0.8729 0.116 Uiso calc 0.572(13) A 1
    H H31B 0.4361 0.4501 0.8643 0.116 Uiso calc 0.572(13) A 1
    H H31C 0.3840 0.3799 0.9174 0.116 Uiso calc 0.428(13) A 2
    H H31D 0.3766 0.4271 0.8549 0.116 Uiso calc 0.428(13) A 2
    C C32A 0.4179(7) 0.4169(5) 0.9490(4) 0.101(4) Uani d 0.572(13) A 1
    H H32A 0.3834 0.3808 0.9704 0.152 Uiso calc 0.572(13) A 1
    H H32B 0.3986 0.4672 0.9577 0.152 Uiso calc 0.572(13) A 1
    H H32C 0.4733 0.4118 0.9642 0.152 Uiso calc 0.572(13) A 1
    C C32B 0.4565(6) 0.4602(7) 0.9114(7) 0.099(5) Uani d 0.428(13) A 2
    H H32D 0.4744 0.4448 0.9533 0.149 Uiso calc 0.428(13) A 2
    H H32E 0.4211 0.5035 0.9152 0.149 Uiso calc 0.428(13) A 2
    H H32F 0.5033 0.4732 0.8857 0.149 Uiso calc 0.428(13) A 2
    H H4 0.4630(15) 0.3142(16) 0.8759(14) 0.050 Uiso d 1 . .
loop_
    _atom_site_aniso_label
    _atom_site_aniso_U_11
    _atom_site_aniso_U_22
    _atom_site_aniso_U_33
    _atom_site_aniso_U_12
    _atom_site_aniso_U_13
    _atom_site_aniso_U_23
    Ni1 0.0524(2) 0.0270(2) 0.0407(2) 0.00113(13) -0.00158(13) -0.00124(14)
    O4 0.0763(12) 0.0436(12) 0.0462(12) 0.0038(10) 0.0028(10) -0.0018(10)
    N4 0.0548(11) 0.0306(12) 0.0522(14) 0.0034(10) -0.0021(10) -0.0030(10)
    N7 0.0626(12) 0.0351(12) 0.0458(14) 0.0041(10) 0.0011(10) -0.0070(11)
    N5 0.0535(11) 0.0338(13) 0.0492(13) 0.0022(9) -0.0025(10) -0.0026(10)
    N1 0.0547(11) 0.0284(12) 0.0538(15) 0.0047(10) -0.0050(9) -0.0038(10)
    N8 0.0580(11) 0.0345(12) 0.0407(13) 0.0032(10) -0.0022(10) -0.0013(10)
    N2 0.0531(11) 0.0294(12) 0.0480(13) 0.0044(9) -0.0024(10) -0.0051(10)
    O3 0.135(2) 0.0379(13) 0.0930(17) 0.0297(13) -0.0026(15) 0.0070(12)
    N10 0.0906(18) 0.0320(14) 0.0506(15) 0.0094(13) 0.0056(12) 0.0011(11)
    C22 0.0545(14) 0.0569(19) 0.0418(16) -0.0010(13) -0.0016(12) -0.0085(14)
    C12 0.0508(13) 0.0425(16) 0.0579(18) 0.0007(12) -0.0047(12) 0.0049(14)
    C21 0.0626(15) 0.0471(17) 0.0478(18) 0.0010(13) 0.0021(12) -0.0143(14)
    C5 0.0495(13) 0.0447(16) 0.0505(17) -0.0061(11) -0.0008(12) 0.0010(13)
    C24 0.0470(12) 0.0440(16) 0.0385(15) -0.0008(10) -0.0007(10) -0.0017(12)
    C2 0.0584(15) 0.0334(15) 0.069(2) -0.0043(12) -0.0035(13) 0.0065(14)
    C14 0.0519(13) 0.0370(15) 0.0484(16) -0.0045(11) -0.0010(12) 0.0020(13)
    C4 0.0496(13) 0.0393(16) 0.0482(16) -0.0003(11) -0.0083(12) 0.0026(12)
    C11 0.0512(13) 0.0364(15) 0.0614(18) 0.0037(11) -0.0010(13) 0.0042(13)
    N9 0.108(2) 0.090(2) 0.0493(18) 0.0042(17) -0.0003(16) -0.0112(16)
    C10 0.0562(14) 0.0512(17) 0.0481(16) 0.0014(13) -0.0005(12) -0.0046(13)
    C1 0.0584(15) 0.0320(16) 0.080(2) -0.0033(12) -0.0101(14) 0.0009(14)
    C23 0.0725(18) 0.061(2) 0.050(2) 0.0016(15) 0.0000(15) -0.0106(16)
    C25 0.0539(13) 0.0471(17) 0.0384(15) 0.0024(12) 0.0038(11) 0.0017(12)
    C15 0.0536(13) 0.0453(17) 0.0516(18) -0.0026(12) -0.0090(12) -0.0001(14)
    C13 0.0588(15) 0.0551(19) 0.076(2) 0.0036(14) -0.0108(15) 0.0059(16)
    C27 0.085(2) 0.0492(19) 0.057(2) -0.0017(15) -0.0079(16) 0.0061(15)
    C28 0.089(2) 0.057(2) 0.073(2) 0.0104(18) 0.0012(18) 0.0193(17)
    C26 0.0648(15) 0.0495(18) 0.0481(17) -0.0026(13) -0.0068(13) 0.0064(14)
    N6 0.0773(18) 0.094(2) 0.116(3) 0.0064(17) -0.0359(18) 0.004(2)
    C3 0.0740(19) 0.0429(19) 0.106(3) -0.0052(15) 0.0088(19) 0.0059(19)
    C20 0.105(2) 0.049(2) 0.066(2) -0.0111(17) -0.0229(18) 0.0021(17)
    C6 0.0778(19) 0.069(2) 0.060(2) -0.0040(16) 0.0055(16) 0.0170(17)
    C16 0.0732(18) 0.062(2) 0.056(2) -0.0017(15) -0.0090(15) -0.0040(16)
    N3 0.112(2) 0.068(2) 0.160(4) -0.0303(19) 0.036(2) 0.015(2)
    C9 0.0640(17) 0.066(2) 0.072(2) 0.0116(15) 0.0034(16) -0.0066(18)
    C30 0.0590(16) 0.063(2) 0.074(2) -0.0024(14) -0.0077(15) 0.0116(17)
    C7 0.092(2) 0.105(3) 0.056(2) -0.014(2) 0.0274(19) -0.004(2)
    C8 0.0664(18) 0.084(3) 0.078(3) 0.0008(17) 0.0190(18) -0.015(2)
    C19 0.137(3) 0.053(2) 0.090(3) -0.014(2) -0.037(2) -0.006(2)
    C18 0.121(3) 0.062(3) 0.097(3) -0.004(2) -0.026(2) -0.029(2)
    C29 0.0684(18) 0.087(3) 0.086(3) 0.0123(18) -0.0122(17) 0.031(2)
    C17 0.094(2) 0.082(3) 0.059(2) -0.0029(19) -0.0154(17) -0.021(2)
    B1 0.0575(16) 0.0351(18) 0.051(2) 0.0062(13) -0.0023(14) -0.0067(15)
    O1 0.0778(13) 0.0328(11) 0.0553(13) -0.0067(10) -0.0019(9) 0.0011(9)
    O2 0.0644(11) 0.0387(11) 0.0657(13) 0.0056(9) -0.0004(9) 0.0015(9)
    C31 0.107(3) 0.105(3) 0.077(3) 0.005(2) 0.006(2) -0.048(2)
    C32A 0.158(8) 0.076(6) 0.071(5) 0.015(6) 0.006(5) -0.030(4)
    C32B 0.085(6) 0.081(8) 0.131(12) -0.003(5) -0.013(6) -0.045(8)
_geom_special_details
;
 All esds (except the esd in the dihedral angle between two l.s. planes)
 are estimated using the full covariance matrix.  The cell esds are taken
 into account individually in the estimation of esds in distances, angles
 and torsion angles; correlations between esds in cell parameters are only
 used when they are defined by crystal symmetry.  An approximate (isotropic)
 treatment of cell esds is used for estimating esds involving l.s. planes.
;
loop_
    _geom_bond_atom_site_label_1
    _geom_bond_atom_site_label_2
    _geom_bond_site_symmetry_2
    _geom_bond_distance
    _geom_bond_publ_flag
    Ni1 O4 . 2.071(2) y
    Ni1 N5 . 2.087(2) y
    Ni1 N8 . 2.103(2) y
    Ni1 N2 . 2.079(2) y
    Ni1 O1 . 2.104(2) y
    Ni1 O2 . 2.0812(19) y
    O4 C31 . 1.347(4) ?
    O4 H4 . 0.83(3) ?
    N4 N5 . 1.378(3) ?
    N4 C11 . 1.330(3) ?
    N4 B1 . 1.537(4) ?
    N7 N8 . 1.380(3) ?
    N7 C21 . 1.324(3) ?
    N7 B1 . 1.532(4) ?
    N5 C14 . 1.339(3) ?
    N1 N2 . 1.375(3) ?
    N1 C1 . 1.335(4) ?
    N1 B1 . 1.544(4) ?
    N8 C24 . 1.329(3) ?
    N2 C4 . 1.341(3) ?
    O3 N10 . 1.213(3) ?
    N10 O1 . 1.281(3) ?
    N10 O2 . 1.274(3) ?
    C22 C21 . 1.374(4) ?
    C22 C24 . 1.404(4) ?
    C22 C23 . 1.427(4) ?
    C12 C14 . 1.413(3) ?
    C12 C11 . 1.374(4) ?
    C12 C13 . 1.423(4) ?
    C21 H21 . 0.9500 ?
    C5 C4 . 1.472(4) ?
    C5 C10 . 1.387(4) ?
    C5 C6 . 1.390(4) ?
    C24 C25 . 1.482(4) ?
    C2 C4 . 1.407(4) ?
    C2 C1 . 1.373(4) ?
    C2 C3 . 1.435(4) ?
    C14 C15 . 1.472(4) ?
    C11 H11 . 0.9500 ?
    N9 C23 . 1.140(4) ?
    C10 H10 . 0.9500 ?
    C10 C9 . 1.376(4) ?
    C1 H1 . 0.9500 ?
    C25 C26 . 1.382(4) ?
    C25 C30 . 1.392(4) ?
    C15 C20 . 1.377(4) ?
    C15 C16 . 1.380(4) ?
    C13 N6 . 1.134(4) ?
    C27 H27 . 0.9500 ?
    C27 C28 . 1.354(4) ?
    C27 C26 . 1.385(4) ?
    C28 H28 . 0.9500 ?
    C28 C29 . 1.374(5) ?
    C26 H26 . 0.9500 ?
    C3 N3 . 1.137(4) ?
    C20 H20 . 0.9500 ?
    C20 C19 . 1.380(4) ?
    C6 H6 . 0.9500 ?
    C6 C7 . 1.398(5) ?
    C16 H16 . 0.9500 ?
    C16 C17 . 1.385(4) ?
    C9 H9 . 0.9500 ?
    C9 C8 . 1.358(5) ?
    C30 H30 . 0.9500 ?
    C30 C29 . 1.389(4) ?
    C7 H7 . 0.9500 ?
    C7 C8 . 1.362(5) ?
    C8 H8 . 0.9500 ?
    C19 H19 . 0.9500 ?
    C19 C18 . 1.365(5) ?
    C18 H18 . 0.9500 ?
    C18 C17 . 1.378(5) ?
    C29 H29 . 0.9500 ?
    C17 H17 . 0.9500 ?
    B1 H1A . 1.0000 ?
    C31 H31A . 0.9900 ?
    C31 H31B . 0.9900 ?
    C31 H31C . 0.9900 ?
    C31 H31D . 0.9900 ?
    C31 C32A . 1.409(8) ?
    C31 C32B . 1.355(10) ?
    C32A H32A . 0.9800 ?
    C32A H32B . 0.9800 ?
    C32A H32C . 0.9800 ?
    C32B H32D . 0.9800 ?
    C32B H32E . 0.9800 ?
    C32B H32F . 0.9800 ?
loop_
    _geom_angle_atom_site_label_1
    _geom_angle_atom_site_label_2
    _geom_angle_atom_site_label_3
    _geom_angle_site_symmetry_1
    _geom_angle_site_symmetry_3
    _geom_angle
    _geom_angle_publ_flag
    O4 Ni1 N5 . . 89.22(9) ?
    O4 Ni1 N8 . . 177.46(8) ?
    O4 Ni1 N2 . . 89.62(8) ?
    O4 Ni1 O1 . . 85.68(8) ?
    O4 Ni1 O2 . . 91.09(8) ?
    N5 Ni1 N8 . . 88.25(8) ?
    N5 Ni1 O1 . . 106.86(8) y
    N8 Ni1 O1 . . 94.85(8) ?
    N2 Ni1 N5 . . 90.33(8) ?
    N2 Ni1 N8 . . 90.61(8) ?
    N2 Ni1 O1 . . 162.07(8) ?
    N2 Ni1 O2 . . 100.89(8) y
    O2 Ni1 N5 . . 168.77(8) ?
    O2 Ni1 N8 . . 91.36(8) ?
    O2 Ni1 O1 . . 61.98(8) y
    Ni1 O4 H4 . . 113(2) ?
    C31 O4 Ni1 . . 136.8(2) ?
    C31 O4 H4 . . 109(2) ?
    N5 N4 B1 . . 121.1(2) ?
    C11 N4 N5 . . 109.8(2) ?
    C11 N4 B1 . . 128.6(2) ?
    N8 N7 B1 . . 122.2(2) ?
    C21 N7 N8 . . 110.2(2) ?
    C21 N7 B1 . . 127.6(2) ?
    N4 N5 Ni1 . . 114.50(15) ?
    C14 N5 Ni1 . . 137.08(18) ?
    C14 N5 N4 . . 106.83(19) ?
    N2 N1 B1 . . 119.8(2) ?
    C1 N1 N2 . . 110.3(2) ?
    C1 N1 B1 . . 129.3(2) ?
    N7 N8 Ni1 . . 113.23(16) ?
    C24 N8 Ni1 . . 139.46(18) ?
    C24 N8 N7 . . 106.8(2) ?
    N1 N2 Ni1 . . 115.84(17) ?
    C4 N2 Ni1 . . 136.33(17) ?
    C4 N2 N1 . . 106.7(2) ?
    O3 N10 O1 . . 122.6(3) ?
    O3 N10 O2 . . 122.3(3) ?
    O2 N10 O1 . . 115.0(2) ?
    C21 C22 C24 . . 106.1(2) ?
    C21 C22 C23 . . 126.9(3) ?
    C24 C22 C23 . . 127.0(3) ?
    C14 C12 C13 . . 128.4(3) ?
    C11 C12 C14 . . 105.4(2) ?
    C11 C12 C13 . . 126.1(3) ?
    N7 C21 C22 . . 108.0(3) ?
    N7 C21 H21 . . 126.0 ?
    C22 C21 H21 . . 126.0 ?
    C10 C5 C4 . . 121.7(2) ?
    C10 C5 C6 . . 118.8(3) ?
    C6 C5 C4 . . 119.4(3) ?
    N8 C24 C22 . . 108.9(2) ?
    N8 C24 C25 . . 125.5(2) ?
    C22 C24 C25 . . 125.5(2) ?
    C4 C2 C3 . . 125.1(3) ?
    C1 C2 C4 . . 106.2(2) ?
    C1 C2 C3 . . 128.7(3) ?
    N5 C14 C12 . . 109.1(2) ?
    N5 C14 C15 . . 123.4(2) ?
    C12 C14 C15 . . 127.5(2) ?
    N2 C4 C5 . . 124.0(2) ?
    N2 C4 C2 . . 108.9(2) ?
    C2 C4 C5 . . 127.2(2) ?
    N4 C11 C12 . . 108.9(2) ?
    N4 C11 H11 . . 125.6 ?
    C12 C11 H11 . . 125.6 ?
    C5 C10 H10 . . 119.9 ?
    C9 C10 C5 . . 120.2(3) ?
    C9 C10 H10 . . 119.9 ?
    N1 C1 C2 . . 107.9(2) ?
    N1 C1 H1 . . 126.0 ?
    C2 C1 H1 . . 126.0 ?
    N9 C23 C22 . . 178.1(4) ?
    C26 C25 C24 . . 122.3(2) ?
    C26 C25 C30 . . 118.5(3) ?
    C30 C25 C24 . . 118.9(2) ?
    C20 C15 C14 . . 121.5(3) ?
    C20 C15 C16 . . 118.5(3) ?
    C16 C15 C14 . . 119.9(3) ?
    N6 C13 C12 . . 178.3(3) ?
    C28 C27 H27 . . 119.8 ?
    C28 C27 C26 . . 120.3(3) ?
    C26 C27 H27 . . 119.8 ?
    C27 C28 H28 . . 119.9 ?
    C27 C28 C29 . . 120.2(3) ?
    C29 C28 H28 . . 119.9 ?
    C25 C26 C27 . . 120.7(3) ?
    C25 C26 H26 . . 119.6 ?
    C27 C26 H26 . . 119.6 ?
    N3 C3 C2 . . 178.9(4) ?
    C15 C20 H20 . . 119.3 ?
    C15 C20 C19 . . 121.4(3) ?
    C19 C20 H20 . . 119.3 ?
    C5 C6 H6 . . 120.3 ?
    C5 C6 C7 . . 119.3(3) ?
    C7 C6 H6 . . 120.3 ?
    C15 C16 H16 . . 119.7 ?
    C15 C16 C17 . . 120.7(3) ?
    C17 C16 H16 . . 119.7 ?
    C10 C9 H9 . . 119.5 ?
    C8 C9 C10 . . 121.0(3) ?
    C8 C9 H9 . . 119.5 ?
    C25 C30 H30 . . 120.0 ?
    C29 C30 C25 . . 120.0(3) ?
    C29 C30 H30 . . 120.0 ?
    C6 C7 H7 . . 119.7 ?
    C8 C7 C6 . . 120.7(3) ?
    C8 C7 H7 . . 119.7 ?
    C9 C8 C7 . . 119.8(3) ?
    C9 C8 H8 . . 120.1 ?
    C7 C8 H8 . . 120.1 ?
    C20 C19 H19 . . 120.3 ?
    C18 C19 C20 . . 119.4(4) ?
    C18 C19 H19 . . 120.3 ?
    C19 C18 H18 . . 119.7 ?
    C19 C18 C17 . . 120.6(3) ?
    C17 C18 H18 . . 119.7 ?
    C28 C29 C30 . . 120.2(3) ?
    C28 C29 H29 . . 119.9 ?
    C30 C29 H29 . . 119.9 ?
    C16 C17 H17 . . 120.3 ?
    C18 C17 C16 . . 119.5(3) ?
    C18 C17 H17 . . 120.3 ?
    N4 B1 N1 . . 107.4(3) ?
    N4 B1 H1A . . 110.2 ?
    N7 B1 N4 . . 109.6(2) ?
    N7 B1 N1 . . 109.2(2) ?
    N7 B1 H1A . . 110.2 ?
    N1 B1 H1A . . 110.2 ?
    N10 O1 Ni1 . . 90.84(15) ?
    N10 O2 Ni1 . . 92.07(16) ?
    O4 C31 H31A . . 105.2 ?
    O4 C31 H31B . . 105.2 ?
    O4 C31 H31C . . 106.3 ?
    O4 C31 H31D . . 106.3 ?
    O4 C31 C32A . . 128.3(5) ?
    O4 C31 C32B . . 124.3(6) ?
    H31A C31 H31B . . 105.9 ?
    H31C C31 H31D . . 106.4 ?
    C32A C31 H31A . . 105.2 ?
    C32A C31 H31B . . 105.2 ?
    C32B C31 H31C . . 106.3 ?
    C32B C31 H31D . . 106.3 ?
    C31 C32A H32A . . 109.5 ?
    C31 C32A H32B . . 109.5 ?
    C31 C32A H32C . . 109.5 ?
    H32A C32A H32B . . 109.5 ?
    H32A C32A H32C . . 109.5 ?
    H32B C32A H32C . . 109.5 ?
    C31 C32B H32D . . 109.5 ?
    C31 C32B H32E . . 109.5 ?
    C31 C32B H32F . . 109.5 ?
    H32D C32B H32E . . 109.5 ?
    H32D C32B H32F . . 109.5 ?
    H32E C32B H32F . . 109.5 ?
loop_
    _geom_hbond_atom_site_label_D
    _geom_hbond_atom_site_label_H
    _geom_hbond_atom_site_label_A
    _geom_hbond_site_symmetry_A
    _geom_hbond_distance_DH
    _geom_hbond_distance_HA
    _geom_hbond_distance_DA
    _geom_hbond_angle_DHA
    O4 H4 N9 7_566 0.83(3) 2.17(3) 2.999(4) 178(3)
_shelx_space_group_comment
;
The symmetry employed for this shelxl refinement is uniquely defined
by the following loop, which should always be used as a source of
symmetry information in preference to the above space-group names.
They are only intended as comments.
;
_shelx_estimated_absorpt_T_min     ?
_shelx_estimated_absorpt_T_max     ?
_shelx_hkl_file
;
   2   0   0   -3.00    0.40
  -3   0   0   -4.40    0.90
  -3   0   0   -5.90    0.20
   3   0   0   -5.00    0.40
   3   0   0   -5.20    0.30
   3   0   0   -7.90    0.70
  -3   0   0   -5.00    0.30
  -4   0   0 2095.59   88.19
  -4   0   0 1926.41   88.19
  -4   0   0 2069.09  106.39
   4   0   0 2009.20   88.19
  -4   0   0 1889.51  106.39
   4   0   0 1973.30   88.79
   4   0   0 1889.51   88.09
  -5   0   0    0.40    0.40
   5   0   0    1.80    1.90
   5   0   0    0.40    0.50
  -5   0   0    0.40    0.50
   5   0   0    0.00    0.50
  -6   0   0 3629.64  200.48
   6   0   0 3612.74  165.98
   6   0   0 3800.32  166.48
  -6   0   0 3700.53  166.18
   6   0   0 3939.51  166.08
  -7   0   0    0.40    0.60
   7   0   0    1.20    2.20
   8   0   0  607.54   31.40
  -8   0   0  595.34   33.00
   9   0   0    1.00    2.70
  -9   0   0    0.30    0.60
 -10   0   0    3.20    1.10
  10   0   0    1.10    2.70
  11   0   0   -2.80    2.70
 -11   0   0    0.30    0.70
 -12   0   0   13.10    1.60
  12   0   0    6.70    3.50
  13   0   0   -3.50    2.70
  14   0   0    8.30    4.20
  15   0   0   -1.30    3.70
  16   0   0   70.19   11.70
 -18   0   0  143.49    8.10
 -19   0   0    0.60    1.40
 -19   0   0    1.80    1.50
 -20   0   0    4.70    2.10
 -20   0   0    3.50    2.00
 -21   0   0   -0.90    1.60
 -21   0   0   -1.20    1.70
   1  -1   0   -0.30    0.10
   1  -1   0   -0.10    0.20
   1   1   0   -0.30    0.10
  -1  -1   0   -0.20    0.10
   1  -1   0   -0.10    0.10
  -1  -1   0    0.00    0.30
  -1  -1   0   -0.30    0.20
  -1   1   0   -0.10    0.20
  -1   1   0   -0.40    0.10
  -1  -1   0   -0.30    0.10
   1   1   0   -0.30    0.10
   1   1   0   -0.20    0.20
   1  -1   0   -0.10    0.20
  -2  -1   0  -11.50    0.20
  -2  -1   0  -11.60    0.30
   2   1   0  -11.40    0.30
  -2  -1   0  -11.70    0.30
   2  -1   0  -11.70    0.20
   2  -1   0  -11.30    0.30
   2  -1   0  -11.10    0.30
   2   1   0  -11.60    0.40
  -2  -1   0  -11.10    0.30
   2  -1   0  -11.90    0.60
   2  -1   0  -11.60    0.30
  -2   1   0  -11.60    0.40
  -2  -1   0  -11.60    0.20
  -2   1   0  -11.40    0.20
   2   1   0  -11.80    0.30
  -2   1   0  -11.80    0.30
  -3   1   0   -0.20    0.50
   3   1   0    0.30    1.10
  -3  -1   0   -0.40    0.90
  -3   1   0    1.30    0.70
   3  -1   0   -0.40    0.30
   3  -1   0   -0.90    0.50
   3  -1   0   -0.40    1.10
   3   1   0   -0.50    0.50
  -3   1   0   -1.00    0.50
   3   1   0   -0.90    0.60
  -3   1   0    0.60    1.00
  -3  -1   0   -0.70    0.40
  -3  -1   0   -0.30    0.50
   3   1   0    0.60    0.70
   3   1   0   -0.50    0.60
  -3  -1   0    0.40    0.60
  -3  -1   0   -0.40    0.60
   4  -1   0 3581.34  158.88
   4  -1   0 3494.85  159.48
  -4  -1   0 3601.74  159.98
   4   1   0 3472.45  158.68
  -4   1   0 3445.96  159.48
  -4  -1   0 3759.92  192.98
   4   1   0 3699.23  159.98
  -4   1   0 3827.52  192.48
  -4  -1   0 3470.75  192.88
  -4   1   0 3369.26  192.38
   4  -1   0 3789.02  159.58
   4   1   0 3474.85  192.68
   4   1   0 3542.75  159.88
   4   1   0 3701.23  192.68
   5   1   0    1.20    0.80
  -5  -1   0    0.10    0.70
  -5   1   0   -0.10    0.50
   5   1   0   -1.00    0.70
   5   1   0   -0.70    0.50
   5  -1   0    0.10    0.40
   5   1   0   -0.30    0.60
   5  -1   0    0.20    0.50
   5   1   0    1.50    1.90
  -5   1   0   -0.60    0.60
  -5  -1   0    0.90    0.80
   5  -1   0   -1.70    1.00
  -5  -1   0    0.70    0.80
  -6  -1   0 2429.46  109.49
   6   1   0 2439.46  110.49
   6   1   0 2656.93  131.49
   6   1   0 2333.27  131.39
  -6  -1   0 2548.45  132.19
   6   1   0 2393.06  109.39
   6  -1   0 2466.95  110.59
   6   1   0 2493.95  109.49
  -6   1   0 2386.56  131.59
  -6  -1   0 2324.07  131.99
   7   1   0    0.40    1.70
  -7   1   0   -0.20    0.60
   7   1   0   -1.00    0.70
  -7  -1   0   -0.30    0.80
  -7  -1   0   -0.20    0.70
   7  -1   0    3.80    2.70
   7   1   0   -1.00    0.70
   8  -1   0  325.27   19.50
  -8  -1   0  332.57   15.80
  -8   1   0  324.97   18.60
   8   1   0  334.27   15.70
  -8  -1   0  297.67   19.10
   8   1   0  344.97   19.60
  -8  -1   0  354.66   19.40
   8   1   0  354.06   15.80
   9  -1   0   -1.80    2.20
  -9   1   0    0.80    1.00
   9   1   0   -0.60    0.70
   9   1   0    3.00    2.80
  -9   1   0    0.40    0.60
  -9  -1   0   -0.70    0.80
   9   1   0    0.60    0.80
  10   1   0  867.71   39.60
 -10  -1   0  855.81   48.60
  10   1   0  936.01   39.80
  10  -1   0  938.71   45.40
  10   1   0  915.61   45.20
 -10   1   0  820.92   47.80
 -11   1   0   -0.70    0.90
 -11   1   0    0.00    0.50
  11  -1   0    6.30    3.80
 -11  -1   0   -0.80    0.80
  11   1   0   -1.60    2.60
 -12  -1   0  103.09    7.00
  12   1   0   97.59   12.10
  12  -1   0  116.19   13.30
 -13  -1   0    0.20    1.00
  13   1   0    2.80    3.60
 -13  -1   0   -0.60    0.60
  13  -1   0    0.00    2.80
 -13  -1   0    0.70    0.60
  14  -1   0    2.80    3.40
 -14  -1   0    0.90    1.00
  15  -1   0   -0.30    2.80
  16  -1   0   15.10    6.00
  17  -1   0    1.40    3.70
 -17  -1   0   -0.30    1.30
 -17  -1   0   -0.40    1.00
 -18  -1   0   12.10    2.40
 -18  -1   0   12.30    2.40
  18  -1   0   11.00    6.00
 -19  -1   0    1.40    1.80
 -19  -1   0    0.40    1.50
 -19   1   0    0.00    1.00
 -19   1   0    0.20    1.30
 -20   1   0    5.10    1.90
 -20   1   0    4.80    1.70
 -20  -1   0    1.10    2.10
 -20  -1   0    7.30    2.40
 -21   1   0   -0.90    1.40
 -21   1   0    1.20    1.70
 -21  -1   0   -0.70    2.10
 -21  -1   0   -0.50    1.80
   0   2   0   -3.00    0.50
   0  -2   0   -3.40    0.50
   0   2   0   -3.10    0.30
   0   2   0   -2.90    0.30
   0   2   0   -3.10    0.30
   0  -2   0   -2.50    0.60
   0  -2   0   -3.20    0.30
   0  -2   0   -2.60    0.50
   0   2   0   -3.20    0.40
   0   2   0   -3.30    0.60
   0  -2   0   -2.80    0.50
   0  -2   0   -3.20    0.20
   0  -2   0   -3.20    0.40
   0  -2   0   -2.90    0.80
   0   2   0   -3.30    0.30
  -1   2   0   -0.20    0.60
   1  -2   0   -0.50    0.40
  -1   2   0    0.40    0.50
   1   2   0    0.40    0.60
   1   2   0   -0.30    0.50
  -1   2   0   -0.10    0.30
  -1  -2   0    0.30    0.60
   1  -2   0   -0.30    0.30
   1   2   0   -0.40    0.50
  -1   2   0    0.00    0.50
  -1  -2   0    0.80    0.60
  -1   2   0    0.00    0.60
  -1   2   0    0.90    0.60
  -1  -2   0   -0.60    0.40
   1   2   0   -0.30    0.60
   1   2   0    0.00    0.40
  -1  -2   0   -0.60    0.30
   1   2   0   -0.40    0.60
  -1  -2   0   -0.20    0.50
  -1  -2   0   -0.30    0.40
   1  -2   0    0.80    0.60
  -1   2   0   -0.10    0.40
   1  -2   0   -0.10    0.40
   1   2   0   -0.40    0.40
   1  -2   0    0.30    0.50
   1  -2   0    0.70    0.60
  -1  -2   0    0.70    0.50
   1  -2   0   -0.10    0.30
   1   2   0    0.20    0.40
   1  -2   0   -0.10    0.70
   1  -2   0   -0.20    0.40
   1   2   0    0.30    0.60
   1  -2   0    0.10    0.30
  -1  -2   0    0.20    0.60
   1   2   0   -0.30    0.30
  -1  -2   0    0.10    0.40
  -1   2   0    0.00    0.50
  -1   2   0   -0.60    0.30
  -1  -2   0   -0.10    0.60
  -2  -2   0  164.78   10.90
   2  -2   0  162.78    9.70
   2  -2   0  187.28   10.70
   2   2   0  194.88   10.10
  -3  -2   0    0.10    0.70
  -3   2   0    1.80    0.90
   3   2   0    0.20    0.60
   3  -2   0    0.00    0.90
  -3   2   0   -0.20    0.50
   3   2   0    0.70    0.90
   3   2   0   -0.10    0.90
  -3   2   0    0.30    0.50
   3  -2   0    1.10    0.90
  -3   2   0    0.60    1.10
  -3  -2   0   -0.10    0.50
  -3  -2   0   -0.40    1.00
   3   2   0    0.50    0.70
  -3   2   0   -0.40    0.80
   3   2   0   -0.10    0.90
  -3   2   0    0.10    0.80
  -3  -2   0   -0.90    0.80
  -3  -2   0    1.60    1.00
   3  -2   0   -1.60    1.10
  -3  -2   0    1.60    0.80
   3  -2   0    1.00    0.80
  -3  -2   0   -0.30    0.70
   4  -2   0 7352.66  333.67
  -4  -2   0 7583.54  408.26
   4  -2   0 8005.10  407.66
  -4  -2   0 7651.23  338.67
  -4  -2   0 7468.15  386.86
  -4  -2   0 7356.86  384.56
  -4   2   0 8325.57  408.06
  -4  -2   0 7424.26  408.26
  -4   2   0 7357.76  407.76
   4  -2   0 7756.52  338.17
   4   2   0 7362.76  408.16
   4   2   0 7692.33  408.16
   4  -2   0 7422.06  338.07
  -4  -2   0 8015.80  384.96
  -4   2   0 7464.65  338.07
  -4  -2   0 7495.55  386.76
   4  -2   0 7411.16  407.56
   4   2   0 7730.93  338.67
   5   2   0    3.80    1.50
  -5   2   0   -1.00    0.80
  -5  -2   0    0.10    1.20
  -5   2   0   -1.40    1.30
  -5  -2   0    0.60    1.10
  -5  -2   0    1.50    1.30
   5   2   0    3.70    1.40
  -5  -2   0    0.00    0.70
  -5   2   0   -2.20    0.80
   5   2   0    3.70    1.40
   5  -2   0    0.20    1.60
   5  -2   0   -0.60    0.90
   5  -2   0   -2.10    0.70
   5   2   0    2.80    1.30
   5  -2   0   -1.90    0.50
  -6  -2   0  413.56   24.80
  -6   2   0  486.65   24.50
  -6   2   0  406.26   24.10
  -6  -2   0  422.86   22.90
   6  -2   0  412.96   19.90
  -6  -2   0  461.55   25.10
   6   2   0  415.26   20.60
   6   2   0  435.86   20.70
  -6  -2   0  439.46   22.80
   6   2   0  447.16   24.50
   6  -2   0  440.06   19.90
  -6  -2   0  429.86   20.70
   6  -2   0  426.26   22.90
   6   2   0  406.46   24.50
  -7  -2   0    0.50    1.20
   7   2   0   -0.80    0.80
   7  -2   0   -0.40    0.50
   7   2   0   -0.90    1.00
   7  -2   0   -1.30    1.50
  -7   2   0   -0.70    1.10
  -7  -2   0   -1.10    0.80
  -7  -2   0    1.00    1.00
   7   2   0   -0.90    1.00
   7   2   0   -1.10    0.70
  -7  -2   0    0.60    0.60
  -7  -2   0    1.30    0.70
   7  -2   0    0.70    0.70
  -7   2   0    0.20    1.00
  -8  -2   0    2.70    0.90
  -8  -2   0    0.70    1.10
   8   2   0    3.20    1.40
  -8  -2   0    1.70    1.10
   8   2   0    1.40    1.20
  -8  -2   0    5.70    1.80
  -8   2   0    2.60    1.20
   8  -2   0    5.50    3.10
  -8  -2   0    1.30    0.80
  -8   2   0    2.80    1.40
  -9   2   0    0.30    1.30
   9   2   0    1.70    1.20
   9   2   0   -2.30    1.00
   9  -2   0    3.20    2.60
  -9   2   0   -0.30    0.90
  -9  -2   0    1.10    1.40
  -9  -2   0   -0.10    0.70
  -9  -2   0   -0.80    1.20
  -9  -2   0    2.10    1.20
  -9  -2   0   -0.20    0.70
  10  -2   0   11.50    4.50
  10   2   0   11.10    1.80
 -10  -2   0   12.50    2.50
 -10   2   0    6.40    1.50
  10   2   0   13.30    2.00
 -10  -2   0    8.80    1.50
 -10  -2   0    7.20    2.10
 -10  -2   0   12.20    1.70
 -10   2   0   12.70    2.00
 -11  -2   0   -0.20    0.80
 -11  -2   0   -1.20    1.10
  11   2   0    1.10    1.00
  11   2   0    1.80    1.10
 -11   2   0    0.00    0.70
 -11   2   0   -0.20    0.90
 -11  -2   0    0.70    1.00
  11  -2   0    2.30    3.10
 -12  -2   0    6.10    1.50
  12  -2   0   -0.60    3.10
 -12  -2   0    7.10    2.10
  12   2   0    5.60    1.10
 -12  -2   0    3.90    1.40
  12   2   0    7.70    1.40
 -13  -2   0   -0.20    1.30
  13  -2   0    3.30    4.00
 -13  -2   0   -1.00    0.90
 -13  -2   0    0.10    1.10
  14  -2   0    7.70    4.90
 -14  -2   0    7.20    2.10
 -14  -2   0    8.70    1.40
 -14  -2   0   11.50    1.60
  15  -2   0   -2.70    4.00
 -15  -2   0    0.10    1.20
 -15  -2   0   -0.30    1.30
 -15  -2   0   -0.40    0.90
 -16  -2   0   31.90    3.60
 -16  -2   0   26.50    2.90
 -16  -2   0   27.00    3.40
  16  -2   0   29.50    8.10
 -17  -2   0   -0.10    1.50
 -17  -2   0   -0.20    1.60
  17  -2   0    0.20    5.10
 -18  -2   0   58.69    5.70
 -18  -2   0   75.09    6.10
  18  -2   0   39.70   10.60
 -19   2   0    0.20    1.10
 -19  -2   0    1.70    2.10
  19  -2   0    3.10    5.80
 -19   2   0    0.90    0.90
 -19  -2   0    1.90    2.00
 -20  -2   0    0.50    2.30
 -20  -2   0    0.50    2.20
  20  -2   0   -4.80    3.10
 -20   2   0    1.00    1.40
 -20   2   0    0.40    1.30
 -21   2   0    1.50    1.50
 -21  -2   0   -0.50    2.30
 -21  -2   0    1.40    2.10
   0   3   0   -0.10    0.80
   0   3   0   -0.70    0.70
   0   3   0   -0.40    0.60
   0  -3   0   -0.30    0.70
   0  -3   0   -1.70    0.80
   0   3   0    1.30    1.10
   0  -3   0   -0.50    0.70
   0  -3   0   -0.90    1.50
   0   3   0   -0.10    0.70
   0  -3   0   -1.10    1.00
   0  -3   0   -0.90    0.80
   0   3   0   -0.10    1.20
   0   3   0   -0.90    0.70
   0  -3   0   -1.80    0.80
   1  -3   0   -1.10    0.50
  -1  -3   0   -1.30    0.70
  -1  -3   0    0.30    1.00
   1  -3   0   -2.40    0.70
  -1   3   0    0.20    0.80
  -1   3   0    0.80    1.20
   1  -3   0   -1.40    1.00
   1  -3   0    0.20    0.80
  -1  -3   0   -0.60    1.00
  -1   3   0    0.10    0.70
  -1   3   0   -0.50    0.90
   1   3   0   -0.20    1.20
   1  -3   0   -0.50    0.80
  -1   3   0   -0.60    1.30
   1   3   0    0.00    1.40
  -1   3   0    0.00    0.80
   1  -3   0   -0.40    0.90
   1   3   0   -0.60    0.70
  -1  -3   0   -0.10    0.90
  -1  -3   0   -1.10    0.70
   1   3   0    0.50    1.20
  -1  -3   0   -1.10    0.90
  -1  -3   0   -0.90    0.70
   1   3   0   -0.60    0.70
  -1   3   0   -0.10    0.80
   1   3   0   -0.80    0.60
   1   3   0    0.50    0.90
   1  -3   0    0.30    2.30
   1   3   0   -1.00    1.00
   1  -3   0   -0.70    0.80
  -1   3   0   -0.40    0.90
   1  -3   0    0.90    0.90
  -1   3   0   -0.40    0.90
   1   3   0   -0.50    0.80
  -1   3   0    0.10    1.20
  -1  -3   0    0.10    0.70
   1  -3   0   -1.20    0.60
   2   3   0  798.72   43.50
  -2  -3   0 1011.90   52.79
  -2  -3   0 1039.20   69.89
  -2   3   0  779.82   48.80
  -2   3   0 1060.79   69.19
   2  -3   0  779.92   49.10
  -2  -3   0 1009.30   49.90
   2  -3   0  811.12   43.30
   2  -3   0 1028.90   48.90
   2   3   0 1029.30   52.89
  -2   3   0 1030.40   52.59
   2   3   0 1029.80   49.50
   2  -3   0  862.31   52.39
   2   3   0 1052.19   49.99
  -2   3   0 1032.40   49.60
   2   3   0  918.91   69.39
   2   3   0  851.31   49.50
  -2  -3   0  988.20   49.30
  -2   3   0  781.02   49.30
   2  -3   0  992.50   52.39
  -2   3   0 1030.70   49.20
   3   3   0   -0.10    1.00
  -3   3   0   -0.20    1.10
  -3  -3   0   -0.50    1.40
   3  -3   0    0.00    0.70
   3  -3   0    0.00    0.60
  -3  -3   0   -0.50    1.10
  -3   3   0    0.00    0.60
   3   3   0   -3.00    1.10
  -3   3   0    0.00    1.00
   3  -3   0   -1.00    0.90
  -3   3   0   -1.00    1.30
  -3  -3   0   -1.00    0.90
  -3  -3   0   -1.40    1.30
  -3   3   0   -0.60    1.00
   3   3   0   -0.80    1.10
   3   3   0    0.40    1.00
  -3  -3   0   -0.60    1.30
   3   3   0   -3.40    0.90
   3  -3   0   -1.90    1.00
   3   3   0    2.30    1.40
   3  -3   0   -1.80    1.40
  -3   3   0    0.90    1.00
  -3  -3   0   -0.30    1.20
  -3  -3   0   -0.10    1.00
  -3  -3   0    0.20    0.90
  -3  -3   0   -2.20    1.60
  -3   3   0   -0.30    1.00
  -4  -3   0 2172.78  109.49
  -4   3   0 2225.38  108.89
   4  -3   0 2163.18   96.39
  -4  -3   0 2105.19  110.39
  -4  -3   0 2071.19  109.59
   4   3   0 2190.18  109.69
  -4   3   0 2148.89  109.59
  -4   3   0 2022.70  108.69
  -4  -3   0 2139.09  116.69
  -4  -3   0 2179.98  110.29
   4  -3   0 2162.48  115.99
  -4   3   0 2146.49  109.69
   4   3   0 2149.98  109.79
   4  -3   0 2098.29  115.89
   4   3   0 2175.68  116.49
  -4   3   0 2100.59   96.29
   4   3   0 2160.08  116.59
   4  -3   0 2084.49   96.39
  -4   3   0 2113.39  116.09
  -4  -3   0 2087.39   96.69
   4   3   0 2185.58   96.89
  -4   3   0 2126.29  116.19
  -4  -3   0 2203.88  116.69
  -5   3   0   -0.10    1.10
  -5  -3   0   -0.70    1.30
   5   3   0   -1.20    1.10
   5  -3   0   -1.60    1.10
  -5  -3   0    2.00    1.50
  -5   3   0   -0.70    0.70
  -5   3   0    0.00    1.40
  -5  -3   0   -0.80    0.80
  -5  -3   0    0.60    1.00
   5  -3   0   -1.10    1.90
  -5  -3   0    0.00    1.50
   5  -3   0   -1.10    1.10
   5  -3   0   -0.60    0.90
   5   3   0   -0.40    1.30
   5  -3   0   -1.70    0.90
  -5  -3   0   -0.30    1.10
  -5   3   0   -1.90    1.00
  -5  -3   0   -0.20    1.00
   5   3   0   -0.40    1.40
  -5   3   0   -0.90    0.80
  -6   3   0  241.38   15.00
  -6   3   0  249.68   13.30
   6  -3   0  247.48   14.50
   6  -3   0  235.48   12.30
  -6  -3   0  253.77   15.80
  -6  -3   0  260.07   14.40
   6   3   0  251.87   15.60
  -6   3   0  250.67   12.40
   6  -3   0  240.08   15.00
  -6  -3   0  265.87   15.90
  -6  -3   0  261.47   14.00
  -6  -3   0  233.28   14.40
   6  -3   0  249.08   12.40
  -6  -3   0  242.28   14.10
  -6   3   0  239.08   13.30
   6   3   0  244.88   13.10
  -6  -3   0  247.78   13.10
  -6   3   0  260.77   15.30
   6   3   0  261.17   15.50
  -7  -3   0   -0.10    0.80
   7   3   0   -1.00    0.90
  -7  -3   0   -1.30    0.90
  -7   3   0   -1.10    1.10
  -7  -3   0   -0.70    0.70
   7  -3   0   -1.10    1.60
  -7  -3   0    1.20    1.50
   7   3   0   -1.20    1.10
   7   3   0    1.40    1.10
  -7  -3   0   -2.50    1.10
  -7   3   0   -1.00    0.90
  -7   3   0   -0.20    1.10
  -7  -3   0   -1.10    0.90
   7  -3   0   -0.50    1.00
  -7  -3   0   -1.60    1.10
   7  -3   0   -0.20    0.80
   7   3   0    0.40    1.30
   8  -3   0  217.08   10.30
  -8  -3   0  203.88   12.50
   8   3   0  204.38   11.40
   8  -3   0  211.08   10.40
  -8  -3   0  194.18   13.70
  -8  -3   0  189.08   11.90
   8   3   0  194.58   11.30
   8  -3   0  189.18   13.80
  -8   3   0  233.18   13.20
  -8  -3   0  227.28   12.50
  -8  -3   0  193.88   13.70
  -8  -3   0  213.28   11.90
  -8   3   0  227.28   12.90
  -9  -3   0   -0.20    0.80
   9  -3   0    0.70    0.60
  -9  -3   0   -0.60    1.00
   9   3   0    2.00    1.50
  -9  -3   0    0.00    0.70
   9  -3   0   -0.10    0.70
  -9  -3   0   -0.50    1.40
  -9  -3   0   -0.90    1.00
  -9   3   0   -0.70    1.20
  -9  -3   0    0.10    1.40
   9   3   0    1.00    1.30
   9  -3   0    1.60    2.20
  -9  -3   0   -1.90    1.10
  -9   3   0   -0.50    1.10
 -10  -3   0    3.40    1.20
 -10  -3   0    3.10    1.50
 -10  -3   0    0.90    1.40
 -10   3   0    1.00    1.50
  10  -3   0    6.10    3.90
  10   3   0    3.10    1.70
  10   3   0    1.40    1.50
 -10  -3   0    1.00    1.70
 -10   3   0    1.80    1.40
 -10  -3   0    0.00    1.60
 -10  -3   0    3.30    1.50
 -10  -3   0    3.80    1.20
  11  -3   0   -4.70    2.20
 -11  -3   0   -0.90    1.50
  11   3   0    0.70    1.30
 -11  -3   0    0.10    1.20
 -11   3   0   -1.40    1.10
 -11  -3   0    1.10    1.30
 -11  -3   0    0.70    1.60
  11   3   0   -0.20    1.30
 -11  -3   0    1.20    1.10
 -11   3   0    0.40    1.10
 -11  -3   0   -0.20    0.80
 -12  -3   0    4.80    2.30
 -12  -3   0    2.70    1.70
  12   3   0    4.10    1.80
 -12   3   0    4.70    1.60
 -12  -3   0    3.30    1.80
 -12  -3   0    2.20    1.40
  12  -3   0   14.10    5.10
 -12  -3   0    4.20    1.50
 -12   3   0    3.40    1.30
 -12  -3   0    3.10    2.10
  12   3   0    2.90    1.50
  13   3   0   -0.60    1.20
 -13  -3   0   -1.40    1.30
  13  -3   0    3.20    4.10
 -13  -3   0    1.00    1.30
  13   3   0    0.40    1.20
 -13   3   0   -0.20    0.90
 -13  -3   0    0.10    1.20
 -13  -3   0    0.30    1.60
 -13  -3   0    0.90    1.30
 -14  -3   0   16.60    2.90
 -14  -3   0   22.80    3.20
 -14  -3   0   19.40    3.30
  14  -3   0   12.00    5.80
 -14  -3   0   15.60    3.20
 -15  -3   0   -1.20    1.40
 -15  -3   0   -0.50    1.70
 -15  -3   0    0.20    1.40
  15  -3   0   -2.70    3.60
 -16  -3   0    1.70    1.80
 -16  -3   0    0.20    1.70
 -16  -3   0    0.50    1.80
  16  -3   0   -2.20    4.40
 -17  -3   0    0.10    1.50
 -17  -3   0    0.70    1.80
  17  -3   0    0.60    3.70
 -17  -3   0   -1.90    1.60
 -18  -3   0   -0.10    2.10
 -18  -3   0    3.90    2.50
 -18   3   0    2.80    0.90
  18  -3   0    7.10    5.90
  19  -3   0    1.50    4.50
 -19  -3   0    0.30    2.30
 -19  -3   0    0.20    2.10
  20  -3   0   -0.50    4.70
 -20   3   0    2.50    1.30
 -20  -3   0    8.90    3.30
 -20   3   0    3.60    1.90
 -20  -3   0    2.90    2.90
 -21  -3   0   -0.60    2.70
 -21  -3   0    0.80    2.40
   0  -4   0 2141.39  114.49
   0   4   0 2203.68   95.09
   0  -4   0 2250.07  107.99
   0  -4   0 2057.59  108.29
   0  -4   0 1830.82  108.09
   0  -4   0 2177.08  152.58
   0   4   0 1979.40  152.48
   0   4   0 1996.90   94.89
   0  -4   0 2204.98   94.99
   0   4   0 2109.09  114.39
   0   4   0 2113.49  107.59
   0   4   0 2140.19  108.39
   0  -4   0 1967.20   94.89
   1   4   0   -1.60    1.40
   1   4   0   -2.10    1.50
   1  -4   0   -1.00    1.90
  -1   4   0   -3.60    1.00
   1  -4   0   -0.50    1.30
   1  -4   0   -1.40    1.00
  -1   4   0   -1.40    2.10
  -1  -4   0   -2.70    2.00
  -1  -4   0   -4.10    1.50
   1   4   0   -0.70    1.60
   1  -4   0   -2.70    1.30
   1   4   0   -1.60    1.30
   1  -4   0   -2.40    3.30
   1  -4   0   -1.40    1.50
   1   4   0   -1.80    2.10
  -1  -4   0   -0.40    1.40
  -1  -4   0   -1.90    1.10
   1   4   0    0.10    1.50
  -1   4   0   -0.10    2.60
  -1   4   0   -1.10    1.40
  -1  -4   0   -1.80    1.50
   1  -4   0   -2.40    1.40
  -1   4   0   -1.80    1.70
  -1  -4   0   -0.60    1.60
  -1  -4   0   -2.60    1.10
  -1   4   0   -3.40    1.30
  -1   4   0   -4.10    1.10
   1   4   0   -0.70    2.20
   1  -4   0    0.50    1.70
  -1   4   0   -1.60    1.30
   1   4   0   -1.70    1.50
   1  -4   0   -0.40    1.70
   1  -4   0   -2.40    1.20
  -1   4   0   -0.70    1.50
  -2   4   0   22.50    3.10
  -2   4   0   16.40    2.70
  -2  -4   0   15.80    2.90
   2  -4   0   28.20    3.40
   2  -4   0   29.20    3.00
   2   4   0   18.30    3.10
  -2  -4   0   23.20    3.90
   2  -4   0   25.00    4.10
  -2   4   0   33.00    3.70
   2  -4   0   21.90    3.00
  -2  -4   0   20.00    3.50
   2   4   0   30.40    3.80
   2   4   0   20.60    3.50
  -2   4   0   28.60    3.80
   2  -4   0   21.40    3.40
  -2  -4   0   32.80    5.60
   2  -4   0   20.40    3.10
   2   4   0   22.30    3.90
  -2   4   0   23.00    4.40
  -2   4   0   37.40    5.60
   2   4   0   25.70    3.70
  -2  -4   0   32.80    4.00
  -2  -4   0   27.40    3.80
  -2  -4   0   37.00    5.90
   2   4   0   25.60    3.50
   2  -4   0   21.70    3.10
  -2  -4   0   30.40    3.80
  -2  -4   0   15.50    3.00
   2   4   0   31.20    3.70
   2   4   0   26.90    5.00
   2  -4   0   19.70    2.70
  -2   4   0   18.10    3.40
  -2   4   0   26.70    3.50
  -3   4   0   -0.40    0.90
  -3   4   0   -0.60    1.20
  -3  -4   0    1.30    1.60
   3  -4   0    0.20    1.10
   3  -4   0    0.60    1.10
  -3  -4   0   -3.00    1.30
   3   4   0   -2.20    2.80
   3   4   0    6.30    1.70
  -3  -4   0   -1.80    1.20
   3  -4   0   -1.80    1.60
   3  -4   0    0.60    0.90
  -3  -4   0   -1.80    1.60
   3   4   0   -0.50    1.30
  -3  -4   0    2.30    2.00
   3  -4   0   -0.90    1.50
   3   4   0    0.10    1.50
  -3   4   0   -1.30    1.30
  -3  -4   0   -1.20    1.40
   3   4   0   -2.20    1.30
  -3   4   0   -1.70    1.40
  -3  -4   0    1.00    1.40
  -3   4   0   -0.90    1.10
  -3  -4   0   -1.10    1.60
  -3   4   0   -1.00    1.00
   3   4   0   -3.20    1.10
  -3  -4   0   -1.30    1.00
   3   4   0   -1.30    1.20
  -3   4   0    0.00    1.10
   3  -4   0    0.30    1.20
  -3   4   0    0.90    2.20
   3   4   0   -3.10    1.30
  -4   4   0 2089.39  116.09
  -4   4   0 2127.29  109.69
   4  -4   0 2111.39  115.79
  -4   4   0 2067.59  108.79
   4   4   0 2077.59  116.49
   4   4   0 2304.37  109.79
  -4  -4   0 2150.38   96.79
  -4  -4   0 2076.79  110.29
   4  -4   0 2166.08  116.09
  -4  -4   0 2084.49  109.29
  -4  -4   0 2037.00  116.39
   4   4   0 2088.49  109.89
  -4  -4   0 2074.49  154.58
  -4   4   0 2382.56  109.19
  -4  -4   0 2131.69  109.59
   4   4   0 2180.98   96.79
  -4  -4   0 2248.18  116.69
  -4   4   0 2057.99  115.89
   4  -4   0 2170.98  108.89
   4   4   0 2124.49   96.79
  -4   4   0 1925.01  109.39
   4  -4   0 2178.38   96.29
  -4   4   0 2152.98   96.29
   4   4   0 2131.69  116.39
   4  -4   0 2071.19  108.79
  -4  -4   0 2075.29  110.09
  -5  -4   0    0.70    1.60
   5  -4   0    2.30    1.40
  -5  -4   0    1.30    1.30
   5  -4   0    0.70    1.00
   5   4   0   -2.20    1.40
  -5  -4   0    0.70    1.60
  -5   4   0    1.20    0.80
  -5  -4   0   -0.30    1.20
  -5  -4   0    1.20    1.60
  -5   4   0    0.30    0.90
  -5  -4   0   -1.40    2.00
   5   4   0    0.70    0.90
   5  -4   0    1.00    1.40
   5  -4   0   -3.20    1.50
  -5   4   0    1.00    1.30
  -5  -4   0   -1.20    1.30
  -5   4   0    0.30    0.90
   5   4   0    2.80    1.60
   5   4   0   -0.40    1.30
  -5  -4   0    0.80    1.30
  -5   4   0   -0.20    1.40
   5   4   0    0.20    1.10
  -5   4   0    0.70    1.20
  -5  -4   0    1.10    1.10
  -5   4   0    1.30    1.10
  -6   4   0   -1.10    0.90
   6   4   0    0.50    1.50
   6  -4   0   -0.50    0.90
   6  -4   0   -0.20    1.10
  -6   4   0   -0.20    1.30
   6   4   0    0.70    0.60
   6  -4   0    3.70    2.60
  -6  -4   0   -1.30    1.40
   6   4   0   -0.60    1.30
   6  -4   0    1.10    1.10
   6   4   0   -1.20    1.30
  -6   4   0   -0.80    0.80
  -6  -4   0   -0.30    1.50
  -6  -4   0    1.40    1.20
  -6  -4   0    2.00    1.50
  -6   4   0    0.10    1.20
  -6  -4   0    1.90    1.70
  -6  -4   0    0.50    1.30
   6  -4   0    1.40    1.50
  -6   4   0    0.60    1.40
  -6  -4   0    0.20    1.50
  -6   4   0    0.50    0.70
   6   4   0    0.80    0.60
  -7  -4   0    0.20    1.70
  -7  -4   0   -2.70    1.30
  -7  -4   0    1.00    1.40
  -7   4   0   -0.10    1.10
   7  -4   0    0.00    1.30
  -7   4   0   -0.30    0.80
  -7   4   0   -0.20    0.60
  -7  -4   0   -1.70    1.40
   7   4   0    0.90    1.60
  -7  -4   0    0.90    1.40
   7  -4   0    0.20    1.70
   7   4   0   -1.10    1.10
  -7   4   0    0.00    0.50
   7  -4   0   -0.40    1.10
  -7   4   0    1.60    1.60
  -7  -4   0   -0.60    1.00
   7   4   0   -1.60    1.10
  -7  -4   0    1.40    1.50
  -7   4   0   -1.70    1.30
  -7   4   0    0.50    1.20
  -8   4   0  428.76   27.80
   8  -4   0  467.35   26.60
  -8   4   0  519.55   28.40
  -8  -4   0  517.45   24.40
   8   4   0  497.05   24.20
  -8   4   0  475.75   23.10
  -8  -4   0  486.15   27.30
  -8   4   0  500.35   25.90
  -8   4   0  415.36   24.70
  -8   4   0  467.65   25.90
   8  -4   0  506.25   23.20
   8  -4   0  473.85   23.00
  -8  -4   0  496.25   26.80
  -8  -4   0  495.85   29.20
  -8  -4   0  520.75   27.20
   8   4   0  461.35   24.80
  -8  -4   0  526.15   26.70
  -8  -4   0  499.25   29.30
   9   4   0   -0.10    1.50
  -9  -4   0   -0.60    1.60
  -9  -4   0    1.00    1.70
   9  -4   0    1.60    1.20
  -9  -4   0    2.30    1.60
  -9  -4   0   -0.20    1.10
   9  -4   0    0.50    2.00
  -9   4   0   -0.10    0.90
  -9   4   0   -0.20    1.30
  -9  -4   0   -0.50    0.90
   9  -4   0   -0.20    0.90
   9   4   0   -2.60    1.20
  -9  -4   0    0.30    1.40
  -9   4   0   -1.10    1.20
  -9   4   0    0.20    1.00
  10   4   0  880.71   42.20
 -10  -4   0  953.20   47.40
 -10  -4   0  946.11   48.00
 -10  -4   0  897.21   48.10
  10   4   0  888.01   42.20
 -10  -4   0  865.41   47.40
 -10   4   0  860.91   46.40
 -10  -4   0  875.51   42.20
 -10   4   0  886.91   46.40
 -10  -4   0  860.51   51.09
  10  -4   0  851.01   40.60
  10  -4   0  915.81   40.60
 -10   4   0  913.11   50.09
  10  -4   0  881.21   46.10
 -10   4   0  933.71   49.99
 -10  -4   0  832.82   50.79
 -11  -4   0    0.60    1.50
 -11   4   0   -0.40    1.40
 -11   4   0    2.30    1.60
  11   4   0   -1.50    1.40
 -11   4   0   -0.40    0.90
 -11  -4   0   -2.30    1.50
  11   4   0    1.90    1.70
 -11   4   0   -0.30    1.00
 -11  -4   0    0.00    1.10
 -11  -4   0   -0.70    1.60
  11  -4   0   -1.90    2.10
 -11  -4   0    0.20    1.40
 -11  -4   0    0.30    1.40
  12   4   0  430.76   20.90
 -12  -4   0  403.96   25.40
 -12  -4   0  416.16   23.80
 -12   4   0  372.96   21.90
 -12  -4   0  405.56   25.80
 -12   4   0  451.35   24.10
  12  -4   0  399.26   25.60
 -12  -4   0  433.56   23.30
 -12   4   0  411.46   22.00
  12   4   0  408.86   21.10
 -12  -4   0  405.06   23.90
 -12   4   0  368.16   23.80
 -12  -4   0  408.66   23.40
 -13  -4   0    1.10    1.70
 -13  -4   0    2.30    1.80
 -13  -4   0    2.80    1.90
 -13  -4   0   -1.00    1.20
 -13   4   0   -1.30    1.00
 -13   4   0   -0.90    1.40
  13  -4   0   -0.90    3.50
 -13  -4   0    3.00    2.10
 -13  -4   0    0.40    1.80
 -13   4   0   -1.60    1.10
  13   4   0    1.60    1.60
 -14  -4   0   30.10    4.70
  14   4   0   36.10    4.00
 -14  -4   0   30.20    4.60
  14  -4   0   16.20    6.50
 -14  -4   0   30.80    4.90
 -14   4   0   31.50    3.20
 -14  -4   0   32.70    4.40
 -15  -4   0   -1.20    1.60
 -15  -4   0    0.60    2.20
  15   4   0    0.70    1.30
 -15  -4   0   -0.50    1.70
  15  -4   0   -0.20    4.40
 -16  -4   0   49.60    6.10
  16  -4   0   58.69   11.50
 -16  -4   0   48.00    6.20
 -16  -4   0   52.69    6.10
 -17  -4   0    0.00    2.10
 -17  -4   0    1.60    2.00
 -17  -4   0   -1.70    1.90
  17  -4   0   -2.60    4.70
 -17   4   0    0.20    0.90
 -18   4   0    0.00    1.10
  18  -4   0    3.30    6.30
 -18   4   0    0.60    1.30
 -18  -4   0   -1.70    2.30
 -18  -4   0    0.10    2.20
 -19   4   0    0.80    1.40
 -19  -4   0    1.00    2.40
 -19  -4   0    3.30    2.90
 -19   4   0   -0.50    1.50
  19  -4   0    1.30    5.70
  20  -4   0   -1.20    3.70
 -20   4   0   -1.20    1.50
 -20   4   0   -2.10    1.60
 -20  -4   0    1.20    2.90
 -20  -4   0    3.10    2.90
   0  -5   0   -0.20    2.70
   0   5   0   -1.20    1.20
   0   5   0    1.70    1.50
   0  -5   0   -3.30    1.30
   0   5   0   -0.50    1.60
   0  -5   0   -0.50    1.50
   0  -5   0   -0.50    1.60
   0  -5   0   -1.10    1.60
   0   5   0   -0.80    1.60
   0  -5   0   -1.30    2.00
   0  -5   0   -1.30    1.40
   0   5   0    1.60    2.60
   1   5   0   -0.20    1.40
   1   5   0    2.00    1.70
  -1   5   0    1.70    1.70
   1  -5   0    1.10    2.00
   1  -5   0    1.20    1.30
  -1   5   0    2.40    2.90
  -1   5   0    1.40    1.80
  -1  -5   0    1.00    1.70
   1   5   0    0.10    1.30
   1   5   0    1.30    1.50
   1  -5   0    0.20    1.70
   1  -5   0   -0.40    1.40
  -1   5   0   -0.10    1.40
  -1   5   0    1.30    1.50
  -1  -5   0    1.00    1.70
   1  -5   0   -0.40    1.40
  -1   5   0   -0.60    2.00
  -1  -5   0   -1.90    1.60
  -1  -5   0   -0.10    1.20
   1   5   0   -2.10    1.20
  -1   5   0    0.00    1.30
   1   5   0    0.30    2.10
  -1   5   0   -0.80    1.10
   1  -5   0   -3.00    1.20
  -1   5   0    1.00    1.30
   1  -5   0    0.20    1.50
   1  -5   0   -2.80    2.60
  -1  -5   0   -2.70    1.10
  -1  -5   0    0.00    2.10
   1  -5   0    2.30    1.40
  -1  -5   0   -1.60    1.10
   1   5   0   -0.90    2.10
  -2   5   0   12.60    3.00
   2  -5   0    0.90    1.60
   2   5   0    2.20    2.40
   2   5   0    0.50    1.70
  -2   5   0    1.20    1.60
  -2   5   0    3.90    1.70
  -2  -5   0   -0.40    1.50
  -2  -5   0    2.80    2.80
  -2   5   0    1.40    1.60
  -2  -5   0    5.20    2.30
   2   5   0    2.70    2.00
   2  -5   0    3.80    2.10
  -2   5   0    0.50    1.90
  -2   5   0    4.10    1.90
  -2   5   0    2.50    1.70
  -2   5   0    4.10    2.90
  -2  -5   0    0.70    1.60
   2  -5   0    1.80    1.20
   2   5   0    1.70    1.80
   2   5   0    2.30    1.90
   2   5   0    2.90    1.80
  -2  -5   0    1.60    1.50
   2   5   0    5.40    2.90
   2   5   0    3.60    1.80
   2  -5   0    7.10    2.50
   2  -5   0   -0.10    2.30
   2  -5   0    3.90    1.90
  -2   5   0    0.40    1.80
   2  -5   0    1.40    1.50
   2   5   0    6.90    2.30
   2   5   0    2.80    1.70
   2  -5   0    3.40    1.70
  -2  -5   0    3.30    2.10
   2  -5   0    6.30    2.10
  -2  -5   0    9.30    2.50
  -2  -5   0    1.00    1.50
   2  -5   0    4.50    1.70
  -2  -5   0    4.60    3.00
  -3  -5   0   -1.70    1.90
  -3   5   0    0.90    1.80
   3  -5   0   -0.60    1.40
  -3  -5   0    1.40    1.80
   3  -5   0   -0.10    1.40
   3  -5   0   -0.40    1.50
  -3   5   0    0.40    1.80
  -3   5   0    1.10    1.10
   3   5   0    0.80    1.80
   3  -5   0    0.40    1.00
   3   5   0    1.00    3.10
   3  -5   0   -1.50    1.50
   3  -5   0   -0.60    1.10
  -3  -5   0   -0.30    1.60
   3   5   0    1.10    1.50
  -3   5   0    1.10    1.50
  -3   5   0    0.40    3.00
  -3  -5   0    2.50    1.80
  -3  -5   0    2.20    1.70
   3   5   0   -1.40    1.50
  -3  -5   0    0.40    1.90
  -3   5   0    0.90    1.20
  -3   5   0   -1.50    1.40
   3   5   0    1.70    1.70
   3   5   0    1.40    1.60
  -3  -5   0    1.20    1.40
  -3   5   0   -0.50    1.20
  -3   5   0    3.00    1.80
  -3  -5   0   -0.80    1.20
   3   5   0    0.10    1.50
  -3  -5   0   -0.70    1.70
   3   5   0    0.90    2.10
   4   5   0 2069.39  160.48
  -4   5   0 2131.39  115.19
  -4  -5   0 2207.68  162.58
   4   5   0 2003.80  115.09
  -4  -5   0 2224.38  162.38
   4  -5   0 2222.18  101.09
   4  -5   0 2470.65  122.49
  -4   5   0 2229.18  121.89
   4   5   0 2225.38  101.59
  -4  -5   0 2165.58  122.29
   4  -5   0 2241.48  114.39
  -4  -5   0 2285.37  115.99
  -4  -5   0 2272.67  115.79
   4   5   0 2201.98  115.49
   4   5   0 2210.88  122.09
  -4   5   0 2216.68  121.79
  -4  -5   0 2164.28  114.69
  -4  -5   0 2176.08  115.09
  -4  -5   0 2300.77  101.69
  -4   5   0 2174.68  114.29
   4   5   0 2369.56  160.58
   4   5   0 2229.38  122.29
   4  -5   0 2152.18  121.49
   4  -5   0 2171.18  114.49
  -4  -5   0 2226.68  122.39
  -4   5   0 2322.57  114.49
  -4   5   0 2355.26  115.19
  -4   5   0 2228.78  100.99
  -5  -5   0    1.20    1.50
   5   5   0   -1.90    1.20
   5   5   0    0.00    1.10
   5  -5   0    0.40    1.60
   5  -5   0    0.40    0.80
  -5   5   0   -1.80    0.80
   5   5   0    0.50    1.40
   5  -5   0   -0.40    1.20
  -5   5   0   -0.90    1.40
  -5  -5   0    0.50    2.00
  -5  -5   0    1.90    1.60
  -5   5   0   -0.80    1.20
   5   5   0    3.10    1.80
  -5   5   0   -1.30    1.20
   5  -5   0    0.10    0.70
  -5  -5   0   -0.30    1.50
  -5  -5   0    0.50    1.90
   5  -5   0    1.10    1.30
   5   5   0    0.60    1.50
  -5   5   0    1.60    1.70
  -5  -5   0    0.70    1.30
  -5   5   0   -0.60    1.60
  -5  -5   0    1.20    2.00
  -5  -5   0    0.10    1.80
  -5   5   0   -0.20    1.10
  -5  -5   0   -2.10    1.50
  -5   5   0   -0.20    1.10
   5   5   0   -0.40    1.40
   6   5   0  136.59   10.80
   6  -5   0  129.99    8.50
  -6   5   0  139.49    9.40
   6   5   0  149.19    9.10
  -6  -5   0  143.39   10.30
   6  -5   0  134.69    9.90
  -6  -5   0  133.99    9.10
   6   5   0  157.88   11.00
   6   5   0  146.19    9.40
  -6  -5   0  139.79   10.00
  -6   5   0  139.09   10.40
  -6  -5   0  153.38    9.90
  -6  -5   0  142.49   10.00
  -6  -5   0  152.68   11.30
  -6  -5   0  150.78   12.90
  -6   5   0  137.19   10.20
  -6   5   0  143.59    9.30
   6   5   0  133.09    9.00
  -6  -5   0  144.29   11.10
  -6   5   0  128.99    8.40
   6  -5   0  139.59   10.10
   6   5   0  136.59    9.10
  -6   5   0  139.39    8.90
  -6   5   0  161.48    9.50
   6  -5   0  153.38   10.90
  -7   5   0   -0.70    0.90
  -7   5   0   -0.20    1.20
  -7  -5   0   -0.10    1.70
  -7   5   0   -1.50    1.50
   7   5   0    0.00    0.70
   7  -5   0   -1.80    2.00
  -7  -5   0   -0.10    1.30
  -7   5   0    0.90    1.10
   7   5   0    1.20    0.70
   7   5   0   -1.60    1.40
  -7   5   0    0.00    1.00
  -7   5   0    0.00    1.30
   7  -5   0   -0.80    1.40
  -7  -5   0   -0.30    1.20
   7   5   0   -1.10    1.30
  -7  -5   0    0.80    1.80
  -7  -5   0   -1.30    2.50
  -7   5   0   -0.10    1.60
   7   5   0    3.30    2.00
  -7  -5   0    0.30    1.50
  -7  -5   0   -0.70    1.30
  -7  -5   0    1.40    2.00
   7  -5   0    0.20    1.30
  -8  -5   0  871.51   46.30
   8  -5   0  889.21   44.10
  -8  -5   0  842.72   49.90
   8  -5   0  834.42   40.30
  -8  -5   0  879.11   47.20
   8   5   0  904.21   41.70
  -8   5   0  840.52   48.80
  -8   5   0  840.92   45.80
  -8  -5   0  919.41   50.29
  -8   5   0  863.91   40.50
   8  -5   0  871.21   40.50
  -8  -5   0  906.21   47.10
  -8  -5   0  876.81   41.70
  -8   5   0  813.62   45.00
  -8   5   0  886.01   45.30
  -8  -5   0  824.52   46.60
  -8   5   0  910.41   49.20
  -8   5   0  787.12   45.80
  -9  -5   0   -0.60    1.50
  -9  -5   0    0.70    1.90
  -9  -5   0   -2.10    1.30
  -9   5   0    1.50    1.30
  -9  -5   0   -0.80    1.70
  -9   5   0    0.70    1.20
  -9   5   0    0.50    1.50
   9   5   0   -0.10    1.70
   9  -5   0    2.40    1.40
  -9   5   0    2.40    1.50
  -9   5   0    3.70    2.10
  -9   5   0    0.00    0.90
  -9  -5   0    0.30    1.30
   9  -5   0   -1.20    1.30
  -9  -5   0    0.40    1.30
  -9  -5   0   -0.70    1.90
   9  -5   0    2.80    2.80
  10  -5   0   60.99    4.40
 -10   5   0   57.59    5.70
 -10   5   0   56.09    5.50
  10  -5   0   67.09    9.50
  10   5   0   59.89    6.00
 -10   5   0   53.99    4.00
 -10  -5   0   52.99    6.80
 -10  -5   0   44.70    5.80
  10  -5   0   52.09    4.10
 -10  -5   0   59.99    6.30
 -10  -5   0   41.50    6.10
 -10  -5   0   58.19    6.30
  10   5   0   45.90    5.50
 -10  -5   0   51.59    5.70
 -10   5   0   50.99    4.60
 -10   5   0   49.60    4.70
 -11   5   0   -1.50    1.80
  11  -5   0    1.10    3.50
 -11  -5   0   -0.20    2.00
 -11   5   0    0.00    0.80
 -11  -5   0   -1.10    1.60
 -11  -5   0    3.30    2.10
 -11   5   0   -0.30    1.60
  11   5   0    1.10    1.90
 -11  -5   0    1.30    1.50
  11  -5   0    0.30    1.30
 -11   5   0   -1.30    0.90
 -11  -5   0   -0.70    1.40
 -11  -5   0    1.90    2.40
 -11   5   0    1.00    1.30
 -11   5   0   -0.20    1.20
  11  -5   0   -1.10    0.90
 -12  -5   0    0.00    1.90
 -12  -5   0    0.90    2.60
 -12   5   0    3.40    2.10
 -12   5   0    5.80    1.80
 -12  -5   0    3.90    2.50
 -12  -5   0    1.30    1.90
 -12   5   0    4.20    2.40
 -12  -5   0    3.20    2.40
  12   5   0    1.40    2.10
 -12   5   0    3.40    1.60
 -12  -5   0    7.90    3.20
 -12   5   0    3.60    1.30
  12  -5   0    7.10    4.60
 -12   5   0    2.20    1.10
 -13   5   0    0.20    0.90
 -13  -5   0    1.30    2.00
 -13  -5   0    0.00    1.80
 -13   5   0   -0.60    1.30
 -13  -5   0    0.80    2.20
 -13  -5   0   -0.20    2.10
  13  -5   0    4.40    4.60
 -13  -5   0    0.40    1.70
 -13   5   0   -0.10    1.60
 -13   5   0   -0.90    0.90
  13   5   0    0.30    1.90
 -13   5   0   -0.20    1.60
 -13  -5   0    1.90    2.40
 -14   5   0    0.70    1.10
 -14   5   0    2.80    1.20
 -14  -5   0   -1.30    2.40
 -14  -5   0    2.00    2.20
 -14   5   0   -0.60    1.40
 -14  -5   0    0.90    2.00
 -14  -5   0    0.00    2.20
  14   5   0   -0.10    1.80
 -14   5   0    1.10    1.60
  14  -5   0    2.90    4.80
 -14  -5   0    3.20    2.20
 -15  -5   0    0.00    1.80
 -15   5   0    0.40    1.20
 -15   5   0    0.80    1.40
  15  -5   0    7.20    5.40
 -15  -5   0   -2.80    2.30
 -15   5   0    0.10    1.20
  15   5   0   -0.40    1.80
 -15   5   0    0.10    1.00
 -15  -5   0    0.90    2.40
 -16  -5   0   31.50    5.40
 -16  -5   0   19.80    4.50
 -16   5   0   19.40    2.90
  16  -5   0   25.20    8.10
 -16  -5   0   37.00    5.40
 -16   5   0   32.50    3.60
  16   5   0   33.40    3.70
 -17   5   0    0.80    1.40
 -17   5   0    0.00    1.30
  17  -5   0    3.40    5.30
 -17  -5   0   -0.70    2.50
 -17  -5   0    0.00    2.30
 -17  -5   0    2.70    2.10
 -18   5   0    2.70    1.80
  18  -5   0   -0.80    5.50
 -18  -5   0    1.20    2.70
 -18  -5   0   -0.80    2.70
 -18   5   0    2.40    1.80
  19  -5   0   -1.30    5.50
 -19  -5   0   -0.40    2.60
 -19   5   0   -1.90    1.60
 -19   5   0   -0.10    1.50
 -19  -5   0    1.60    3.00
  20  -5   0    1.90    5.20
 -20  -5   0    7.50    4.00
 -20  -5   0    6.70    3.90
 -20   5   0    9.10    2.30
   0   6   0  407.36   24.00
   0  -6   0  387.96   23.90
   0  -6   0  416.86   33.00
   0  -6   0  415.66   33.20
   0   6   0  445.96   33.50
   0  -6   0  432.36   24.30
   0   6   0  415.96   21.40
   0   6   0  358.46   23.70
   0  -6   0  413.96   21.40
   0   6   0  440.96   25.90
   0   6   0  368.66   26.20
   0  -6   0  415.86   25.70
  -1   6   0   -2.20    1.40
   1   6   0   -0.30    1.30
  -1   6   0    0.70    1.70
   1   6   0    2.50    2.70
  -1   6   0    1.60    3.10
   1  -6   0    1.30    2.00
  -1   6   0    0.30    1.50
   1  -6   0   -0.60    1.90
   1   6   0    0.10    1.70
  -1  -6   0    1.90    1.60
   1  -6   0    1.30    1.80
  -1  -6   0   -1.30    1.40
  -1   6   0    0.80    1.70
   1  -6   0    0.80    1.40
   1   6   0    1.00    1.90
   1  -6   0   -2.30    1.30
  -1  -6   0   -2.90    1.70
  -1  -6   0    0.40    1.60
   1   6   0    0.00    2.30
   1   6   0    0.10    1.60
  -1  -6   0   -2.20    1.40
   1  -6   0    0.70    1.60
  -1  -6   0   -1.70    2.70
   1   6   0   -1.30    1.50
  -1   6   0    0.20    2.00
  -1   6   0   -0.70    1.30
  -1  -6   0   -2.90    1.40
  -1  -6   0   -0.80    1.20
   1  -6   0   -0.60    1.20
  -1   6   0    0.70    1.90
   1  -6   0   -1.00    3.20
  -2  -6   0  241.98   15.10
   2   6   0  238.58   13.70
  -2   6   0  228.08   14.90
   2   6   0  243.38   15.20
   2  -6   0  246.98   14.70
   2   6   0  238.58   14.70
  -2  -6   0  264.77   16.80
   2   6   0  262.27   15.50
  -2  -6   0  223.38   15.00
   2  -6   0  221.98   13.20
   2  -6   0  227.78   16.00
   2   6   0  195.88   19.90
   2  -6   0  236.98   14.90
  -2   6   0  232.58   14.60
  -2  -6   0  237.78   15.40
  -2  -6   0  240.38   14.80
   2   6   0  250.77   16.30
   2   6   0  265.07   15.30
  -2  -6   0  249.18   20.90
  -2  -6   0  229.18   13.60
   2  -6   0  239.78   14.40
   2   6   0  227.38   20.10
  -2   6   0  238.38   15.10
   2  -6   0  182.98   18.90
  -2   6   0  240.68   16.10
   2  -6   0  245.38   13.50
  -2   6   0  232.48   15.90
  -2   6   0  243.48   13.40
  -2   6   0  213.58   20.00
  -2  -6   0  222.88   16.10
   2   6   0  258.77   16.70
   2  -6   0  228.68   15.80
  -2   6   0  235.98   20.30
  -3   6   0    0.70    1.60
  -3   6   0   -0.30    1.30
  -3   6   0   -0.70    1.70
   3   6   0   -1.30    1.60
  -3  -6   0    0.60    1.40
  -3  -6   0    0.80    1.90
  -3  -6   0    2.10    1.90
   3   6   0   -1.30    1.40
  -3  -6   0   -0.10    1.90
  -3   6   0   -0.30    1.40
  -3  -6   0   -1.80    2.10
  -3   6   0    2.50    2.50
  -3   6   0   -2.70    1.20
  -3   6   0    0.80    1.60
   3   6   0   -0.50    1.30
  -3   6   0    1.40    2.30
  -3  -6   0    0.60    1.90
   3  -6   0    0.40    2.00
   3   6   0   -0.20    2.20
  -3   6   0    0.50    1.80
  -3  -6   0    0.40    1.50
   3   6   0   -1.20    1.50
   3  -6   0    0.40    2.30
   3  -6   0   -0.70    1.60
   3  -6   0   -0.90    1.10
  -3  -6   0   -1.40    2.20
  -3  -6   0    2.00    2.20
   3   6   0    0.60    2.90
   3  -6   0    1.00    1.60
   3  -6   0    0.60    1.60
   3   6   0   -0.60    1.70
  -4   6   0  115.19    8.80
  -4  -6   0  116.89    9.20
  -4  -6   0  133.89    9.70
  -4  -6   0  131.19   10.40
  -4   6   0  120.39    8.70
   4  -6   0  118.19    8.30
   4  -6   0  109.79    8.30
  -4   6   0  144.69   10.40
  -4   6   0  111.39    8.90
  -4   6   0   99.69   11.50
  -4  -6   0  132.89    9.80
  -4  -6   0  138.89   12.80
   4  -6   0  124.89   10.20
  -4  -6   0  114.69    8.90
   4  -6   0  122.99    8.30
  -4  -6   0  128.19   12.80
   4   6   0  135.99   12.10
   4   6   0  124.89   10.00
   4  -6   0  129.09    8.20
   4   6   0  112.09    9.10
   4   6   0  127.59    9.20
   4   6   0  118.49   11.10
   4  -6   0  124.79    9.70
   4   6   0  116.59   10.20
   4   6   0  126.29    8.60
  -4   6   0  131.39    9.10
  -4   6   0  121.49    8.10
  -4  -6   0  112.69    8.60
  -4   6   0  119.59    9.80
  -4  -6   0  120.79   10.30
  -4   6   0  126.19   11.60
   4   6   0  116.79    8.50
   5   6   0    0.70    1.50
  -5   6   0    2.90    1.90
   5   6   0   -0.50    1.20
   5  -6   0    0.90    1.10
   5   6   0   -2.30    1.80
  -5   6   0    0.00    1.60
  -5  -6   0   -1.70    1.20
  -5  -6   0    0.90    2.00
  -5  -6   0    0.50    2.10
  -5  -6   0    0.20    2.30
   5  -6   0   -0.20    1.90
   5   6   0    1.80    1.90
  -5   6   0    2.40    2.80
  -5  -6   0    0.10    2.00
  -5  -6   0    1.00    1.90
   5  -6   0    3.10    1.90
  -5  -6   0   -0.80    1.90
  -5  -6   0   -2.10    1.70
   5   6   0   -1.40    1.50
   5  -6   0    1.10    1.50
  -5   6   0   -1.30    1.50
  -5   6   0   -1.40    1.20
  -5  -6   0   -0.40    1.30
  -5   6   0   -0.80    1.30
   5   6   0    1.30    2.00
  -5   6   0   -1.00    1.20
   5  -6   0   -0.40    1.00
  -5   6   0    0.80    1.80
  -6   6   0  491.55   27.70
  -6  -6   0  417.46   29.70
  -6  -6   0  502.35   30.40
  -6  -6   0  497.75   25.20
  -6  -6   0  483.45   28.20
   6   6   0  509.85   25.40
  -6  -6   0  474.25   27.60
   6   6   0  478.25   30.00
  -6  -6   0  458.85   27.90
  -6  -6   0  546.95   38.50
  -6   6   0  505.75   29.70
  -6   6   0  490.15   29.40
  -6  -6   0  489.45   28.50
   6  -6   0  529.15   26.90
  -6   6   0  496.55   24.40
  -6   6   0  483.95   27.00
   6   6   0  452.65   29.60
   6   6   0  487.45   25.20
   6   6   0  493.15   27.10
   6  -6   0  432.96   25.10
   6  -6   0  499.35   25.10
   6   6   0  487.95   27.50
   6  -6   0  483.05   24.40
  -6   6   0  519.65   27.40
   6  -6   0  499.65   29.20
  -6   6   0  469.15   27.30
   6  -6   0  497.85   29.10
  -6  -6   0  455.45   38.40
   7   6   0    0.20    1.80
  -7   6   0    1.20    1.50
  -7   6   0   -2.40    1.50
  -7  -6   0    0.10    2.40
  -7  -6   0    0.30    2.10
  -7  -6   0   -0.20    1.40
  -7   6   0   -0.90    1.40
   7   6   0   -0.20    1.70
  -7  -6   0   -0.90    1.60
   7   6   0    0.70    1.20
  -7   6   0   -0.20    1.70
  -7  -6   0   -0.50    1.70
  -7   6   0    0.40    1.40
   7  -6   0    1.00    2.60
  -7   6   0    0.70    1.10
   7   6   0    0.70    1.10
   7   6   0   -0.70    1.80
   7  -6   0   -1.30    1.40
   7   6   0   -1.50    1.50
  -7  -6   0   -0.40    1.50
  -7  -6   0   -0.50    1.70
  -7   6   0    0.50    1.30
  -7  -6   0   -0.50    1.90
  -8  -6   0   42.50    5.70
  -8   6   0   48.20    6.10
  -8   6   0   45.40    5.10
  -8  -6   0   43.00    5.50
  -8   6   0   55.09    6.50
  -8   6   0   47.20    5.40
  -8  -6   0   49.20    5.90
  -8   6   0   47.90    4.50
  -8  -6   0   39.90    6.30
  -8   6   0   63.59    5.30
   8  -6   0   51.99    5.00
  -8  -6   0   73.59    8.30
  -8   6   0   50.09    5.00
   8   6   0   48.90    3.30
  -8  -6   0   43.50    6.00
   8   6   0   53.19    3.50
   8   6   0   36.80    5.30
   8  -6   0   59.19    8.20
  -8  -6   0   59.79    6.60
   8  -6   0   51.49    5.20
  -9  -6   0    0.00    1.90
   9  -6   0    0.30    1.30
  -9   6   0    1.90    1.60
   9  -6   0    1.30    3.00
  -9   6   0   -0.70    1.20
  -9   6   0    1.80    1.50
  -9  -6   0    1.90    2.20
  -9  -6   0   -2.20    1.60
  -9   6   0    0.10    1.70
  -9  -6   0   -0.40    2.00
  -9   6   0    0.10    1.20
  -9   6   0    0.80    1.80
   9  -6   0   -2.00    1.50
  -9  -6   0   -0.40    1.60
  -9  -6   0    0.90    3.40
  -9   6   0   -1.40    1.20
  -9  -6   0    0.80    1.60
   9   6   0   -1.20    1.80
  -9  -6   0   -2.50    1.80
  10  -6   0 1017.20   45.50
 -10  -6   0  965.90   53.09
 -10  -6   0  939.81   53.29
  10  -6   0  955.40   49.99
 -10  -6   0  978.60   52.99
 -10  -6   0  959.60   52.39
 -10  -6   0  943.51   56.49
  10  -6   0  929.71   45.30
 -10   6   0 1005.70   51.19
 -10   6   0 1001.70   55.39
 -10   6   0  994.30   51.79
  10   6   0  975.90   46.90
 -10   6   0  972.30   51.99
 -10  -6   0  991.10   47.00
 -10  -6   0  993.30   56.69
 -10   6   0  901.21   54.89
 -10   6   0  924.41   50.89
 -11  -6   0   -0.80    1.80
  11  -6   0    0.30    1.50
 -11  -6   0    1.20    1.70
 -11  -6   0   -0.60    2.30
 -11   6   0   -0.40    1.70
 -11  -6   0    1.00    2.20
 -11  -6   0   -0.20    1.70
 -11   6   0    0.90    1.70
 -11   6   0   -0.60    1.30
 -11   6   0   -0.10    1.80
  11   6   0   -1.40    2.00
  11  -6   0   -1.90    3.00
 -11  -6   0   -0.90    2.20
 -11   6   0   -1.60    1.10
  11  -6   0   -0.10    1.30
 -11   6   0    1.80    1.50
 -12   6   0  370.46   23.00
 -12   6   0  386.06   20.80
  12  -6   0  369.16   18.00
 -12  -6   0  378.56   22.80
 -12   6   0  348.57   22.80
 -12   6   0  346.07   21.20
 -12   6   0  341.67   20.40
 -12   6   0  376.96   21.30
 -12  -6   0  348.97   22.70
 -12  -6   0  368.36   24.30
  12  -6   0  324.27   23.70
  12  -6   0  361.56   17.90
 -12  -6   0  369.36   22.80
  12   6   0  366.36   20.00
 -12  -6   0  378.16   24.50
 -12  -6   0  363.76   22.20
 -13  -6   0   -1.10    1.90
 -13  -6   0    3.50    2.30
 -13  -6   0   -0.20    2.00
 -13  -6   0   -0.50    1.70
 -13   6   0    0.30    1.50
 -13   6   0    0.20    2.00
  13  -6   0    1.60    4.20
 -13   6   0   -2.60    1.40
 -13   6   0   -1.90    1.90
  13  -6   0    0.00    0.80
 -13  -6   0    0.90    2.60
 -13   6   0   -1.10    1.20
 -13  -6   0   -0.50    2.40
  13   6   0    2.40    2.40
 -14  -6   0  283.67   18.20
 -14  -6   0  252.97   19.40
 -14   6   0  271.77   16.20
 -14  -6   0  273.07   18.70
 -14  -6   0  272.67   20.10
 -14   6   0  314.97   18.30
 -14   6   0  245.68   17.60
  14  -6   0  264.07   20.80
 -14   6   0  283.27   16.60
  14   6   0  289.37   16.10
 -14  -6   0  282.17   18.60
 -15   6   0    0.20    1.60
 -15   6   0   -0.50    1.60
 -15  -6   0   -0.20    2.70
 -15  -6   0    2.80    2.70
  15  -6   0   -2.80    3.10
 -15   6   0    0.20    1.70
 -15  -6   0   -2.90    1.80
 -15   6   0   -0.90    1.60
  15   6   0   -0.90    2.10
 -15  -6   0   -1.00    2.10
 -16   6   0   96.99    7.50
 -16  -6   0  103.09    9.40
 -16  -6   0   90.69   10.60
 -16  -6   0   77.99    9.80
  16  -6   0  101.89   15.10
 -16   6   0   97.79    7.40
  16   6   0  111.09    7.70
 -16   6   0   97.69    7.80
 -16   6   0  102.69    7.30
 -17  -6   0   -1.50    2.80
 -17  -6   0   -2.90    2.40
 -17   6   0    0.80    1.90
 -17  -6   0    0.10    2.50
 -17   6   0    2.00    1.80
 -18  -6   0   28.40    6.00
 -18   6   0   29.60    4.60
 -18  -6   0   22.90    5.70
 -18   6   0   29.20    4.30
  18  -6   0   31.10    9.80
 -19  -6   0   -0.40    3.20
 -19   6   0   -1.30    2.20
 -19   6   0   -1.50    1.80
 -19  -6   0    1.60    3.10
  19  -6   0    1.60    6.00
 -20   6   0   -1.10    2.40
 -20  -6   0    4.20    3.80
 -20  -6   0    0.20    3.30
 -20   6   0    2.80    2.10
  20  -6   0    3.80    6.30
   0  -7   0    3.00    2.50
   0   7   0    0.20    2.80
   0  -7   0   -1.00    2.80
   0  -7   0   -0.90    2.00
   0  -7   0   -0.30    1.60
   0  -7   0   -0.90    1.50
   0   7   0    1.40    1.80
   0   7   0    2.30    2.30
   0   7   0    0.80    2.10
   0   7   0    0.80    2.80
   0   7   0    0.20    1.60
   0  -7   0   -0.70    1.50
   0   7   0    2.20    2.20
   0  -7   0   -1.00    2.10
  -1  -7   0   -1.80    1.50
  -1  -7   0    0.80    2.20
  -1   7   0    0.30    1.90
   1  -7   0   -0.90    1.80
  -1   7   0    1.40    2.30
   1   7   0    0.80    3.10
   1   7   0   -0.90    2.50
  -1  -7   0    0.40    2.10
  -1   7   0   -0.90    1.30
  -1   7   0   -0.50    1.90
   1  -7   0   -0.70    1.70
   1   7   0   -3.30    1.30
  -1   7   0    1.80    1.90
   1   7   0   -0.50    2.00
   1  -7   0    0.50    1.40
   1  -7   0   -0.10    1.30
  -1  -7   0    1.40    3.40
  -1  -7   0   -2.50    1.50
  -1   7   0    0.90    3.10
   1  -7   0   -0.80    2.00
   1   7   0   -0.50    1.80
   1   7   0   -1.40    2.00
   1   7   0   -1.50    1.60
  -1   7   0   -1.00    1.70
   1  -7   0    0.50    2.00
  -1  -7   0   -0.10    2.20
   1  -7   0   -1.60    1.90
   1  -7   0   -1.50    3.90
   2   7   0  204.88   14.90
  -2   7   0  240.48   15.50
  -2  -7   0  261.27   21.80
   2   7   0  258.07   16.20
  -2   7   0  214.48   15.40
  -2   7   0  255.17   17.20
   2   7   0  218.38   16.60
   2   7   0  249.78   15.80
  -2   7   0  253.97   15.40
   2  -7   0  220.38   15.40
  -2  -7   0  216.28   15.20
   2   7   0  238.88   21.10
  -2  -7   0  228.38   15.70
  -2  -7   0  231.48   16.00
  -2   7   0  236.08   15.60
  -2  -7   0  221.18   16.80
   2  -7   0  248.88   14.20
  -2   7   0  238.38   16.70
   2  -7   0  260.87   17.00
   2   7   0  244.28   15.70
  -2   7   0  249.97   14.20
   2  -7   0  258.37   15.50
  -2  -7   0  261.97   14.60
  -2   7   0  290.97   22.20
   2   7   0  248.38   21.50
  -2   7   0  183.18   20.40
   2   7   0  235.58   14.30
   2   7   0  237.88   17.10
   2  -7   0  249.48   17.10
  -2  -7   0  250.87   17.30
   2  -7   0  223.88   20.10
  -3   7   0    0.20    2.10
   3  -7   0   -1.90    1.30
  -3  -7   0   -1.60    1.40
   3   7   0    0.60    2.00
  -3   7   0   -1.20    2.20
  -3   7   0   -0.10    1.60
  -3  -7   0    1.20    1.90
   3   7   0   -1.40    1.70
  -3  -7   0    3.00    3.30
   3  -7   0   -2.80    1.70
  -3   7   0   -1.20    1.20
  -3   7   0   -0.70    1.70
  -3   7   0   -0.60    1.80
   3  -7   0    1.90    1.90
  -3  -7   0   -1.50    2.40
   3  -7   0   -0.50    1.80
  -3  -7   0   -1.80    1.90
   3   7   0    0.00    1.90
  -3   7   0   -1.10    1.70
  -3  -7   0   -1.80    1.80
  -3   7   0    1.90    1.90
   3   7   0    2.90    2.90
   3   7   0   -1.00    2.80
   3  -7   0   -0.20    2.80
   3  -7   0    3.20    2.10
   3   7   0    0.60    1.80
  -3   7   0    0.80    3.10
  -3  -7   0    2.60    2.40
   3  -7   0   -0.50    1.30
  -3  -7   0    3.80    2.30
   3   7   0   -1.90    1.80
  -3  -7   0    0.40    1.60
  -4   7   0  619.94   48.30
   4  -7   0  645.54   34.30
  -4  -7   0  669.03   38.20
  -4   7   0  602.14   34.50
   4  -7   0  624.34   31.00
   4   7   0  603.54   37.50
  -4  -7   0  576.44   48.90
  -4   7   0  605.34   48.20
  -4  -7   0  578.94   34.70
  -4   7   0  610.34   37.30
   4  -7   0  640.24   34.70
  -4   7   0  618.14   31.10
  -4  -7   0  641.34   35.50
   4   7   0  630.64   31.60
  -4   7   0  631.24   35.10
  -4  -7   0  615.74   35.60
  -4  -7   0  611.04   35.60
   4  -7   0  607.64   37.00
  -4  -7   0  618.64   31.70
   4   7   0  605.64   35.30
  -4  -7   0  696.13   38.50
   4   7   0  614.74   37.80
  -4   7   0  628.84   37.50
   4   7   0  641.94   35.20
  -4  -7   0  611.14   49.10
  -4   7   0  640.84   35.30
   4   7   0  633.94   47.90
   4  -7   0  606.74   31.00
  -4   7   0  600.84   34.70
   5  -7   0   -0.60    1.60
   5   7   0    1.00    1.90
  -5   7   0   -0.10    1.30
   5   7   0   -1.70    1.80
  -5  -7   0    1.00    2.40
  -5  -7   0   -2.40    2.00
   5   7   0   -1.80    1.70
   5   7   0    2.40    1.90
  -5  -7   0    1.60    2.80
   5   7   0   -3.80    2.60
  -5  -7   0    1.60    3.00
   5   7   0    1.20    2.30
   5  -7   0   -0.80    1.60
  -5  -7   0    2.90    2.00
  -5   7   0   -0.50    1.60
  -5  -7   0   -1.10    1.80
   5  -7   0    0.80    2.00
  -5   7   0    0.50    2.20
  -5  -7   0   -0.20    1.70
  -5   7   0    1.70    2.10
   5   7   0   -2.70    1.30
   5  -7   0   -1.90    1.80
  -5   7   0   -0.40    2.70
  -5   7   0   -0.90    1.60
  -5  -7   0   -0.30    1.90
  -5   7   0   -0.20    1.60
  -5   7   0    2.30    2.30
  -5  -7   0   -2.00    1.80
   5  -7   0   -0.40    1.10
   5  -7   0   -3.30    1.30
  -5   7   0   -2.10    6.10
  -6  -7   0 1139.29   66.89
  -6   7   0 1202.88   66.49
   6  -7   0 1249.18   66.29
   6   7   0 1191.38   55.79
  -6  -7   0 1173.28   55.69
  -6   7   0 1146.29   66.09
   6   7   0 1159.88   56.49
   6  -7   0 1120.19   65.59
   6   7   0 1154.08   66.59
  -6  -7   0 1178.58   87.69
  -6  -7   0 1198.88   67.19
  -6   7   0 1244.88   62.09
   6  -7   0 1235.48   60.69
   6  -7   0 1138.99   54.89
  -6   7   0 1080.89   85.69
  -6  -7   0 1134.29   62.69
  -6  -7   0 1150.58   62.29
  -6   7   0 1209.18   62.39
   6   7   0 1137.89   62.29
  -6   7   0 1144.89   54.89
   6   7   0 1178.98   66.89
  -6  -7   0 1130.19   62.99
  -6  -7   0 1105.29   87.59
  -6   7   0 1128.49   61.59
  -6  -7   0 1145.19   63.29
  -6   7   0 1129.59   62.39
   6  -7   0 1120.19   60.49
  -7   7   0    0.60    1.80
  -7  -7   0    1.30    2.20
  -7   7   0    1.70    1.90
  -7  -7   0   -1.50    1.30
  -7  -7   0   -1.10    2.30
   7   7   0    0.00    1.90
  -7   7   0    0.00    1.50
   7   7   0    1.30    1.90
   7   7   0   -3.80    1.90
  -7   7   0   -1.00    2.00
   7  -7   0   -1.80    1.90
   7  -7   0   -1.60    1.60
   7   7   0   -1.10    1.50
   7   7   0    0.40    1.40
  -7  -7   0    2.00    2.30
  -7  -7   0    0.90    1.90
  -7  -7   0   -1.80    2.30
  -7   7   0   -2.80    1.50
  -7   7   0   -0.30    3.00
  -7  -7   0   -1.00    2.30
  -7  -7   0   -1.10    1.80
  -7   7   0   -1.60    1.70
  -7   7   0    0.70    1.40
  -7  -7   0   -0.70    2.20
  -8  -7   0  973.60   48.50
   8   7   0  973.60   48.50
  -8   7   0 1038.10   53.69
  -8   7   0 1001.70   53.89
  -8   7   0 1048.30   57.69
  -8  -7   0 1012.60   54.39
  -8  -7   0 1008.90   55.39
  -8  -7   0  992.80   54.99
  -8   7   0  967.10   53.29
  -8  -7   0 1034.90   58.79
   8  -7   0 1021.70   47.70
  -8   7   0  994.80   54.19
  -8  -7   0 1027.30   58.69
  -8  -7   0 1000.50   75.49
   8  -7   0  988.90   50.29
   8   7   0  966.00   52.89
  -8  -7   0  969.50   54.69
  -8   7   0  973.80   57.49
  -8   7   0  949.71   47.40
  -9   7   0    0.80    1.70
  -9  -7   0    0.40    1.80
  -9  -7   0   -0.70    1.80
  -9  -7   0    1.00    2.80
  -9  -7   0    0.60    1.70
   9  -7   0   -1.80    1.80
  -9   7   0    1.40    1.70
   9  -7   0   -1.90    1.90
  -9  -7   0   -1.10    2.20
  -9   7   0    1.20    1.70
   9  -7   0    2.30    1.70
   9   7   0   -1.00    2.00
  -9  -7   0   -1.80    1.90
  -9   7   0   -0.10    1.70
  -9   7   0    2.80    2.30
  -9   7   0   -0.70    1.70
  -9  -7   0    3.80    2.60
  -9   7   0   -0.30    1.30
  -9  -7   0   -2.30    1.90
  10  -7   0  187.08   11.00
 -10   7   0  174.08   11.80
  10   7   0  195.28   12.40
  10  -7   0  171.28   14.60
 -10  -7   0  147.79   13.90
 -10   7   0  200.98   12.60
 -10  -7   0  191.18   13.20
 -10  -7   0  192.58   13.90
 -10  -7   0  175.28   13.20
 -10  -7   0  178.98   14.70
 -10  -7   0  186.78   13.60
  10  -7   0  170.48   10.70
 -10   7   0  173.28   12.20
 -10   7   0  184.88   13.70
 -10   7   0  177.28   12.50
 -10   7   0  167.88   13.20
 -11   7   0    1.10    1.50
 -11  -7   0   -0.80    2.30
 -11   7   0   -1.10    1.70
 -11   7   0   -1.40    2.00
 -11   7   0    2.20    2.00
 -11  -7   0    0.90    2.30
 -11  -7   0   -0.70    1.90
 -11   7   0    1.50    2.30
 -11  -7   0    1.70    2.60
 -11  -7   0    0.90    2.30
  11   7   0   -2.40    2.00
 -11   7   0    0.50    1.80
  11  -7   0    2.60    2.00
 -11  -7   0    0.40    2.00
  11  -7   0   -2.90    2.90
 -12   7   0   29.40    4.20
 -12   7   0   32.80    4.80
  12  -7   0   30.60    3.90
 -12  -7   0   28.40    5.10
  12   7   0   33.40    5.40
 -12   7   0   30.70    5.10
 -12  -7   0   30.10    5.60
 -12  -7   0   34.40    6.40
 -12  -7   0   26.80    5.20
  12  -7   0   28.20    7.40
 -12  -7   0   36.30    6.60
 -12   7   0   44.30    5.50
 -12   7   0   31.10    5.30
 -12   7   0   29.20    4.70
 -12  -7   0   33.20    5.90
  13  -7   0    3.10    4.60
 -13   7   0   -0.70    2.20
 -13   7   0    1.00    2.00
 -13  -7   0   -0.60    2.60
 -13   7   0    0.50    2.40
 -13  -7   0   -2.90    2.00
 -13   7   0   -0.50    1.80
 -13   7   0   -0.50    1.60
 -13  -7   0    0.40    2.90
 -13  -7   0    4.50    2.80
 -13  -7   0    2.90    2.70
 -13  -7   0    0.70    2.40
  13   7   0    2.50    2.70
 -14   7   0    3.20    2.70
  14  -7   0    8.50    5.20
 -14   7   0    1.30    2.10
 -14  -7   0    3.70    3.50
 -14  -7   0    0.60    2.70
 -14  -7   0    3.00    2.80
 -14  -7   0    2.00    3.30
 -14   7   0   -1.60    1.70
  14   7   0   -0.20    2.20
 -14   7   0    1.90    2.30
 -14  -7   0    3.40    2.60
 -15  -7   0    0.10    2.40
 -15   7   0   -2.80    2.10
  15   7   0   -1.50    2.40
 -15  -7   0    4.70    3.20
 -15   7   0   -0.60    1.70
 -15  -7   0    5.30    3.20
 -15   7   0    1.30    2.30
  15  -7   0   -5.40    3.90
 -15   7   0    1.20    2.10
 -15  -7   0   -1.80    2.80
 -16   7   0   16.90    3.50
 -16  -7   0   16.50    4.70
  16  -7   0   18.20    7.10
  16   7   0   20.60    4.10
 -16  -7   0   16.20    5.10
 -16   7   0   15.20    3.40
 -16  -7   0   10.40    4.20
 -16   7   0    9.50    2.90
 -16   7   0   19.00    3.80
 -16  -7   0   14.10    4.70
  17   7   0   -1.00    2.40
 -17   7   0   -2.10    1.80
 -17   7   0   -1.30    2.00
 -17  -7   0   -0.70    2.80
 -17  -7   0    0.60    3.50
 -17  -7   0    1.00    3.00
 -18  -7   0    1.40    3.20
 -18   7   0    0.20    2.40
 -18  -7   0    3.70    3.20
 -18   7   0    0.60    2.20
  18  -7   0    7.70    6.20
 -19   7   0   -0.80    2.00
 -19  -7   0   -4.30    2.90
  19  -7   0    4.00    5.80
 -19  -7   0    3.20    3.60
 -19   7   0    0.50    2.60
 -20  -7   0    6.40    4.80
  20  -7   0    7.30    7.20
 -20   7   0   14.70    4.10
 -20   7   0   10.30    3.10
 -20  -7   0   12.50    5.40
   0  -8   0 2089.59   95.69
   0   8   0 1993.80  152.38
   0   8   0 2078.59  152.68
   0  -8   0 1903.31  108.09
   0  -8   0 2006.70  114.99
   0  -8   0 2014.90  108.59
   0  -8   0 2048.30  108.59
   0   8   0 2067.59  114.89
   0   8   0 2002.30  114.99
   0   8   0 2149.69  108.89
   0  -8   0 2097.39  152.18
   0   8   0 2089.59   95.59
   0   8   0 2032.90  107.59
   0  -8   0 2202.98  107.99
  -1  -8   0    1.40    1.80
   1   8   0    1.60    2.10
  -1  -8   0   -1.60    1.70
   1  -8   0    1.80    1.60
   1   8   0    1.40    1.80
   1   8   0   -0.60    2.00
  -1   8   0   -1.70    1.20
  -1  -8   0   -0.60    1.80
   1  -8   0    1.90    2.00
  -1   8   0   -1.30    2.30
  -1   8   0    0.70    2.20
   1   8   0    2.00    2.50
  -1   8   0   -2.00    2.00
   1  -8   0    1.50    2.30
   1  -8   0   -1.70    4.40
   1   8   0   -0.30    2.40
   1  -8   0    0.30    2.40
  -1  -8   0   -0.30    3.50
   1  -8   0   -0.20    2.30
  -1   8   0    0.90    2.30
  -1  -8   0   -1.40    2.00
   1  -8   0   -0.20    1.40
  -1  -8   0    0.50    2.00
   1   8   0   -0.20    2.10
  -1   8   0   -3.50    2.70
  -1  -8   0    0.50    2.70
  -1   8   0    0.60    1.90
   1  -8   0   -1.00    1.90
   1   8   0    2.70    3.50
   1  -8   0    0.50    2.00
   2  -8   0 1723.73   88.49
  -2   8   0 1645.24   88.79
  -2   8   0 1645.94   78.09
   2  -8   0 1677.53   93.89
  -2  -8   0 1650.03  124.49
  -2  -8   0 1713.43   88.69
  -2   8   0 1674.93   88.89
  -2  -8   0 1629.84   88.09
   2   8   0 1729.23   88.99
   2   8   0 1650.33   94.39
   2   8   0 1742.33   88.69
   2   8   0 1582.24  123.89
   2   8   0 1765.82  124.79
  -2   8   0 1527.65  123.99
   2  -8   0 1568.04   93.99
   2   8   0 1624.74   89.09
  -2  -8   0 1679.83   78.49
  -2   8   0 1668.13   87.89
   2   8   0 1741.13   88.19
  -2   8   0 1640.34   93.99
  -2  -8   0 1672.33   94.39
  -2   8   0 1542.15   88.09
  -2  -8   0 1662.03   94.19
  -2   8   0 1682.93   93.99
   2  -8   0 1722.23   88.89
   2  -8   0 1641.74  123.09
   2   8   0 1699.53   78.49
   2   8   0 1696.73   94.19
  -2  -8   0 1728.83   89.19
   2  -8   0 1663.23   78.19
   3  -8   0    0.70    2.20
  -3   8   0    1.50    2.70
  -3  -8   0    1.90    2.40
  -3  -8   0    1.40    2.10
  -3  -8   0    1.30    2.00
   3  -8   0   -2.70    5.10
   3  -8   0   -0.50    1.50
   3  -8   0    5.90    3.00
  -3  -8   0   -2.00    2.30
  -3   8   0    1.20    2.40
  -3  -8   0    1.50    2.30
  -3   8   0   -3.50    1.60
   3  -8   0    1.40    2.10
   3   8   0    4.50    3.90
   3   8   0    3.00    2.70
  -3  -8   0    4.80    2.90
  -3   8   0   -1.20    1.60
   3   8   0    0.70    2.10
   3   8   0   -1.00    2.70
   3  -8   0   -0.40    2.40
   3   8   0   -0.80    1.90
  -3   8   0    2.70    2.40
  -3  -8   0    2.10    2.60
   3   8   0    5.10    3.00
  -3  -8   0    2.40    3.70
  -3   8   0   -2.80    3.90
  -3   8   0   -1.10    1.60
  -3   8   0    1.00    3.10
  -3   8   0    0.80    2.20
   3   8   0    2.40    2.30
  -4  -8   0 1865.51  100.99
  -4   8   0 1925.71   88.99
  -4   8   0 1869.61  141.59
   4  -8   0 1984.50  106.99
  -4   8   0 1926.81  107.29
   4   8   0 1898.01  107.39
   4   8   0 1956.30  141.39
  -4   8   0 1974.80  107.29
  -4  -8   0 1971.10  107.79
   4   8   0 2046.90  101.59
  -4  -8   0 2001.70  142.99
  -4   8   0 1873.81  100.39
  -4   8   0 1697.23  100.49
  -4  -8   0 1931.11  100.89
  -4  -8   0 1924.11  101.79
  -4  -8   0 1919.11  107.79
  -4   8   0 1823.42  101.19
  -4  -8   0 1914.91  101.79
   4  -8   0 2013.90   89.29
  -4   8   0 1700.73  140.89
  -4  -8   0 1955.40   89.69
   4  -8   0 2049.29  100.59
   4   8   0 1966.60  101.69
   4   8   0 1977.90   89.69
   4  -8   0 1777.52  100.49
   4   8   0 1804.32  107.39
  -4   8   0 1952.40  101.49
  -4  -8   0 1890.01  142.49
  -5  -8   0   -1.10    2.20
  -5   8   0   -1.10    2.00
  -5   8   0   -0.10    1.70
  -5   8   0   -1.10    1.60
   5   8   0   -0.20    2.00
  -5   8   0   -1.20    1.90
   5  -8   0    1.20    2.40
   5  -8   0   -0.50    1.70
  -5   8   0   -0.60    2.40
   5   8   0   -1.10    1.80
  -5   8   0    4.70    4.70
   5  -8   0    0.50    1.50
   5   8   0   -0.50    1.60
   5  -8   0    0.00    1.40
   5  -8   0    0.70    2.40
   5   8   0   -1.50    1.90
  -5  -8   0    0.20    3.20
  -5  -8   0    0.00    2.20
   5   8   0   -0.50    3.80
   5   8   0    0.40    2.00
  -5   8   0    2.50    2.10
   5   8   0    1.00    2.00
  -5  -8   0    0.90    2.90
  -5  -8   0    0.40    1.80
  -5  -8   0    0.70    2.50
  -5   8   0    1.10    2.20
  -5  -8   0   -1.10    1.90
  -5  -8   0   -1.60    1.80
  -5   8   0    1.00    1.90
  -5  -8   0   -0.20    1.70
   6  -8   0   23.60    5.70
  -6   8   0   53.79    8.20
  -6  -8   0   48.70    6.70
   6   8   0   52.89    6.50
  -6   8   0   78.79    7.90
   6  -8   0   53.19    4.70
   6   8   0   50.59    6.60
  -6  -8   0   62.79   10.60
  -6   8   0   37.80    6.20
  -6  -8   0   43.50    6.00
  -6   8   0   58.09    6.80
   6   8   0   27.10    4.90
  -6   8   0   62.39    6.40
  -6  -8   0   37.80    6.50
  -6  -8   0   56.09    9.70
  -6  -8   0   50.09    6.90
  -6   8   0   57.89    6.50
   6   8   0   55.09    7.50
  -6  -8   0   44.80    6.20
   6  -8   0   51.59    6.10
  -6   8   0   42.90    6.10
   6  -8   0   60.29    7.10
   6  -8   0   41.10    4.90
   6   8   0   35.00    6.30
  -6  -8   0   43.40    6.50
  -6  -8   0   55.19    7.90
  -7   8   0    1.40    2.00
  -7  -8   0   -1.90    2.30
  -7  -8   0   -1.90    2.40
  -7   8   0    0.30    1.50
  -7   8   0    0.50    2.40
  -7   8   0   -0.60    2.00
  -7  -8   0    1.20    2.60
   7   8   0    0.20    2.00
  -7  -8   0    1.20    1.70
   7  -8   0   -0.40    0.80
  -7   8   0    0.40    2.00
   7   8   0   -3.80    2.30
  -7  -8   0   -1.40    1.70
  -7  -8   0    1.00    2.60
   7   8   0   -2.90    1.60
  -7  -8   0   -0.20    2.00
  -7   8   0   -0.30    2.50
  -7  -8   0    1.00    2.90
   7   8   0   -1.10    1.40
  -7   8   0   -2.20    1.60
  -7  -8   0    0.30    2.50
   7  -8   0    1.70    2.30
  -7   8   0   -0.10    2.00
   7   8   0   -0.60    1.60
   7  -8   0   -0.20    0.90
  -8   8   0    0.90    1.90
  -8   8   0    0.40    1.90
   8  -8   0    0.40    2.90
   8  -8   0    0.80    2.10
  -8  -8   0    0.40    2.00
   8   8   0    4.90    1.90
   8   8   0    2.90    1.90
  -8  -8   0   -2.10    2.20
  -8  -8   0    4.10    2.80
  -8   8   0    0.30    2.50
  -8  -8   0   -0.80    2.80
  -8   8   0    0.80    2.00
  -8  -8   0   -0.60    2.60
  -8  -8   0   -0.70    2.40
  -8  -8   0    2.80    1.90
  -8   8   0    3.50    2.80
  -8  -8   0    1.00    2.40
   8   8   0    4.30    2.60
  -8   8   0   -1.50    1.60
  -8  -8   0    6.50    3.60
  -8   8   0   -0.70    1.80
  -9   8   0   -2.30    1.80
  -9   8   0   -0.70    1.60
  -9  -8   0    0.40    2.50
   9  -8   0   -4.10    1.70
  -9   8   0   -0.10    1.50
   9   8   0    0.20    2.70
  -9  -8   0   -0.60    2.60
  -9  -8   0    0.50    2.40
  -9   8   0    1.80    2.00
  -9  -8   0    1.70    2.40
  -9   8   0    0.30    1.90
  -9   8   0    2.30    2.40
   9  -8   0   -0.90    2.70
  -9  -8   0   -1.90    1.70
   9   8   0   -0.90    1.10
  -9  -8   0   -1.60    2.20
  -9  -8   0   -0.60    2.50
  -9  -8   0    1.80    2.90
 -10   8   0   14.90    3.20
 -10   8   0   12.10    3.80
 -10   8   0   11.10    3.40
 -10   8   0   11.00    3.30
 -10   8   0   16.90    4.10
 -10  -8   0   13.30    4.30
 -10  -8   0   18.80    5.30
 -10  -8   0   16.30    4.70
 -10  -8   0   16.80    4.20
 -10  -8   0   22.10    4.50
 -10  -8   0   17.30    4.50
  10   8   0   18.10    4.40
  10  -8   0   13.30    3.50
 -10   8   0   17.90    3.70
  10  -8   0   11.10    4.60
 -11  -8   0   -1.40    2.20
 -11  -8   0    1.00    2.00
 -11   8   0    0.10    1.90
  11  -8   0   -0.50    2.00
 -11   8   0   -0.50    2.10
 -11   8   0    0.60    2.40
 -11  -8   0    0.00    2.50
 -11  -8   0    1.20    2.70
 -11   8   0    0.40    2.00
 -11  -8   0   -3.40    2.10
  11   8   0    2.50    2.90
 -11  -8   0   -0.30    2.20
 -11   8   0   -0.40    1.50
  11  -8   0   -0.10    2.60
 -11   8   0   -2.00    2.10
 -12  -8   0    2.00    2.20
 -12   8   0    6.00    2.80
 -12   8   0    1.30    2.60
 -12   8   0    2.80    2.50
 -12  -8   0    3.20    2.80
 -12   8   0   -0.60    2.30
 -12  -8   0    4.70    3.20
 -12  -8   0    5.70    3.70
 -12  -8   0    0.90    2.40
 -12   8   0    1.60    2.40
  12  -8   0    0.80    2.10
 -12   8   0    2.70    2.00
  12  -8   0   -1.00    3.70
 -12  -8   0    3.60    3.40
  12   8   0    5.50    3.20
 -13  -8   0    3.70    3.20
  13   8   0    3.50    2.90
 -13   8   0   -1.20    2.20
 -13  -8   0   -1.00    2.40
 -13   8   0    0.50    2.00
 -13  -8   0   -0.90    2.40
 -13  -8   0    0.60    2.60
 -13  -8   0   -1.90    2.70
 -13  -8   0    0.30    2.80
  13  -8   0    0.80    4.10
  13  -8   0    2.40    2.00
 -13   8   0   -0.30    2.30
 -13   8   0   -3.10    2.10
 -13   8   0    2.70    2.20
  14  -8   0  170.18   19.30
  14  -8   0  170.68    9.80
 -14  -8   0  167.78   14.40
 -14   8   0  185.28   13.20
 -14  -8   0  193.98   14.30
 -14   8   0  184.38   14.10
 -14  -8   0  166.88   15.10
  14   8   0  159.78   12.20
 -14  -8   0  155.68   13.80
 -14   8   0  185.58   14.00
 -14   8   0  172.78   12.40
 -14  -8   0  150.98   14.70
 -15   8   0    1.20    2.40
 -15  -8   0   -1.30    3.30
 -15   8   0   -0.10    2.30
  15  -8   0    3.50    5.50
 -15  -8   0    6.90    3.60
 -15  -8   0   -0.10    2.50
  15   8   0   -0.30    2.70
 -15   8   0    0.70    2.10
 -15  -8   0    6.00    3.80
 -15   8   0   -0.80    2.40
 -16   8   0   74.59    8.60
  16   8   0   89.29    8.90
 -16  -8   0   55.59    9.30
 -16  -8   0   80.89   10.90
 -16  -8   0   83.89   10.10
 -16  -8   0   72.69    9.70
 -16   8   0   73.89    7.80
 -16   8   0   86.09    8.90
  16  -8   0   49.40   11.50
 -16   8   0   64.39    7.90
 -17   8   0    0.70    2.70
 -17   8   0    1.20    2.80
 -17  -8   0    0.90    3.10
  17  -8   0    3.70    5.70
  17   8   0    0.30    2.60
 -17  -8   0    3.30    3.70
 -18   8   0   54.79    7.00
 -18  -8   0   53.69    8.70
  18  -8   0   35.50   10.50
 -18  -8   0   38.60    7.70
 -18   8   0   62.49    8.00
 -19   8   0    2.20    3.10
 -19   8   0    0.10    2.70
  19  -8   0    0.50    5.10
 -19  -8   0    3.40    4.20
 -19  -8   0   -0.40    3.50
   0  -9   0    0.40    2.90
   0   9   0    3.30    2.80
   0   9   0   -0.20    1.90
   0  -9   0   -1.10    1.40
   0   9   0   -4.90    3.10
   0  -9   0    0.80    6.60
   0   9   0   -1.20    2.10
   0   9   0    4.90    2.70
   0   9   0   -1.70    2.00
   0   9   0   -1.10    2.90
   0  -9   0    0.20    2.20
   0  -9   0   -1.30    1.90
   0   9   0   -0.30    1.90
   0  -9   0    0.50    2.20
   0  -9   0   -4.30    1.70
   1   9   0    0.00    2.00
  -1   9   0   -3.10    1.90
   1   9   0    0.60    3.10
  -1  -9   0   -1.10    2.00
   1  -9   0   -4.00    1.30
  -1  -9   0   -0.90    2.00
   1  -9   0  -11.40    7.70
   1   9   0    1.80    2.50
   1  -9   0    0.00    2.20
   1  -9   0   -0.90    2.20
   1   9   0   -1.30    3.10
   1  -9   0   -0.60    2.20
  -1  -9   0   -0.10    2.10
  -1   9   0   -2.30    1.60
  -1  -9   0    2.10    3.50
  -1   9   0   -3.60    2.90
   1  -9   0    3.00    2.10
   1   9   0    1.20    2.40
  -1   9   0   -1.60    2.40
  -1   9   0    3.00    2.70
  -1  -9   0    1.80    4.30
  -1   9   0    1.50    2.00
  -1   9   0    0.70    2.20
  -1  -9   0   -0.80    2.20
   1   9   0    2.60    1.90
   1  -9   0   -2.40    1.80
   1  -9   0    2.10    3.20
   1   9   0    0.30    2.40
  -2   9   0  301.67   29.40
  -2   9   0  358.06   19.90
  -2  -9   0  328.77   23.60
  -2  -9   0  373.56   20.30
  -2   9   0  333.87   21.90
   2   9   0  338.87   21.80
  -2   9   0  322.87   23.40
   2   9   0  350.16   23.90
   2   9   0  362.36   23.80
  -2  -9   0  365.96   21.80
   2  -9   0  350.66   19.80
   2  -9   0  370.16   29.00
   2  -9   0  394.06   24.40
  -2  -9   0  337.17   22.10
  -2   9   0  338.17   21.40
   2  -9   0  308.17   22.80
   2  -9   0  303.87   21.40
   2   9   0  306.57   29.50
   2   9   0  360.66   22.10
   2  -9   0  359.86   21.60
   2   9   0  347.57   22.30
  -2   9   0  334.47   21.70
  -2   9   0  318.07   29.30
   2   9   0  317.17   19.60
  -2   9   0  338.47   23.40
  -2  -9   0  321.27   30.20
  -2   9   0  347.37   22.10
  -2  -9   0  367.66   22.20
  -2  -9   0  371.66   30.20
  -2  -9   0  315.37   23.30
   2   9   0  327.87   29.40
  -3  -9   0    1.80    2.50
  -3   9   0    1.60    1.80
  -3  -9   0    1.60    3.00
  -3   9   0   -1.40    1.40
  -3   9   0    0.70    3.50
   3  -9   0    1.30    2.50
  -3  -9   0    3.00    2.80
   3  -9   0   -1.80    3.70
   3  -9   0    0.20    2.20
  -3  -9   0    0.70    2.20
   3   9   0    0.90    2.00
   3  -9   0   -0.20    2.20
   3  -9   0    0.10    2.30
  -3  -9   0   -2.20    1.30
   3   9   0   -0.90    2.90
   3   9   0   -0.50    2.30
  -3  -9   0   -0.10    2.20
  -3   9   0   -2.50    1.80
  -3   9   0   -2.20    1.80
  -3   9   0   -0.30    2.40
   3  -9   0    1.40    1.70
   3   9   0    0.00    1.90
   3   9   0   -2.00    1.80
  -3  -9   0    1.10    2.00
  -3  -9   0   -0.50    2.30
  -3   9   0    0.70    2.20
  -3   9   0   -2.10    1.80
   3  -9   0    1.60    2.40
  -3   9   0   -0.80    2.70
   3   9   0    0.90    2.50
   3   9   0    2.30    3.30
  -4   9   0  151.98   15.80
   4   9   0  150.28   12.10
  -4   9   0  137.49   12.80
  -4  -9   0  133.89   16.20
  -4  -9   0  139.49   11.90
   4   9   0  169.98   16.00
   4  -9   0  162.78   11.10
  -4   9   0  148.79   12.00
   4  -9   0  157.08   11.20
  -4  -9   0  147.49   13.20
  -4   9   0  147.89   11.40
  -4   9   0  146.19   12.90
  -4  -9   0  165.98   13.80
   4  -9   0  162.98   11.80
  -4  -9   0  137.39   11.60
  -4  -9   0  126.49   11.80
  -4   9   0  148.39   16.10
  -4   9   0  144.49   10.60
  -4  -9   0  170.28   17.10
  -4   9   0  155.88   12.30
   4   9   0  157.08   13.30
  -4  -9   0  135.79   11.10
   4   9   0  146.49   11.80
  -4  -9   0  154.88   12.40
   4  -9   0  164.68   13.00
   4   9   0  163.28   11.60
   4   9   0  152.78   13.40
  -5  -9   0   -0.10    2.40
   5   9   0   -0.70    2.50
  -5   9   0   -1.60    1.80
  -5   9   0   -0.80    1.50
   5   9   0    0.80    2.10
  -5  -9   0    0.20    3.40
  -5   9   0   -1.20    1.80
  -5  -9   0    0.60    1.80
   5   9   0   -1.60    1.80
   5  -9   0    0.80    2.20
   5  -9   0    0.10    1.90
   5  -9   0   -0.20    1.50
  -5   9   0   -2.70    2.10
   5   9   0   -0.10    2.40
  -5  -9   0    0.10    1.90
   5  -9   0   -0.50    1.60
  -5   9   0   -2.30    1.70
  -5  -9   0   -3.00    2.20
  -5  -9   0   -2.10    1.80
  -5   9   0    0.90    2.60
  -5   9   0   -0.40    2.90
   5  -9   0   -0.20    1.80
  -5   9   0    0.90    3.40
  -5  -9   0    0.50    2.30
  -5   9   0   -1.50    1.90
   5   9   0    0.60    2.70
   5   9   0    3.30    2.90
   5   9   0   -4.00    4.20
  -5  -9   0   -3.90    2.20
  -5  -9   0    1.10    4.00
  -6   9   0  164.68   19.30
   6  -9   0  182.78   13.30
  -6  -9   0  210.58   17.00
   6   9   0  197.08   17.10
  -6   9   0  238.58   15.60
   6   9   0  201.88   15.00
  -6  -9   0  201.28   15.00
   6  -9   0  215.78   13.80
  -6  -9   0  218.38   15.70
  -6  -9   0  210.98   14.20
  -6  -9   0  216.98   21.30
  -6   9   0  224.18   15.50
  -6   9   0  226.08   16.50
  -6  -9   0  198.28   15.50
  -6   9   0  188.98   19.50
  -6   9   0  216.48   15.20
   6   9   0  236.18   15.10
   6   9   0  236.18   17.60
  -6  -9   0  206.08   15.80
  -6   9   0  231.88   16.90
   6   9   0  215.18   16.70
   6   9   0  224.28   17.20
   6   9   0  204.18   14.20
  -6  -9   0  199.48   16.80
  -6   9   0  223.88   14.90
   6  -9   0  229.18   13.80
  -6   9   0  199.88   13.40
  -6  -9   0  212.18   21.00
  -7  -9   0   -1.20    2.10
   7   9   0    1.70    2.40
  -7   9   0   -3.50    1.70
   7  -9   0    0.70    1.30
   7   9   0   -2.80    2.40
  -7  -9   0   -0.60    3.00
  -7   9   0    0.10    1.60
  -7   9   0    2.40    2.40
  -7   9   0    0.40    2.50
  -7  -9   0   -1.90    2.10
  -7  -9   0    1.00    3.40
   7   9   0   -1.30    1.70
   7  -9   0    3.80    2.50
  -7   9   0   -2.00    2.30
  -7   9   0   -1.10    2.20
   7  -9   0    0.80    1.10
  -7  -9   0   -2.10    1.60
  -7  -9   0   -0.40    2.60
  -7  -9   0    2.60    2.80
  -7   9   0   -0.70    2.00
  -7   9   0   -0.70    2.30
  -7  -9   0    2.10    2.90
   7   9   0    0.90    2.10
  -7  -9   0   -0.10    2.00
   7   9   0   -0.90    2.00
  -8  -9   0  113.99   11.20
   8   9   0  109.79   11.10
  -8   9   0  121.99   11.60
  -8   9   0  119.49   10.70
  -8  -9   0  145.19   13.00
  -8   9   0  126.39   10.50
  -8  -9   0  136.69   12.90
  -8  -9   0  118.09   11.40
  -8  -9   0  127.29   10.90
  -8  -9   0  130.89   14.90
  -8  -9   0  134.49   14.90
  -8   9   0  124.79   10.20
  -8  -9   0  137.99   11.50
  -8   9   0  103.09    9.00
  -8  -9   0  126.99   11.40
   8   9   0  136.89   10.10
   8   9   0  126.19   10.00
   8  -9   0  143.69   14.40
  -8   9   0  133.49   13.30
   8  -9   0  110.49    9.40
  -8   9   0  136.49   10.70
  -8   9   0  126.89   11.70
  -9   9   0    0.90    2.40
  -9  -9   0    2.10    3.20
   9   9   0    0.60    1.70
  -9  -9   0   -0.50    2.80
  -9  -9   0    0.90    3.00
   9  -9   0    0.50    2.90
  -9  -9   0   -1.70    2.70
  -9   9   0    3.80    2.50
   9   9   0   -2.40    2.40
  -9  -9   0    1.30    2.30
  -9   9   0   -0.10    2.50
  -9  -9   0    1.60    2.50
   9  -9   0    2.00    2.60
  -9  -9   0   -0.10    2.40
  -9   9   0   -0.30    1.90
  -9  -9   0    0.70    2.90
  -9   9   0   -2.30    2.20
  -9   9   0   -1.40    2.00
 -10  -9   0   77.99    9.60
  10  -9   0   67.89    7.40
 -10  -9   0   73.19    9.70
 -10   9   0   69.99    8.10
 -10   9   0   63.99    7.70
 -10   9   0   73.69    9.00
 -10   9   0   81.49    9.70
 -10  -9   0   75.09   10.40
 -10   9   0   60.49    7.70
 -10  -9   0   65.29    8.60
 -10  -9   0   70.29    8.90
 -10  -9   0   47.70    8.40
  10  -9   0   56.49    9.70
 -10   9   0   64.59    7.70
  10   9   0   71.09    8.50
 -11   9   0   -2.00    2.00
 -11   9   0    2.20    2.60
 -11   9   0   -1.00    2.50
 -11   9   0    3.20    2.50
 -11   9   0   -1.70    1.90
  11   9   0    2.00    3.00
  11  -9   0    1.00    3.60
 -11  -9   0    0.60    2.50
 -11  -9   0   -0.10    2.40
  11  -9   0    2.00    2.40
 -11  -9   0   -3.40    2.50
 -11  -9   0    0.60    3.60
 -11   9   0   -1.10    1.90
 -11  -9   0   -0.10    2.70
 -11  -9   0   -0.50    2.50
  12   9   0  100.49   10.70
 -12   9   0  114.99   11.20
 -12  -9   0  107.59   12.80
 -12   9   0  115.99    9.80
 -12  -9   0  133.49   11.80
 -12  -9   0  124.99   12.40
  12  -9   0  129.19    8.90
 -12  -9   0  124.39   11.10
 -12  -9   0  102.79   11.90
  12  -9   0  102.99   14.10
 -12   9   0  111.89   10.70
 -12  -9   0  121.49   11.60
 -12   9   0  102.69    9.60
 -12   9   0   97.39    9.70
 -13  -9   0    0.60    3.10
 -13  -9   0    2.60    3.20
 -13   9   0    0.50    2.60
 -13   9   0   -2.20    3.00
 -13  -9   0   -1.30    2.70
  13  -9   0   -0.90    4.00
 -13  -9   0   -1.10    3.30
 -13   9   0    1.10    2.20
 -13  -9   0    1.80    2.70
 -13   9   0    0.10    2.50
 -13  -9   0   -1.50    3.10
 -13   9   0    0.40    2.30
  13   9   0   -2.10    2.30
  13  -9   0   -2.00    2.10
 -14  -9   0   37.60    7.90
 -14  -9   0   50.79    8.00
 -14  -9   0   41.60    7.50
 -14   9   0   42.20    7.20
 -14   9   0   39.90    6.10
  14   9   0   56.99    7.70
 -14   9   0   51.09    7.10
 -14  -9   0   31.70    7.60
  14  -9   0   57.09   10.70
 -14   9   0   39.40    6.80
  15   9   0   -1.20    3.00
 -15  -9   0   -3.50    3.30
 -15  -9   0   -1.30    3.10
 -15   9   0    2.70    3.00
 -15  -9   0   -0.40    3.20
  15  -9   0   -3.00    4.60
 -15   9   0   -1.70    2.30
 -15   9   0    4.40    3.10
 -15   9   0    1.10    2.40
 -15  -9   0   -0.10    3.10
  15  -9   0   -0.80    1.50
 -16  -9   0    3.90    4.10
 -16  -9   0   -3.40    3.30
 -16   9   0    0.50    2.80
  16  -9   0    0.40    5.10
 -16  -9   0    0.60    3.50
  16   9   0    0.30    3.20
 -16  -9   0   -5.90    3.00
 -16   9   0   -1.50    2.50
  17   9   0    2.20    3.40
  17  -9   0    0.30    5.00
 -17   9   0   -2.90    2.70
 -17  -9   0   -0.40    3.40
 -17  -9   0    1.10    3.60
 -17   9   0   -0.80    2.70
 -18   9   0    0.20    3.00
 -18   9   0   -1.80    2.70
  18  -9   0   -1.10    5.80
 -18  -9   0    0.10    3.60
  18   9   0    4.00    3.10
 -18  -9   0    3.80    4.10
 -19   9   0    5.30    3.50
 -19  -9   0    0.60    4.20
 -19   9   0    1.30    3.10
  19  -9   0   -2.20    5.10
 -19  -9   0    1.00    4.20
   0 -10   0  570.94   47.30
   0 -10   0  610.14   34.30
   0  10   0  550.44   37.10
   0  10   0  577.14   48.00
   0 -10   0  595.94   35.00
   0  10   0  593.04   37.20
   0  10   0  574.84   31.20
   0  10   0  565.64   34.10
   0 -10   0  574.84   34.60
   0 -10   0  575.04   31.20
   0  10   0  663.23   35.80
   0  10   0  548.85   34.60
   0 -10   0  572.44   37.20
   0  10   0  571.84   47.90
  -1  10   0   -0.40    2.50
   1 -10   0    1.40    2.50
   1 -10   0    2.50    3.40
   1 -10   0   -0.60    2.20
  -1 -10   0   -0.30    3.40
   1 -10   0   -2.30    1.80
   1 -10   0    0.80    2.10
   1 -10   0    0.80    2.10
   1  10   0   -4.10    2.80
   1  10   0   -0.60    3.20
   1  10   0   -1.90    2.30
   1 -10   0    0.50    2.10
  -1 -10   0   -1.60    2.30
  -1 -10   0    0.50    2.30
  -1  10   0    1.90    2.70
  -1 -10   0   -0.20    2.20
   1  10   0    0.40    2.40
  -1 -10   0   -0.70    2.60
  -1 -10   0   -0.30    5.30
  -1  10   0   -0.20    2.10
   1 -10   0   -6.60    4.80
  -1  10   0   -0.60    2.40
   1  10   0   -0.20    1.80
  -1 -10   0    1.20    2.20
  -1  10   0   -1.10    3.80
   1  10   0   -2.90    2.20
  -1  10   0    1.40    2.40
  -1  10   0   -3.50    2.40
   1  10   0    0.00    2.40
  -2  10   0   -2.40    3.40
   2  10   0    0.10    2.60
  -2 -10   0   -0.30    2.30
  -2 -10   0   -3.30    2.30
   2 -10   0   -2.50    1.60
  -2  10   0   -1.00    2.80
   2 -10   0    5.10    3.90
  -2  10   0    0.40    2.90
   2 -10   0   -7.70    7.70
  -2 -10   0   -2.50    1.50
  -2  10   0   -3.00    2.40
   2  10   0    4.20    4.30
   2  10   0   -1.80    2.60
   2  10   0    0.20    3.50
   2 -10   0   -1.00    2.40
  -2 -10   0    3.70    3.90
   2  10   0   -0.60    2.60
   2  10   0    2.90    2.60
   2 -10   0    1.90    2.80
   2  10   0    4.60    3.30
   2  10   0    1.60    2.70
  -2  10   0    1.40    2.70
  -2 -10   0   -3.30    2.50
  -2  10   0    0.50    2.50
   2 -10   0   -0.70    2.50
  -2  10   0   -2.00    1.90
  -2 -10   0    1.10    2.80
   2 -10   0    0.30    2.80
  -2 -10   0   -1.20    4.10
  -2  10   0   -3.00    1.80
  -2 -10   0   -0.40    2.00
  -3  10   0    0.50    2.70
   3 -10   0    4.00    2.80
   3  10   0    0.40    2.10
   3 -10   0    3.10    2.50
   3 -10   0    0.10    5.80
   3  10   0    1.10    2.90
   3  10   0    0.60    3.40
   3 -10   0   -0.60    2.50
   3 -10   0   -1.60    1.50
  -3  10   0   -3.40    2.00
  -3  10   0    1.50    2.40
   3  10   0   -1.00    3.20
  -3  10   0   -0.40    3.20
  -3  10   0   -1.00    2.30
  -3  10   0    1.70    3.00
  -3 -10   0   -1.20    1.50
   3  10   0    2.50    2.80
  -3 -10   0   -1.60    2.20
  -3 -10   0    0.90    3.20
  -3 -10   0   -1.50    2.20
  -3 -10   0    3.20    3.40
   3 -10   0   -1.20    2.30
  -3  10   0   -1.40    1.60
  -3 -10   0   -2.00    2.80
   3  10   0   -2.80    2.30
  -3 -10   0    0.10    2.10
   3  10   0    1.20    2.70
   3 -10   0    0.00    2.60
  -3  10   0    0.40    2.10
  -3  10   0   -1.40    3.00
  -4  10   0  362.56   24.30
   4  10   0  336.07   29.90
  -4 -10   0  299.57   30.30
  -4 -10   0  316.87   20.40
   4  10   0  322.87   20.40
   4 -10   0  353.16   21.60
   4  10   0  329.17   22.60
  -4 -10   0  345.57   23.10
   4  10   0  333.27   24.20
  -4 -10   0  308.97   24.00
  -4  10   0  371.36   22.10
   4  10   0  362.56   24.90
  -4  10   0  343.77   22.60
  -4 -10   0  328.87   22.10
   4 -10   0  372.66   24.10
  -4  10   0  386.66   31.00
  -4  10   0  335.47   24.20
   4 -10   0  356.76   22.10
  -4  10   0  368.26   31.20
  -4 -10   0  339.37   24.60
   4 -10   0  363.86   20.40
  -4  10   0  319.67   22.40
  -4  10   0  346.67   20.20
  -4  10   0  331.37   22.20
  -4 -10   0  290.17   22.20
  -4 -10   0  356.06   22.90
   4  10   0  327.77   22.20
  -5 -10   0    0.00    1.90
   5 -10   0    0.60    1.70
   5  10   0   -0.10    1.90
   5  10   0   -4.00    2.20
   5 -10   0   -1.10    1.90
  -5  10   0    0.10    1.90
  -5 -10   0   -0.50    1.90
  -5  10   0   -0.70    3.00
  -5 -10   0   -0.40    2.40
   5  10   0   -0.70    2.80
   5 -10   0   -0.40    2.30
  -5  10   0   -2.10    1.90
   5  10   0   -0.50    2.90
  -5  10   0    0.20    2.30
   5  10   0   -1.90    2.20
  -5  10   0   -0.30    2.60
  -5 -10   0   -1.30    2.60
   5 -10   0   -2.60    1.90
  -5 -10   0    1.70    2.80
   5  10   0   -0.90    4.20
  -5  10   0    2.90    4.20
  -5  10   0   -1.30    2.20
  -5  10   0   -2.40    1.90
  -5 -10   0    1.10    3.10
  -5 -10   0   -1.10    3.40
  -5 -10   0    2.90    2.90
  -5  10   0   -0.30    2.40
  -5 -10   0   -1.30    3.10
   5  10   0   -1.70    1.90
   5 -10   0   -0.60    2.70
  -6  10   0    1.40    2.20
   6  10   0    4.70    2.50
  -6  10   0    5.00    2.90
  -6 -10   0    6.50    4.70
  -6 -10   0    3.80    3.40
   6  10   0    6.80    3.70
   6  10   0    3.70    2.40
  -6  10   0    1.00    4.70
   6  10   0    2.60    3.10
  -6  10   0    4.10    3.60
  -6  10   0    2.20    2.80
  -6  10   0    6.60    3.20
   6  10   0    5.40    3.40
   6 -10   0   10.00    3.50
  -6 -10   0    4.10    3.30
  -6  10   0    7.10    3.30
  -6  10   0    4.80    3.40
  -6 -10   0   -1.00    1.80
  -6 -10   0    6.50    3.40
  -6 -10   0    7.50    5.00
  -6 -10   0    1.30    2.40
  -6 -10   0   -2.70    2.40
   6  10   0    2.60    3.30
   6 -10   0    2.70    1.90
  -6  10   0    6.30    3.60
  -6 -10   0    8.20    3.80
   6 -10   0    4.60    2.20
  -7  10   0   -1.90    2.80
   7  10   0    2.60    3.00
  -7 -10   0    0.10    2.80
  -7 -10   0   -3.50    2.10
   7 -10   0    1.30    1.60
  -7  10   0   -0.20    2.50
  -7 -10   0   -1.50    2.80
  -7  10   0   -2.50    2.00
   7  10   0   -1.40    1.80
  -7 -10   0   -0.20    2.70
  -7  10   0   -0.20    2.70
  -7  10   0    2.10    2.20
  -7  10   0   -1.70    1.90
   7  10   0    0.90    2.80
  -7  10   0   -0.90    1.50
   7 -10   0   -1.60    2.40
  -7 -10   0    2.70    3.70
  -7 -10   0   -0.70    2.30
   7  10   0   -2.10    2.00
  -7 -10   0    0.50    2.70
  -7 -10   0   -1.60    1.80
  -7 -10   0   -0.50    3.70
  -7  10   0    0.00    2.20
   7 -10   0   -1.70    1.10
   7  10   0    1.10    2.30
  -8  10   0  197.78   16.20
  -8  10   0  204.18   14.90
  -8  10   0  197.38   15.00
  -8  10   0  212.08   15.00
  -8  10   0  182.68   18.90
   8 -10   0  191.08   13.30
  -8 -10   0  201.78   15.90
  -8 -10   0  195.18   16.90
   8  10   0  199.08   14.30
   8  10   0  201.08   14.40
  -8 -10   0  185.28   15.40
  -8 -10   0  197.18   17.00
   8  10   0  188.28   13.80
  -8 -10   0  196.88   15.40
  -8  10   0  188.48   15.90
  -8 -10   0  182.28   14.80
  -8 -10   0  198.48   20.60
  -8  10   0  196.58   14.30
  -8 -10   0  192.88   14.30
  -8 -10   0  187.98   20.70
  -9  10   0   -0.40    2.50
  -9 -10   0    2.00    3.90
  -9  10   0   -1.60    2.00
  -9 -10   0    1.10    3.30
  -9  10   0    1.60    2.80
   9 -10   0   -3.20    2.10
  -9 -10   0   -0.40    2.40
   9 -10   0   -3.70    2.70
   9  10   0    3.80    3.30
  -9  10   0    0.60    2.60
  -9  10   0   -2.90    2.00
   9  10   0    2.90    1.80
  -9 -10   0   -1.10    2.40
  -9 -10   0   -1.90    3.00
  -9 -10   0   -0.30    2.60
  -9 -10   0    1.70    3.10
  -9  10   0    3.20    2.70
 -10 -10   0    2.50    3.20
 -10  10   0    3.50    2.60
 -10  10   0    5.00    3.50
 -10 -10   0   -0.30    3.00
 -10 -10   0    6.10    3.90
 -10  10   0    2.30    2.90
  10 -10   0   -0.40    2.70
 -10 -10   0    5.00    3.30
 -10 -10   0    4.40    3.40
 -10  10   0    4.90    3.10
  10  10   0    1.80    3.40
 -10  10   0   -1.20    2.20
  10 -10   0    6.30    3.00
 -10 -10   0    5.90    3.70
 -11 -10   0   -0.50    2.50
 -11 -10   0    2.80    3.50
 -11 -10   0   -0.70    3.10
  11 -10   0    0.90    2.50
 -11  10   0   -0.80    2.80
 -11 -10   0    2.20    3.10
 -11 -10   0    0.20    3.20
 -11  10   0    1.20    2.20
 -11  10   0   -0.10    2.40
 -11  10   0   -0.40    2.40
 -11  10   0    0.70    2.40
  11  10   0    0.00    3.10
 -11  10   0   -1.60    2.50
  11 -10   0   -4.00    2.80
 -11 -10   0    0.40    3.30
 -12  10   0    7.60    3.60
 -12  10   0   11.00    4.60
  12  10   0    9.00    4.20
 -12 -10   0    5.10    3.30
 -12  10   0    7.70    3.60
 -12 -10   0    9.80    4.30
 -12  10   0    6.40    3.30
 -12 -10   0    2.80    3.10
 -12 -10   0   13.10    5.20
  12 -10   0    8.70    3.40
  12 -10   0    3.20    4.60
 -12  10   0    8.90    3.90
 -12 -10   0   -1.60    3.30
 -13 -10   0   -5.20    2.80
 -13 -10   0    0.70    3.10
  13 -10   0    1.60    2.80
 -13 -10   0   -0.70    3.50
 -13  10   0   -1.10    2.50
 -13  10   0   -2.90    2.50
 -13  10   0    1.60    3.20
  13  10   0   -4.00    3.00
 -13 -10   0   -2.00    3.10
 -13  10   0    1.90    3.40
 -13 -10   0    1.90    3.90
  13 -10   0    3.20    5.00
 -13  10   0    2.70    2.90
 -14  10   0   52.29    8.60
 -14 -10   0   40.00    8.20
  14 -10   0   68.89    7.00
 -14 -10   0   43.20    8.00
 -14  10   0   57.49    8.10
  14  10   0   56.39    8.20
 -14  10   0   48.20    7.80
  14 -10   0   66.89   11.90
 -14 -10   0   47.80    9.30
 -14  10   0   42.40    6.80
 -14 -10   0   49.60    9.20
 -15  10   0    1.20    2.90
  15 -10   0   -0.20    2.10
 -15 -10   0   -3.50    3.40
 -15 -10   0    1.30    4.70
  15  10   0    8.70    4.10
 -15  10   0    4.50    3.50
 -15 -10   0   -2.30    3.60
 -15  10   0    0.00    3.00
  15 -10   0   -3.60    4.30
 -15 -10   0    0.30    3.40
 -15  10   0   -2.30    2.40
 -16 -10   0    4.30    4.30
 -16 -10   0    6.70    4.30
 -16  10   0    2.80    3.40
 -16  10   0    3.10    3.40
 -16 -10   0    0.50    3.50
  16 -10   0    2.70    5.60
 -16 -10   0   -1.20    3.60
  16  10   0   -1.20    3.00
 -17  10   0    5.70    3.60
 -17 -10   0    2.10    4.20
  17  10   0    3.90    3.50
 -17 -10   0    3.90    4.20
  17 -10   0   -1.90    6.30
 -17  10   0    0.30    2.80
  18 -10   0   16.60    7.40
 -18  10   0   14.90    4.50
 -18  10   0    9.20    4.40
 -18 -10   0   12.60    5.90
  18  10   0   12.90    4.70
 -19  10   0   -1.90    3.20
 -19  10   0   -4.50    3.00
 -19 -10   0   -2.30    4.40
  19 -10   0   -1.20    6.00
   0  11   0   -2.30    2.40
   0  11   0   -1.50    2.10
   0 -11   0    5.10    2.70
   0  11   0   -0.20    2.60
   0  11   0    0.30    2.30
   0 -11   0   -2.20    2.60
   0 -11   0    7.20    6.60
   0 -11   0   -1.40    2.60
   0  11   0   -0.90    1.70
   0  11   0    0.50    3.40
   0  11   0    0.50    3.30
   0 -11   0    2.80    3.00
   0 -11   0    2.30    2.90
   0 -11   0    2.90    2.80
   0  11   0    0.50    2.80
   1 -11   0   -2.40    2.50
  -1 -11   0   -5.40    5.00
  -1  11   0    2.30    3.20
   1  11   0   -0.40    2.70
  -1 -11   0   -2.90    2.40
  -1 -11   0   -1.60    3.20
   1  11   0   -2.80    2.30
  -1 -11   0    2.60    2.80
  -1  11   0    0.80    2.80
   1  11   0   -1.00    2.20
   1 -11   0   -1.60    2.10
   1 -11   0    2.40    3.50
  -1  11   0    2.60    2.40
   1  11   0    1.60    2.50
   1 -11   0    4.60    3.20
   1 -11   0    3.80    3.00
   1 -11   0    0.60    2.80
   1 -11   0   -2.30    6.10
   1  11   0   -2.90    2.30
  -1  11   0   -0.30    3.30
  -1 -11   0    0.40    2.70
  -1  11   0    1.20    4.00
  -1  11   0   -1.10    2.90
   1  11   0    3.20    4.00
  -1 -11   0   -2.20    1.90
  -1  11   0    1.20    2.50
   1  11   0   -1.70    2.90
  -1  11   0    4.70    3.10
  -2 -11   0    7.10    5.00
   2 -11   0    4.60    4.00
   2  11   0   12.80    4.80
  -2  11   0   16.60    4.40
  -2  11   0    8.50    4.10
   2 -11   0   11.10    3.80
  -2  11   0   10.00    4.20
   2  11   0    1.40    2.80
   2  11   0    8.80    3.90
   2 -11   0   17.40    4.30
  -2 -11   0    6.70    7.10
  -2 -11   0   -0.30    2.20
   2  11   0    6.30    4.80
  -2  11   0    7.50    4.70
  -2  11   0    8.80    3.70
  -2 -11   0    4.10    3.50
  -2 -11   0    6.00    3.50
   2  11   0    3.30    3.90
   2 -11   0    6.10    3.70
  -2  11   0    9.40    3.80
   2  11   0    5.00    3.20
   2 -11   0   11.20    4.30
  -2 -11   0    7.60    4.30
  -2  11   0    8.50    4.30
  -2  11   0    6.00    3.30
   2  11   0   12.30    5.60
  -2 -11   0    9.80    4.20
  -2 -11   0    7.50    3.90
   2 -11   0   -3.00    7.50
   2 -11   0   12.00    4.70
   3  11   0   -3.70    2.30
   3 -11   0   -0.20    2.70
  -3 -11   0    3.20    3.10
   3 -11   0   -1.00    2.00
   3  11   0   -3.80    2.10
   3  11   0   -0.50    3.60
   3 -11   0    1.70    2.40
  -3  11   0    2.30    3.40
  -3  11   0    0.60    2.70
  -3  11   0    5.00    2.60
  -3 -11   0   -2.40    2.40
  -3 -11   0    0.30    3.80
  -3 -11   0    1.00    2.50
  -3  11   0   -2.40    2.70
   3 -11   0   -1.30    2.40
   3  11   0    1.30    2.80
  -3  11   0   -1.10    2.50
  -3  11   0   -2.40    2.90
   3 -11   0   -0.40    6.10
   3  11   0    1.20    2.80
   3 -11   0   -0.20    2.60
  -3 -11   0   -0.80    1.80
  -3  11   0    1.40    2.60
  -3  11   0    0.60    2.40
   3  11   0   -3.10    2.50
  -3  11   0   -1.10    2.40
  -3 -11   0   -0.40    2.90
  -3 -11   0    1.60    3.60
   3  11   0   -1.70    2.70
  -3 -11   0   -1.50    1.70
   3 -11   0    0.60    2.20
   4  11   0  495.85   33.50
   4 -11   0  473.25   30.30
   4 -11   0  464.05   32.40
  -4  11   0  505.15   27.80
   4  11   0  547.65   31.50
  -4  11   0  512.95   33.40
  -4 -11   0  478.25   31.10
  -4  11   0  473.15   30.80
  -4 -11   0  504.65   33.70
  -4  11   0  490.65   31.10
  -4  11   0  494.95   30.40
   4 -11   0  509.65   28.00
  -4 -11   0  513.75   30.90
  -4  11   0  452.35   42.40
  -4  11   0  505.75   31.30
  -4  11   0  519.45   42.70
   4  11   0  498.35   28.30
  -4 -11   0  513.05   31.80
   4  11   0  502.95   33.70
   4 -11   0  468.85   29.70
  -4 -11   0  531.55   31.90
   4  11   0  442.86   30.70
  -4 -11   0  514.05   43.20
  -4  11   0  526.05   33.80
  -4 -11   0  530.65   34.30
  -4 -11   0  533.05   28.70
   4  11   0  484.45   41.70
   5 -11   0   -1.80    1.80
   5  11   0   -1.80    2.00
  -5  11   0    2.00    3.20
  -5  11   0    2.60    3.00
   5  11   0    0.00    2.60
   5  11   0   -1.00    2.70
  -5 -11   0   -0.10    2.60
   5  11   0    1.90    4.20
  -5 -11   0   -1.30    3.20
  -5 -11   0    1.10    2.90
   5  11   0   -0.70    2.70
  -5  11   0   -2.40    2.40
  -5  11   0    1.80    5.20
  -5  11   0    0.00    2.30
  -5  11   0    1.40    2.60
  -5 -11   0    1.50    4.40
   5 -11   0    1.70    1.90
  -5  11   0   -2.50    2.70
  -5 -11   0   -0.20    1.90
   5  11   0   -1.20    2.60
  -5  11   0   -2.80    3.30
  -5 -11   0    0.60    4.00
  -5 -11   0    0.80    3.00
  -5 -11   0    0.70    3.00
  -5 -11   0   -3.30    1.90
  -5  11   0   -3.60    1.60
   5  11   0    0.80    3.10
   5 -11   0    2.40    2.90
   5 -11   0   -5.60    2.60
   5 -11   0   -1.80    2.10
   6  11   0  443.46   26.70
  -6  11   0  403.46   25.50
  -6 -11   0  400.96   36.40
   6  11   0  406.96   24.10
  -6 -11   0  444.86   29.30
  -6 -11   0  379.26   26.50
   6  11   0  434.56   28.70
   6  11   0  367.76   25.30
  -6 -11   0  393.06   26.80
  -6 -11   0  417.56   26.80
   6  11   0  391.26   32.70
  -6  11   0  421.96   26.40
   6  11   0  361.66   28.00
  -6  11   0  380.06   27.90
  -6 -11   0  437.36   24.50
  -6  11   0  382.86   23.10
  -6 -11   0  433.36   37.00
   6 -11   0  396.76   24.50
  -6 -11   0  405.96   26.20
  -6  11   0  373.26   26.00
   6 -11   0  390.46   24.30
  -6  11   0  431.76   35.60
  -6  11   0  408.76   26.40
   6 -11   0  400.36   23.60
  -6 -11   0  430.66   29.20
  -6  11   0  394.66   35.10
  -6  11   0  372.96   27.50
   7 -11   0   -0.10    1.30
  -7 -11   0    2.40    3.10
  -7 -11   0   -1.30    2.10
  -7  11   0    4.10    3.10
  -7 -11   0   -0.90    2.90
   7  11   0   -2.10    1.70
  -7  11   0   -0.50    2.70
  -7  11   0    1.20    3.00
  -7 -11   0    3.60    3.40
  -7  11   0   -0.30    2.00
  -7 -11   0    3.40    2.80
  -7 -11   0   -3.90    2.40
   7  11   0    3.20    3.00
  -7 -11   0    2.70    4.50
  -7 -11   0   -2.30    2.50
  -7 -11   0    2.60    4.40
  -7  11   0   -0.80    2.60
   7 -11   0    1.20    2.90
  -7  11   0    1.50    2.70
  -7  11   0   -0.80    3.10
   7  11   0    2.40    2.70
   7  11   0   -0.20    2.80
  -7  11   0   -0.60    3.30
  -8 -11   0    8.50    4.60
  -8  11   0   15.20    4.80
  -8  11   0    9.60    3.70
  -8 -11   0   15.40    5.10
  -8  11   0   14.80    4.90
  -8 -11   0    7.80    4.10
  -8 -11   0   14.00    5.40
   8  11   0    6.60    3.20
  -8 -11   0    3.70    4.20
  -8  11   0    7.90    3.90
  -8  11   0   13.40    5.20
  -8 -11   0    7.20    4.00
  -8 -11   0   16.70    4.90
   8 -11   0   12.80    4.60
   8  11   0   13.10    4.80
  -8  11   0    8.30    4.10
  -9 -11   0   -2.70    2.20
  -9 -11   0   -1.90    3.10
   9  11   0   -3.10    3.00
  -9 -11   0    1.60    2.90
  -9 -11   0    0.00    3.50
   9  11   0   -1.90    1.80
  -9  11   0    2.30    3.40
  -9  11   0    1.60    2.90
  -9  11   0   -2.50    2.20
  -9  11   0    0.00    3.20
  -9 -11   0    1.80    3.50
   9 -11   0   -0.30    2.80
  -9 -11   0    1.30    3.20
   9 -11   0   -1.90    2.80
  -9  11   0    5.50    2.90
  -9  11   0   -0.60    2.50
  10 -11   0    3.40    3.50
 -10  11   0    0.80    2.90
 -10  11   0    1.60    3.00
 -10 -11   0    8.70    3.90
  10  11   0    1.30    3.60
 -10 -11   0    4.60    4.10
 -10 -11   0    9.60    4.60
  10 -11   0    1.20    4.40
 -10  11   0    2.30    3.10
 -10  11   0    0.90    3.10
 -10 -11   0   -1.60    2.90
 -10 -11   0    1.10    3.70
 -10  11   0   -0.30    3.20
 -10  11   0    4.10    3.90
 -11  11   0   -2.80    2.50
 -11 -11   0   -2.20    2.80
  11 -11   0    6.40    4.30
 -11  11   0    3.80    3.10
 -11 -11   0   -3.80    3.10
 -11  11   0   -0.80    2.80
 -11  11   0   -3.90    2.70
 -11 -11   0   -2.70    3.30
 -11  11   0   -1.30    2.60
 -11 -11   0    2.40    4.20
 -11  11   0    3.10    3.40
 -11 -11   0    0.30    2.80
  11  11   0   -1.90    3.20
  11 -11   0   -0.80    3.00
 -12 -11   0   70.09   10.70
  12 -11   0   87.79   13.30
 -12 -11   0   96.89   12.90
 -12  11   0   80.49    9.50
 -12  11   0   73.09    9.40
  12 -11   0   92.79    9.30
 -12  11   0   82.49   10.80
 -12 -11   0   72.09   10.20
 -12 -11   0   82.39   11.60
 -12 -11   0   63.89   10.30
 -12  11   0   83.89   10.30
 -12  11   0   73.19   10.50
  12  11   0   64.99    9.40
  13 -11   0    0.20    4.90
  13 -11   0   -1.40    2.90
 -13 -11   0    3.50    3.70
 -13  11   0    3.10    3.90
 -13  11   0   -1.80    2.60
 -13 -11   0    3.40    4.90
  13  11   0   -4.90    3.00
 -13 -11   0    0.80    3.80
 -13  11   0    0.50    2.90
 -13 -11   0    2.40    3.50
 -13  11   0    5.30    3.40
 -13  11   0    0.20    3.20
  14 -11   0    0.60    3.10
 -14 -11   0    2.60    3.90
 -14  11   0   -0.50    3.00
 -14 -11   0   -2.00    3.20
 -14 -11   0    1.80    3.40
  14  11   0   -4.60    2.90
 -14  11   0    1.30    3.30
 -14  11   0    1.50    3.60
  14 -11   0    3.10    4.80
 -14  11   0    9.20    4.40
 -14 -11   0   -1.00    4.10
  15 -11   0    1.50    5.40
 -15 -11   0    0.40    4.00
 -15  11   0   -2.10    2.90
 -15  11   0   -0.40    3.30
 -15  11   0    0.30    2.60
  15  11   0    4.50    3.80
 -15 -11   0    3.80    4.00
 -15 -11   0   -2.20    4.30
 -15  11   0    3.20    3.60
  16 -11   0    9.70    6.50
 -16 -11   0   -0.70    4.40
 -16  11   0   -3.10    2.50
  16  11   0   -0.80    3.70
 -16 -11   0    4.70    5.10
 -16 -11   0   -2.00    3.80
 -16  11   0    0.10    3.30
 -17  11   0   -0.80    3.10
 -17  11   0   -4.40    2.90
  17 -11   0    1.70    6.00
  17  11   0   -0.70    3.50
  18 -11   0   -0.90    5.00
 -18  11   0    2.90    3.70
  18  11   0   -3.20    3.60
 -18  11   0   -0.10    3.70
   0  12   0   38.40    6.70
   0  12   0   33.20    7.30
   0 -12   0   46.30    7.30
   0  12   0   39.90    9.60
   0  12   0   37.30    6.70
   0 -12   0   14.30    7.10
   0  12   0   35.60    7.60
   0 -12   0   28.40    6.90
   0 -12   0   44.70    9.90
   0 -12   0   42.60    8.20
   0  12   0   36.30    6.30
   0  12   0   21.70    5.50
   0  12   0   29.60    8.50
   0 -12   0   42.80    7.70
   1  12   0   -2.30    2.80
   1 -12   0   -0.80    2.20
  -1  12   0   -3.60    2.40
  -1  12   0   -4.70    2.50
  -1 -12   0    1.00    3.20
  -1 -12   0   -1.60    2.00
  -1  12   0    0.70    2.40
  -1  12   0   -1.60    3.30
   1  12   0   -1.70    2.60
   1  12   0    0.70    3.90
   1  12   0   -1.80    3.40
  -1  12   0    1.30    3.70
  -1 -12   0   -0.40    3.10
   1 -12   0    2.30    3.30
   1 -12   0    2.90    7.50
  -1  12   0    1.70    3.40
  -1 -12   0   -0.20    2.00
  -1 -12   0    2.60    6.80
   1  12   0   -2.90    1.50
  -1 -12   0   -1.00    2.20
   1 -12   0    1.80    3.80
   1  12   0   -0.90    2.20
  -1 -12   0   -2.90    3.10
  -1 -12   0    0.30    1.90
  -1  12   0    4.10    3.00
   1  12   0   -2.20    2.30
   1 -12   0    1.70    3.40
   1 -12   0    0.10    2.30
  -1  12   0   -2.10    1.80
   1  12   0   -1.50    2.30
   1 -12   0    1.90    3.00
   2  12   0   87.09   11.20
   2 -12   0  106.39    9.90
   2 -12   0   96.99   11.30
   2  12   0   63.29   12.90
   2  12   0   83.59   10.20
  -2 -12   0   54.39    9.30
  -2 -12   0   95.29   11.00
  -2  12   0   90.59   15.30
  -2  12   0  107.09   13.30
   2  12   0   85.29   12.20
   2  12   0   96.69   12.30
   2  12   0  100.39   15.60
  -2  12   0   93.79   11.40
  -2 -12   0  109.29   12.90
   2 -12   0   68.29    9.40
  -2 -12   0  130.19   13.10
  -2  12   0  108.99   12.30
   2 -12   0   87.39   11.80
  -2  12   0   92.59   10.30
   2  12   0  106.59   11.90
  -2 -12   0   90.49   14.70
  -2  12   0  104.69   12.70
  -2  12   0   61.89    8.70
  -2 -12   0  111.99   12.10
  -2  12   0   96.49   11.10
  -2 -12   0  113.39   13.40
   2 -12   0  117.69   13.20
  -2 -12   0   82.39   15.10
   2  12   0  101.19   11.60
  -3 -12   0    2.90    4.00
  -3  12   0   -0.50    2.90
   3  12   0   -2.30    2.30
   3 -12   0   -1.30    2.60
  -3  12   0    0.20    4.00
   3 -12   0    0.70    3.20
   3 -12   0    3.20    2.90
   3  12   0    1.40    3.10
  -3 -12   0   -1.80    2.30
  -3  12   0    0.90    2.70
  -3 -12   0   -1.30    3.00
   3 -12   0   -1.80    2.90
   3 -12   0   -4.20    6.80
  -3  12   0   -2.80    2.40
  -3  12   0    2.40    2.90
   3  12   0    0.80    2.60
  -3 -12   0   -2.50    2.10
  -3 -12   0   -1.80    2.00
  -3  12   0   -0.60    2.30
   3 -12   0   -1.30    2.60
   3  12   0   -0.10    3.40
  -3  12   0   -2.50    2.30
  -3  12   0   -0.30    3.60
  -3  12   0   -7.10    2.30
  -3 -12   0   -0.60    3.40
   3  12   0    1.80    4.10
   3 -12   0    1.10    2.30
   3  12   0   -4.40    2.40
  -3 -12   0    1.00    3.70
  -3 -12   0    0.40    3.20
   3  12   0    4.20    3.50
  -4  12   0    8.00    4.10
   4  12   0    5.20    3.80
  -4  12   0    6.10    4.30
  -4  12   0    9.80    5.90
   4  12   0    3.10    3.90
   4 -12   0    8.70    3.50
  -4 -12   0    1.10    3.60
  -4  12   0   11.90    6.40
  -4  12   0    6.50    4.40
  -4  12   0    1.60    3.30
  -4 -12   0    8.40    3.90
  -4 -12   0    0.90    3.00
  -4 -12   0    5.30    4.10
   4 -12   0    2.30    3.20
   4  12   0    3.10    3.70
   4 -12   0    8.70    3.60
  -4 -12   0    8.10    4.30
   4 -12   0    5.40    3.70
   4  12   0    3.30    3.40
  -4  12   0    2.80    2.90
  -4 -12   0    0.70    3.40
   4  12   0    6.20    4.10
  -4 -12   0    4.50    5.80
   4  12   0    6.60    4.40
  -4 -12   0    3.10    4.60
  -4  12   0    6.90    3.60
   4 -12   0    8.30    4.20
  -4  12   0    1.00    3.20
   4  12   0   -4.30    4.00
  -5 -12   0    0.60    3.30
   5  12   0    2.40    3.70
  -5  12   0   -2.70    2.40
  -5  12   0   -2.80    2.40
  -5  12   0    1.20    4.00
   5  12   0    3.70    3.80
   5 -12   0    0.90    2.00
  -5 -12   0   -1.30    3.20
   5  12   0   -5.10    2.40
  -5 -12   0   -1.90    2.60
   5  12   0   -0.90    3.00
   5  12   0   -2.90    4.60
   5  12   0    1.10    3.00
  -5  12   0    3.20    3.40
  -5  12   0   -2.60    2.80
  -5  12   0   -0.10    2.60
  -5 -12   0    0.50    3.10
  -5 -12   0   -0.40    2.50
  -5 -12   0    0.80    2.40
   5  12   0    0.90    2.60
   5 -12   0   -4.00    2.10
  -5  12   0   -0.90    3.00
  -5 -12   0    1.30    4.30
   5 -12   0    0.50    2.50
  -5  12   0   -2.60    3.20
   5 -12   0    0.90    2.30
  -5  12   0   -0.80    4.90
  -5 -12   0    2.80    3.60
  -6 -12   0   87.59   10.60
   6  12   0  117.79   14.30
  -6 -12   0  109.29   13.80
   6  12   0  102.29   11.40
   6 -12   0   91.59    8.60
  -6 -12   0   82.49   11.10
  -6  12   0   90.09   11.80
   6  12   0   87.29   11.90
  -6  12   0   78.49   10.50
  -6 -12   0   98.99   12.30
  -6 -12   0  106.89   16.90
  -6  12   0   91.89   10.90
   6  12   0   94.19   11.40
  -6 -12   0   82.19   10.70
   6 -12   0   65.49    9.10
  -6 -12   0  113.89   13.50
  -6  12   0  103.29   10.60
  -6  12   0   74.09   13.40
  -6  12   0  112.99   12.20
  -6  12   0  109.79   10.20
   6  12   0  105.39   11.60
   6 -12   0   95.39    8.80
   6  12   0   90.99   10.40
  -6  12   0  105.39   13.00
  -6 -12   0  102.79   11.50
  -7  12   0    0.00    3.20
  -7 -12   0    1.50    3.30
   7  12   0    0.70    2.40
  -7  12   0   -0.10    2.30
  -7  12   0    1.90    2.50
  -7 -12   0    0.60    3.60
  -7 -12   0    2.20    3.70
  -7 -12   0    2.20    2.90
   7 -12   0    0.30    1.60
   7  12   0   -1.70    3.20
   7 -12   0   -1.60    2.70
  -7  12   0   -2.70    2.70
  -7 -12   0    4.60    3.60
  -7 -12   0   -2.30    3.30
  -7  12   0   -0.60    3.00
  -7  12   0    2.00    3.60
   7  12   0   -3.20    2.90
   7  12   0    1.10    2.60
   7  12   0   -0.80    1.90
  -8  12   0  181.88   14.50
  -8 -12   0  176.28   16.30
  -8  12   0  148.79   14.60
  -8  12   0  149.29   13.80
   8  12   0  164.68   13.00
  -8  12   0  166.88   13.50
  -8  12   0  134.49   14.60
  -8 -12   0  139.89   14.20
  -8 -12   0  158.78   13.90
   8  12   0  127.39   13.70
  -8 -12   0  134.59   13.80
  -8  12   0  157.98   13.90
  -8 -12   0  154.58   15.60
   8 -12   0  155.58   12.50
  -8 -12   0  163.98   15.50
  -9  12   0   -1.10    2.90
  -9 -12   0    2.50    4.20
   9  12   0    0.90    3.10
  -9  12   0    1.70    3.40
  -9 -12   0   -0.80    2.70
   9 -12   0    1.70    3.20
  -9  12   0    2.00    3.30
  -9  12   0   -2.00    2.80
  -9  12   0   -0.40    2.90
  -9 -12   0   -0.50    3.60
   9 -12   0   -4.30    2.90
   9  12   0   -0.10    2.50
  -9  12   0    0.70    2.80
  -9 -12   0    0.80    3.40
 -10 -12   0    8.00    5.10
  10  12   0   16.90    5.60
 -10 -12   0   11.80    5.70
 -10 -12   0   12.30    5.20
  10 -12   0   10.30    5.30
 -10  12   0   13.40    5.50
 -10 -12   0   14.10    5.10
 -10  12   0    6.70    3.70
  10 -12   0    9.70    4.00
 -10  12   0    9.00    4.30
 -10  12   0   14.90    5.00
 -10  12   0   15.40    5.20
 -11  12   0    3.90    3.30
 -11 -12   0   -4.20    3.40
 -11  12   0    1.00    3.20
 -11 -12   0   -2.40    3.10
 -11  12   0    0.90    3.40
 -11 -12   0   -2.70    3.60
 -11  12   0    0.60    3.40
  11 -12   0    5.20    3.90
  11  12   0   -1.50    3.50
  11 -12   0   -0.60    4.60
 -11 -12   0    0.50    4.10
 -11  12   0   -3.50    3.40
 -12  12   0  252.47   19.90
 -12 -12   0  219.78   19.30
 -12  12   0  218.48   17.70
  12 -12   0  252.37   16.40
 -12  12   0  234.38   20.10
 -12 -12   0  275.47   22.00
  12 -12   0  231.98   23.10
 -12  12   0  252.57   19.00
 -12 -12   0  235.48   21.20
  12  12   0  227.28   17.50
  13 -12   0    4.10    3.80
 -13  12   0   -2.80    3.20
  13 -12   0    1.70    4.70
 -13 -12   0    0.20    4.20
 -13  12   0   -1.10    3.00
 -13 -12   0   -1.10    4.20
 -13  12   0    2.40    3.90
  13  12   0    0.80    3.80
 -13  12   0   -0.30    3.20
 -14  12   0   43.20    8.60
 -14 -12   0   26.40    7.80
 -14  12   0   30.40    7.20
  14 -12   0   34.20    9.10
  14 -12   0   46.20    6.90
 -14  12   0   45.90    8.30
 -14  12   0   38.10    7.20
  14  12   0   45.00    8.40
 -15  12   0   -6.10    3.10
  15 -12   0   -4.50    3.80
 -15  12   0   -0.60    3.50
  15  12   0    2.30    3.90
 -15  12   0    0.40    4.40
 -15  12   0   -4.50    3.00
 -16  12   0   33.60    6.90
  16  12   0   47.40    8.00
 -16  12   0   33.10    7.20
  16 -12   0   31.10   10.40
  17  12   0    1.70    3.90
  17 -12   0    0.70    4.90
 -17  12   0   -1.90    3.70
 -17  12   0    3.70    3.50
  18  12   0   -3.00    3.80
 -18  12   0   -0.90    3.50
 -18  12   0   -0.20    4.20
  18 -12   0   -7.50    5.00
   0  13   0   -0.20    4.00
   0 -13   0   -3.40    2.90
   0  13   0    1.40    4.60
   0  13   0   -2.30    2.90
   0  13   0   -4.60    2.70
   0 -13   0   -2.80    2.90
   0  13   0   -3.70    2.40
   0 -13   0    1.10    2.80
   0  13   0    0.00    3.20
   0 -13   0   -1.80    2.20
   0 -13   0   -1.10    3.00
   0 -13   0   -5.80    7.30
   0  13   0    1.30    3.30
   0 -13   0   -3.90    3.00
  -1  13   0   -3.40    2.40
   1 -13   0    0.20    3.20
   1  13   0    1.30    3.30
   1  13   0   -2.20    2.50
   1 -13   0   -1.30    2.30
   1 -13   0    0.30    2.90
  -1  13   0    1.60    4.60
   1  13   0    1.40    3.60
   1  13   0    2.30    4.50
  -1  13   0    5.60    5.60
  -1 -13   0   -7.20    6.70
   1 -13   0   -2.60    3.10
  -1 -13   0    0.90    3.40
  -1 -13   0   -1.70    2.40
   1  13   0    1.00    4.10
   1  13   0    2.00    2.90
  -1 -13   0    4.20    3.30
   1 -13   0   -0.10    3.90
  -1 -13   0   -0.50    3.50
   1 -13   0   -0.40    8.80
  -1  13   0   -1.50    3.20
   1 -13   0    0.90    3.70
  -1  13   0   -1.30    2.90
  -1  13   0   -2.20    2.90
  -1 -13   0    0.30    3.60
  -2 -13   0  125.69   15.20
  -2  13   0  154.28   14.70
   2 -13   0  144.99   13.40
  -2  13   0  145.39   12.20
  -2 -13   0  110.69   14.60
  -2 -13   0  149.09   14.40
  -2  13   0  124.59   15.30
   2  13   0  152.18   12.80
   2  13   0  158.48   13.70
  -2 -13   0   93.89   17.00
   2  13   0  143.39   17.10
   2 -13   0  157.28   18.30
   2 -13   0  134.59   16.00
   2  13   0  143.49   13.60
  -2 -13   0  158.58   13.90
  -2 -13   0  144.19   13.50
   2 -13   0  156.48   13.00
   2 -13   0  119.79   14.80
   2 -13   0  156.78   12.80
  -2  13   0  165.78   18.60
  -2 -13   0  134.49   17.40
   2  13   0  175.48   18.60
  -2  13   0  140.09   13.40
  -2  13   0  146.39   14.50
   3  13   0   -3.40    2.70
   3  13   0   -0.80    4.00
  -3 -13   0   -1.00    4.30
  -3  13   0   -3.50    2.20
  -3  13   0    1.80    3.40
   3 -13   0   -3.30    2.60
   3 -13   0   -2.20    2.30
  -3  13   0   -1.10    2.80
   3  13   0    2.40    3.60
  -3 -13   0   -0.80    3.40
   3 -13   0   -3.70    2.60
   3  13   0    2.50    3.30
  -3 -13   0    4.40    7.30
  -3 -13   0    2.30    3.30
  -3  13   0   -1.10    2.90
  -3  13   0   -1.00    4.10
  -3  13   0   -5.40    2.80
   3 -13   0    0.90    3.00
   3 -13   0   -0.90    2.10
  -3 -13   0    6.10    4.10
   3  13   0    0.30    3.80
  -3 -13   0    0.90    3.10
  -3  13   0   -1.40    3.10
  -3 -13   0    0.30    2.90
   3 -13   0    3.00    3.80
  -4  13   0  288.37   22.20
  -4 -13   0  273.97   24.00
   4 -13   0  298.97   24.50
  -4  13   0  267.87   23.20
  -4 -13   0  336.77   25.10
  -4  13   0  323.17   24.00
  -4 -13   0  276.97   19.90
   4 -13   0  271.87   20.20
  -4  13   0  299.27   22.00
   4  13   0  361.86   29.90
  -4  13   0  290.07   29.30
   4  13   0  347.67   21.10
   4  13   0  323.27   22.60
   4 -13   0  260.07   19.30
  -4  13   0  274.17   19.20
  -4  13   0  299.87   21.40
   4 -13   0  288.27   21.10
   4  13   0  302.97   21.80
  -4 -13   0  320.57   22.70
  -4  13   0  318.57   22.20
  -5  13   0   -1.40    3.20
   5 -13   0    0.80    2.40
  -5  13   0    0.70    3.20
   5  13   0    5.10    3.30
   5 -13   0   -1.40    3.20
  -5 -13   0   -1.00    3.20
   5  13   0    4.20    3.30
   5  13   0    2.90    5.50
   5 -13   0   -0.90    2.00
  -5  13   0    0.10    2.80
  -5 -13   0   -0.40    3.20
   5  13   0   -1.90    3.50
   5  13   0    0.80    3.80
  -5 -13   0   -1.10    3.20
  -5  13   0    0.70    3.30
  -5  13   0   -2.30    2.80
  -5  13   0    1.00    3.20
   6  13   0  180.78   15.20
   6 -13   0  183.38   14.10
  -6  13   0  163.48   16.40
  -6  13   0  211.38   16.60
  -6  13   0  196.68   17.80
  -6 -13   0  227.98   16.40
  -6  13   0  192.98   14.40
   6  13   0  181.18   14.90
   6  13   0  200.18   19.00
  -6  13   0  156.58   14.60
  -6  13   0  174.28   15.60
   6  13   0  195.18   15.90
   6 -13   0  161.28   13.80
  -7  13   0   -2.00    2.50
   7  13   0   -0.50    4.00
   7 -13   0   -2.70    2.80
   7 -13   0   -1.40    1.90
  -7  13   0   -3.10    3.30
   7  13   0    0.40    2.40
  -7  13   0   -0.70    3.10
   7  13   0   -1.40    2.50
  -7  13   0    2.50    3.30
  -7  13   0   -3.40    3.50
  -7 -13   0    4.20    4.20
   7  13   0    0.90    3.20
  -8  13   0  124.99   14.80
  -8  13   0  116.69   13.30
   8 -13   0  129.69   12.70
  -8  13   0  123.49   13.40
  -8  13   0  137.69   14.60
  -8  13   0  118.29   14.80
   8  13   0  129.19   11.60
   8  13   0   97.49   12.20
  -9  13   0   -2.50    3.20
  -9  13   0    0.10    3.50
  -9  13   0    1.40    3.20
  -9  13   0   -1.60    2.70
   9 -13   0    2.30    3.60
   9  13   0    0.40    4.00
  -9  13   0   -5.70    2.70
  10  13   0  223.78   17.80
  10 -13   0  225.08   16.50
 -10  13   0  264.07   21.10
 -10  13   0  235.88   18.30
 -10  13   0  258.27   20.30
 -10  13   0  237.88   19.00
 -10  13   0  230.18   18.70
  10 -13   0  205.38   21.10
  11 -13   0   -0.50    4.10
 -11  13   0    0.90    4.00
  11  13   0   -3.30    3.80
  11 -13   0   -2.10    3.20
 -11  13   0   -2.20    3.70
 -11  13   0   -0.50    3.00
 -11  13   0    0.50    3.60
 -11  13   0   -2.40    3.50
  12 -13   0    6.10    4.20
  12  13   0   17.90    6.30
 -12  13   0   11.30    5.60
 -12  13   0   11.70    5.00
 -12  13   0   14.30    5.00
  12 -13   0   14.80    6.70
 -12  13   0   15.10    5.50
  13 -13   0   -0.50    5.30
  13 -13   0   -2.00    3.40
 -13  13   0   -0.30    3.60
 -13  13   0   -0.40    3.60
 -13  13   0    6.90    4.60
  13  13   0   -2.00    4.00
 -13  13   0    1.70    4.00
 -14  13   0   -0.80    3.50
  14 -13   0    2.50    3.70
  14  13   0    3.00    4.30
 -14  13   0   -3.40    3.50
  14 -13   0   -1.40    4.90
 -14  13   0    2.30    3.70
 -14  13   0    3.50    4.40
 -15  13   0   -1.20    3.20
  15 -13   0    0.10    3.10
 -15  13   0   -0.60    4.00
  15  13   0    4.30    4.50
  15 -13   0    0.50    5.90
  16 -13   0    1.60    2.80
  16 -13   0   -5.10    5.10
 -16  13   0    0.00    4.30
 -16  13   0    1.50    3.80
  16  13   0    4.30    4.40
 -17  13   0   -3.00    3.20
  17 -13   0    5.10    6.90
  17  13   0   -2.60    3.90
 -17  13   0   -1.60    4.10
   0 -14   0   12.30    6.50
   0 -14   0    9.40    4.80
   0  14   0   14.60    5.20
   0  14   0   16.00    7.20
   0 -14   0   13.90    5.10
   0 -14   0   -4.40    6.70
  -1  14   0   -0.20    3.40
   1  14   0    1.80    3.80
   1 -14   0   -2.80    2.90
  -1 -14   0    3.40    7.60
   1 -14   0   -1.40    3.40
   1 -14   0   -2.90    3.20
   1 -14   0   -4.10    8.70
   1  14   0    3.60    4.90
  -1 -14   0   -2.60    3.30
   2 -14   0  325.37   26.50
   2  14   0  371.16   24.90
   2 -14   0  482.15   36.40
   2  14   0  424.86   37.80
  -2  14   0  352.86   24.40
  -2 -14   0  424.36   25.90
   2 -14   0  417.06   25.50
   3  14   0    2.20    3.70
  -3 -14   0   -3.40    3.00
  -3 -14   0   -0.70    7.00
  -3  14   0    2.20    3.70
   3  14   0    2.50    4.00
   3 -14   0   -4.70    2.90
   3  14   0   -0.70    4.10
   3 -14   0    3.70    3.30
   3 -14   0   -0.90    3.60
   4 -14   0  234.88   17.60
   4 -14   0  204.28   17.40
  -4 -14   0  260.07   18.70
   4  14   0  260.97   18.50
   4 -14   0  259.27   19.10
  -4  14   0  246.68   17.90
   4  14   0  230.78   19.30
   4  14   0  262.57   25.70
  -5  14   0    0.50    3.60
   5  14   0    3.10    3.80
  -5 -14   0    6.40    4.40
  -5  14   0    1.80    3.60
   5  14   0   -2.30    2.80
   5  14   0    1.80    6.10
   5  14   0    1.00    4.30
   5 -14   0   -1.80    3.20
   5 -14   0    5.60    3.10
   6  14   0   12.40    6.00
  -6  14   0    3.20    4.20
  -6 -14   0   12.30    5.30
  -6  14   0    4.50    4.40
   6  14   0   10.40    5.40
  -6  14   0   10.30    5.40
   6 -14   0    7.50    4.60
   6  14   0    9.90    4.20
   6 -14   0    4.40    2.80
   7 -14   0    2.60    4.00
   7  14   0   -4.30    3.80
  -7  14   0    0.70    3.60
   7  14   0   -0.10    3.10
  -7  14   0   -4.50    3.00
  -7  14   0   -1.10    3.70
  -7 -14   0   -3.80    3.70
  -8  14   0    1.90    4.60
  -8  14   0   -0.10    3.80
  -8  14   0    4.60    4.40
   8  14   0    4.70    5.10
  -8  14   0    4.70    4.30
   8 -14   0    7.50    4.90
  -9  14   0    2.90    3.80
  -9  14   0   -0.10    3.70
   9 -14   0    1.80    3.70
  -9  14   0   -3.80    3.60
   9  14   0    1.40    3.60
  -9  14   0   -0.80    3.80
 -10  14   0   53.49   10.20
  10 -14   0   33.10    7.10
 -10  14   0   44.80    9.20
  10 -14   0   52.99   10.40
  10  14   0   49.70    9.50
 -10  14   0   44.00    9.30
 -10  14   0   53.39    9.40
  11 -14   0    1.40    4.00
 -11  14   0    4.70    4.30
 -11  14   0    1.80    4.10
  11 -14   0    2.30    4.90
 -11  14   0   -1.90    3.70
  11  14   0    3.90    5.00
  12  14   0  125.99   14.30
 -12  14   0  127.59   16.30
 -12  14   0  113.59   14.50
  12 -14   0  101.19   15.10
 -12  14   0  118.49   14.30
  12 -14   0  141.99   13.70
  13 -14   0   11.80    7.10
  13 -14   0   -1.60    3.80
 -13  14   0   -2.60    4.00
  13  14   0   -1.40    4.20
 -13  14   0   -2.10    3.90
 -13  14   0    2.70    4.70
 -14  14   0   65.19   10.60
 -14  14   0   67.19   11.40
  14 -14   0   57.49    9.00
  14  14   0   94.69   12.50
 -14  14   0   70.99   11.50
  14 -14   0   63.99   12.80
  15 -14   0    1.70    3.70
 -15  14   0    1.30    4.30
  15  14   0   -0.70    4.30
  15 -14   0   -1.20    5.20
  16  14   0   47.80    9.10
 -16  14   0   34.60    8.80
  16 -14   0   46.30    7.00
  16 -14   0   34.90    9.80
  17  14   0   -2.80    4.60
   0 -15   0   -1.30    3.90
   0 -15   0  -12.40   12.20
   0  15   0   -2.40    3.90
   1 -15   0   -4.90   12.10
  -1 -15   0  -11.10    9.60
  -1  15   0   -4.00    3.20
  -1 -15   0   -3.70    3.10
   1  15   0    3.30    5.40
   1  15   0    1.00    4.10
   1 -15   0   -1.60    3.70
   2  15   0  413.06   27.10
   2  15   0  449.16   40.60
   2 -15   0  426.26   30.00
   2 -15   0  450.15   27.50
  -2 -15   0  447.66   27.60
  -2  15   0  402.46   26.60
   2 -15   0  433.56   38.00
   3 -15   0   -4.00    3.30
   3 -15   0   -2.80    2.80
  -3  15   0   -3.00    3.20
   3  15   0    1.00    4.70
   3  15   0    1.60    4.50
   3 -15   0   -4.10    3.50
  -3 -15   0   -0.20    4.10
   4 -15   0   -4.60    3.20
  -4 -15   0    4.90    4.30
   4  15   0    2.80    4.40
  -4  15   0    2.30    3.60
   4  15   0   -1.60    4.10
   4 -15   0   -3.10    2.20
   5  15   0   -3.90    4.00
  -5 -15   0    3.50    4.30
   5  15   0    1.20    6.10
   5 -15   0    1.50    3.80
   5  15   0    2.40    4.20
  -6 -15   0   99.59   12.40
   6 -15   0   85.59   11.20
   6 -15   0   68.99    9.90
   6  15   0   82.29   11.70
   6  15   0   88.69   12.10
   7 -15   0   -1.80    3.30
   7  15   0    5.50    4.90
   8 -15   0  345.67   23.10
   8  15   0  362.46   24.70
   9 -15   0    0.70    4.50
   9  15   0    2.00    5.00
  10 -15   0  116.29   15.90
  10 -15   0  122.69   13.80
  10  15   0  133.19   15.20
  11 -15   0    2.80    4.10
  11 -15   0   -4.60    3.70
  11  15   0   -6.10    3.80
  12 -15   0   48.00    8.50
  12 -15   0   27.50    8.80
  12  15   0   41.70    9.30
  13 -15   0    1.00    3.90
  13 -15   0   -1.10    5.30
  13  15   0    0.80    4.20
  14 -15   0   -1.30    5.20
  14 -15   0    3.40    4.60
  14  15   0   18.00    6.70
  15 -15   0    3.30    4.00
  15 -15   0   -0.60    5.10
  15  15   0   -1.40    4.80
  16 -15   0   12.10    4.70
  16 -15   0   20.10    8.90
  16  15   0   10.80    6.00
   0  16   0    5.40    5.00
   0 -16   0    4.80   14.20
   0 -16   0    9.10    5.00
   1  16   0    3.30    4.20
  -1 -16   0  -17.10   10.60
   1 -16   0   -0.40    4.30
  -1  16   0   -2.40    3.60
  -1 -16   0    1.50    4.10
   1 -16   0   -3.10   13.50
   2  16   0   10.00    6.00
   2 -16   0   -0.10    4.20
   2 -16   0  -14.10   12.60
  -2 -16   0    4.10    4.50
  -2  16   0    3.50    4.50
   2  16   0   10.10    7.00
   3  16   0    2.60    5.30
  -3 -16   0    2.40    4.60
   3 -16   0    5.80    5.00
  -3  16   0    0.10    3.60
   3 -16   0   -3.40    3.40
   3  16   0    0.20    4.40
  -4 -16   0   10.20    5.20
   4 -16   0    2.70    4.60
   4  16   0    6.50    6.10
   4  16   0   -0.70    4.70
  -4  16   0    8.90    5.00
   5  16   0   -2.70    4.40
   5 -16   0   -2.80    3.70
  -5 -16   0   -5.00    3.90
   5  16   0   -3.40    4.20
   6  16   0   97.29   15.90
   6  16   0  116.69   14.40
  -6 -16   0  142.29   15.70
   6 -16   0  116.99   14.00
   7 -16   0   -2.50    3.40
   7  16   0    2.10    6.30
   7  16   0    0.60    4.30
   8 -16   0    8.00    4.80
   8  16   0    7.00    5.70
   9 -16   0    5.60    4.70
   9  16   0   -6.30    4.10
  10 -16   0   21.80    7.60
  10 -16   0   11.10    5.80
  10  16   0   15.90    7.20
  11 -16   0   -1.20    3.80
  11  16   0   -4.50    3.70
  11 -16   0    3.60    5.30
  12  16   0   55.99   10.70
  12 -16   0   45.70   10.60
  12 -16   0   52.59    9.60
  13 -16   0   -1.30    5.10
  13  16   0   -0.20    4.40
  13 -16   0    0.90    4.30
  14 -16   0   -1.10    4.30
  14  16   0    5.40    6.50
  14 -16   0   -0.40    5.60
  15  16   0   -4.60    4.30
  15 -16   0   -1.50    5.50
  15 -16   0   -0.90    3.80
   0 -17   0  -14.20   11.50
   0  17   0   -6.20    3.70
   0 -17   0   -1.20    4.10
  -1  17   0   -5.90    3.50
   1  17   0   -3.90    4.30
  -1 -17   0   -0.10    4.30
   1 -17   0    8.00    5.50
   1 -17   0  -12.10   11.10
   2 -17   0    8.60    6.10
  -2  17   0    3.00    4.70
   2 -17   0  -14.90   11.10
   2  17   0   -0.90    4.80
  -2 -17   0   10.00    5.90
   3  17   0    0.00    4.60
   3 -17   0   -4.00    3.90
  -3 -17   0    0.50    5.50
   3  17   0   -2.90    5.10
  -3  17   0   -5.90    3.60
   3 -17   0   -0.30    4.10
   4  17   0   38.60    8.50
   4  17   0    9.60    7.00
  -4 -17   0   10.50    6.10
   4 -17   0   19.10    6.60
   5  17   0   -0.30    4.40
  -5 -17   0   -3.20    5.00
   5 -17   0   -0.50    3.90
   5  17   0   -0.20    4.60
   6 -17   0   55.49    9.70
   6  17   0   63.49   11.30
  -6 -17   0   65.49   11.30
   7  17   0   -0.50    5.50
   7 -17   0   -1.30    4.10
   7  17   0   -1.20    6.20
   8  17   0   12.80    6.20
   8 -17   0    7.30    5.70
   9  17   0   -0.30    5.20
   9 -17   0    3.90    4.40
  10 -17   0   29.20    8.00
  10  17   0   19.10    8.00
  11  17   0  -11.30    4.50
  11 -17   0   -3.30    4.70
  11 -17   0   -0.30    4.10
  12 -17   0   -4.40    4.60
  12 -17   0    9.40    5.90
  12  17   0    5.20    6.10
  13 -17   0    2.40    5.00
  13 -17   0   -4.00    4.40
  13  17   0    0.60    4.50
  14 -17   0   -2.70    6.10
  14  17   0   -5.30    5.10
  14 -17   0   -2.50    4.80
   0  18   0  144.19   16.70
   0 -18   0  158.68   17.50
  -1 -18   0    3.10    5.50
  -1  18   0   -3.90    4.50
   1  18   0   -2.70    4.60
   1 -18   0    0.30    4.80
   1 -18   0   -6.50   13.50
  -2  18   0   57.19   11.20
  -2 -18   0   93.19   13.50
   2  18   0   94.09   13.80
   2 -18   0   92.99   13.10
  -3 -18   0    6.10    5.90
   3 -18   0   -1.80    4.10
   3  18   0   16.80    6.80
   4 -18   0    0.20    4.10
   4  18   0   -3.20    4.40
   4  18   0    4.20    5.70
  -4 -18   0   -0.20    5.30
   5  18   0   -2.00    5.10
   5 -18   0    0.10    4.40
  -5 -18   0   -4.50    4.50
   6  18   0   -3.10    5.10
   6 -18   0   -3.10    3.70
   7  18   0   -1.80    5.00
   7 -18   0   -3.40    3.50
   8  18   0    0.50    4.70
   8 -18   0   -2.90    4.90
   9 -18   0   -0.30    4.20
   9  18   0    0.00    5.30
  10 -18   0    1.80    4.70
  10  18   0   -4.00    5.30
  11  18   0   -2.20    6.30
  11 -18   0   -0.70    4.60
  11 -18   0   -0.90    4.80
  12 -18   0    2.10    5.60
  12 -18   0   -5.50    4.70
  12  18   0   -1.90    4.90
  13 -18   0   -3.70    4.50
  13 -18   0   -5.70    4.60
   0 -19   0    1.00    5.30
   0  19   0   -5.60    4.30
   1 -19   0   -2.50   11.70
  -1 -19   0   -0.70    5.50
   1  19   0    1.70    5.20
   1 -19   0   -0.20    5.10
  -1  19   0   -5.60    4.20
   2  19   0   -6.90    4.20
  -2  19   0   -5.10    5.20
  -2 -19   0    2.10    6.10
   2 -19   0   -4.40    4.50
   3 -19   0   -0.80    4.60
  -3 -19   0    2.40    5.50
   3  19   0   -1.10    5.10
   4 -19   0   30.80    8.40
  -4 -19   0   17.20    7.90
   4  19   0   41.20   10.70
  -5 -19   0    0.70    5.00
   5 -19   0    4.80    6.20
   5  19   0   -6.60    4.30
   6  19   0   10.00    6.60
   7  19   0    4.60    5.60
   7 -19   0    3.00    5.00
   8 -19   0   11.30    5.90
   8  19   0   23.00    8.50
   9  19   0   -9.30    4.30
   9 -19   0   -0.80    4.50
  10 -19   0   42.00    9.10
  10  19   0   52.69   11.30
  11 -19   0    3.60    5.30
  11  19   0  -10.00    5.00
  11 -19   0    2.60    5.40
  12 -19   0   -1.00    4.80
  12 -19   0    2.40    5.70
   0  20   0   60.09   11.60
   0 -20   0   51.99   11.10
   1 -20   0   -1.50    5.00
  -1  20   0   -0.40    6.50
   1  20   0   -5.30    5.10
  -1 -20   0   -3.00    5.00
   2 -20   0   61.49   12.00
   2  20   0   52.89   11.40
  -2 -20   0   73.29   13.30
   3 -20   0    3.40    6.00
   3  20   0   -2.20    5.80
  -3 -20   0    0.50    5.90
   4  20   0   55.79   12.00
   4 -20   0   60.59   11.70
  -4 -20   0   62.99   12.50
   5 -20   0   -4.50    4.10
   5  20   0   -1.80    4.90
   6  20   0   70.29   12.30
   6 -20   0   59.39   11.40
   7 -20   0    3.00    6.00
   7  20   0    3.40    5.80
   8  20   0   -7.80    5.60
   8 -20   0   -0.30    4.70
   9 -20   0    0.90    5.30
   9  20   0    0.80    5.50
  10  20   0   -9.00    4.50
  10 -20   0    3.20    5.80
   0 -21   0    8.20    6.60
   0  21   0    1.20    6.00
   1  21   0   -8.00    4.80
   1 -21   0   -2.80    5.30
  -1 -21   0    7.80    6.40
   2 -21   0   -5.20    4.30
  -2 -21   0   -0.50    4.80
   2  21   0    3.80    6.00
   3  21   0   -2.00    5.50
   3 -21   0   -7.90    4.40
  -3 -21   0   -5.40    4.60
  -4 -21   0   40.80   10.10
   4 -21   0   25.00    8.20
   4  21   0   25.10    9.40
   5  21   0   -3.00    5.40
   5 -21   0   -5.40    5.10
   6  21   0   32.30    9.70
   6 -21   0   26.40    8.40
   7 -21   0    0.60    4.90
   7  21   0   -3.00    5.60
   8  21   0   11.20    7.70
   8 -21   0   13.30    7.00
   0 -22   0   26.70    9.00
  -1 -22   0   -8.90    4.70
   1 -22   0    7.70    7.00
   1  22   0   -2.80    6.10
  -2 -22   0  103.69   15.90
   2 -22   0   82.69   14.00
   2  22   0   48.90   11.80
   3 -22   0    5.90    5.60
  -3 -22   0    3.70    6.40
   3  22   0   11.60    7.90
   4  22   0   16.60    7.70
   4 -22   0   15.30    7.50
   5  22   0   -5.20    6.20
   5 -22   0   -0.40    5.50
   6 -22   0    0.70    4.60
   6  22   0   -9.60    5.60
   0 -23   0   10.60    7.20
  -1 -23   0    3.20    6.50
   1 -23   0   -9.70    4.80
   2 -23   0    4.20    6.50
   2  23   0    8.70    7.80
  -2 -23   0    3.20    6.90
  -1   0   1    0.10    0.20
   1   0  -1   -0.10    0.20
   1   0  -1    0.10    0.20
  -2   0  -1   -0.40    0.20
  -2   0   1   -1.00    0.40
   2   0  -1   -0.50    0.40
   2   0  -1    0.10    0.50
  -2   0   1   -0.60    0.30
   2   0   1    0.20    0.70
  -2   0  -1   -0.20    0.20
  -2   0   1   -0.50    0.30
   2   0   1   -0.10    0.30
   2   0   1   -0.60    0.20
  -2   0   1   -0.40    0.20
   2   0  -1   -0.50    0.50
  -2   0   1   -0.40    0.30
   3   0  -1    0.20    1.10
   3   0  -1   -0.40    0.60
  -3   0   1    0.10    0.90
   3   0  -1    0.20    0.70
  -3   0   1    0.20    0.60
   3   0  -1   -0.70    0.50
   3   0   1   -0.10    1.00
  -3   0   1   -0.90    0.50
  -3   0  -1    0.70    1.10
   3   0  -1   -0.20    0.60
   4   0   1    2.10    1.90
   4   0  -1    0.90    0.70
   4   0  -1    1.80    0.90
  -4   0   1    1.00    0.80
  -4   0   1    0.90    0.80
  -4   0   1    0.50    0.80
   4   0  -1   -0.10    0.70
   4   0  -1    0.40    0.80
   4   0  -1    0.00    1.60
  -5   0   1   -1.70    0.70
   5   0  -1    0.30    0.70
   5   0  -1    0.10    0.90
   5   0   1    4.00    2.20
   5   0  -1   -0.60    0.60
  -5   0  -1    0.50    0.40
   5   0  -1    4.30    2.30
  -5   0   1    0.30    0.80
   5   0  -1   -0.40    0.70
  -6   0  -1   -0.60    0.40
  -6   0  -1   -0.50    0.50
   6   0   1    0.60    2.20
   6   0  -1    5.00    2.30
  -7   0   1   -0.60    0.70
   7   0  -1   -1.30    0.70
  -7   0  -1   -0.20    0.50
  -7   0  -1   -0.50    0.40
   7   0  -1    1.70    2.20
   7   0  -1    0.10    0.80
   7   0   1    4.10    2.60
   8   0   1    1.20    2.70
   8   0  -1   -0.10    2.10
   8   0  -1   -1.30    0.80
   8   0  -1    1.00    0.90
  -8   0   1    0.80    0.90
  -8   0   1    0.60    1.00
  -8   0  -1    0.10    0.50
   9   0  -1    2.40    1.10
   9   0   1    2.50    2.90
   9   0  -1   -0.10    0.80
  -9   0   1    0.70    1.00
   9   0  -1    7.10    3.80
 -10   0   1   -0.10    1.00
  10   0  -1    0.80    0.70
  10   0  -1    0.60    3.10
  10   0  -1   -0.60    0.80
  10   0   1    1.50    3.30
 -11   0   1    0.80    1.00
  11   0   1    0.00    2.30
  11   0  -1    2.00    2.80
 -12   0   1   -0.50    0.60
  12   0   1   -2.50    2.80
 -12   0   1    1.10    1.10
  12   0  -1    0.10    2.80
 -13   0   1   -0.70    0.90
  13   0   1   -1.70    3.00
 -13   0   1    0.40    0.90
 -13   0   1   -0.20    0.70
  13   0  -1   -6.00    2.70
  14   0   1   -1.60    2.70
  14   0  -1    3.50    4.00
 -14   0   1    0.40    1.30
 -15   0   1    0.50    1.00
  15   0   1    1.70    4.90
  15   0  -1    1.10    3.10
 -16   0   1    1.60    1.00
 -16   0   1    0.20    0.80
  16   0  -1   -4.50    3.90
  16   0   1    1.40    3.90
 -17   0   1   -1.90    1.00
  17   0  -1    2.80    5.50
 -17   0   1    3.30    1.60
 -18   0   1    0.80    1.70
 -18   0   1    0.70    1.60
 -19   0   1    0.40    1.70
 -19   0   1    0.10    1.60
 -19   0  -1   -1.20    0.90
 -20   0  -1    1.40    1.20
 -20   0  -1   -1.30    1.40
 -20   0   1    0.50    1.70
 -20   0   1    0.90    2.20
 -21   0  -1   -1.70    1.10
 -21   0  -1    0.50    1.80
 -21   0   1    0.50    2.00
 -21   0   1   -0.60    1.80
   0  -1  -1    0.10    0.30
   0   1   1    0.40    0.30
   1  -1   1   -0.10    0.30
  -1   1   1   -0.70    0.20
  -1   1   1   -0.40    0.30
   1   1  -1   -0.70    0.20
  -1  -1  -1   -0.40    0.30
   1  -1   1   -0.60    0.20
   1   1  -1   -0.60    0.20
  -1   1   1   -0.10    0.30
   1  -1   1   -0.40    0.30
  -1  -1  -1   -0.60    0.20
  -1   1   1   -0.20    0.30
   1   1  -1   -0.40    0.30
   1  -1   1   -0.40    0.10
   1   1  -1   -0.40    0.40
   1   1  -1   -0.10    0.30
   1   1  -1   -0.50    0.20
   1  -1   1   -0.40    0.20
  -1   1   1   -0.20    0.40
   1   1  -1   -0.70    0.30
  -1  -1  -1   -0.40    0.30
   1  -1   1   -0.60    0.10
   1  -1   1   -0.60    0.20
  -1  -1  -1   -0.40    0.30
   1  -1   1   -0.60    0.20
  -1  -1  -1   -0.50    0.30
   1   1  -1   -0.20    0.50
   1   1   1   -0.50    0.40
   1  -1  -1   -0.60    0.10
  -1   1  -1   -0.40    0.20
   1  -1  -1   -0.50    0.40
  -1  -1   1   -0.40    0.20
   1  -1  -1   -0.20    0.30
   1  -1  -1   -0.50    0.30
  -1   1  -1   -0.40    0.30
  -1   1  -1   -0.50    0.20
  -1  -1   1   -0.50    0.20
  -1  -1   1   -0.70    0.30
  -1  -1   1   -0.60    0.20
   1   1   1   -0.70    0.20
  -1  -1   1   -0.30    0.30
   1   1   1   -0.60    0.30
   1  -1  -1   -0.50    0.60
  -1   1  -1   -0.50    0.20
   1   1   1   -0.60    0.30
   1  -1  -1   -0.50    0.20
  -1  -1   1   -0.20    0.30
  -1  -1   1   -0.30    0.30
  -1   1  -1   -0.50    0.20
   1  -1  -1   -0.10    0.30
   1   1   1   -0.50    0.20
   1  -1  -1   -0.30    0.40
   1   1   1   -0.80    0.20
  -2   1   1   -0.60    0.50
   2   1  -1   -0.40    0.30
   2  -1   1   -0.70    0.30
   2   1  -1   -0.70    0.40
  -2  -1  -1   -0.60    0.30
  -2   1   1   -0.30    0.50
  -2   1   1   -0.80    0.40
  -2   1   1   -0.80    0.30
   2  -1   1   -0.40    0.60
   2   1  -1   -0.90    0.40
  -2   1   1   -0.60    0.40
   2  -1   1   -0.30    0.40
  -2  -1  -1   -0.90    0.30
   2   1  -1   -0.20    0.40
  -2  -1  -1   -1.10    0.30
  -2  -1  -1   -0.30    0.40
   2   1  -1   -0.40    0.30
   2   1  -1    0.40    0.50
  -2  -1  -1   -0.20    0.30
   2  -1   1   -0.70    0.30
  -2   1   1   -0.50    0.20
   2   1  -1   -0.30    0.50
   2   1  -1   -0.60    0.30
  -2   1  -1   -0.30    0.30
   2   1   1   -1.10    0.40
   2  -1  -1   -0.80    0.20
  -2   1  -1   -0.20    0.30
  -2   1  -1   -0.50    0.30
  -2  -1   1   -0.50    0.40
   2   1   1   -0.10    0.40
  -2  -1   1   -0.70    0.40
  -2  -1   1    0.30    0.40
   2  -1  -1    0.00    0.70
   2  -1  -1   -0.40    0.50
   2  -1  -1    0.20    0.30
   2  -1  -1    0.30    0.50
  -2  -1   1   -0.50    0.20
  -2  -1   1   -1.10    0.40
  -2  -1   1    0.40    0.70
  -2  -1   1   -0.80    0.40
  -3   1   1  284.67   18.30
  -3   1   1  325.27   16.90
   3   1  -1  380.16   18.80
   3  -1   1  355.56   14.80
   3   1  -1  271.67   15.30
   3  -1   1  325.87   14.80
  -3  -1  -1  307.17   15.10
  -3  -1  -1  354.96   18.30
   3   1  -1  278.97   18.30
  -3   1  -1  273.67   17.80
  -3   1  -1  293.77   14.80
  -3  -1   1  331.07   17.20
  -3   1  -1  322.87   17.90
  -3  -1   1  356.56   16.90
  -3  -1   1  273.77   17.20
   3   1   1  368.06   15.20
   3   1   1  300.47   18.10
   3  -1  -1  300.47   15.20
  -3  -1   1  386.06   16.40
   3  -1  -1  359.06   15.30
  -3  -1   1  354.96   15.50
  -3  -1   1  344.57   18.70
   3  -1  -1  362.46   18.30
   3   1   1  332.27   15.20
  -4   1   1 4611.34  208.08
   4  -1   1 4533.35  205.88
  -4  -1  -1 4688.73  207.98
  -4  -1  -1 4859.91  207.98
   4   1  -1 4671.63  251.07
   4   1  -1 4476.65  208.58
  -4  -1  -1 4891.31  250.87
  -4   1   1 4443.66  250.87
   4   1  -1 4737.03  208.38
   4   1  -1 4648.63  251.17
   4   1  -1 4637.74  205.88
  -4  -1  -1 4483.95  250.77
   4   1   1 4516.75  207.88
   4   1   1 5351.26  250.77
   4  -1  -1 4637.34  208.08
   4  -1  -1 4512.75  250.67
  -4  -1   1 5028.70  237.68
  -4  -1   1 4461.05  251.17
  -4  -1   1 4914.01  251.37
   4  -1  -1 4659.03  205.98
  -4   1  -1 5071.69  250.37
  -4   1  -1 4367.66  250.27
   4   1   1 4778.32  207.98
  -4  -1   1 4502.15  237.68
   4  -1  -1 4572.84  208.08
   4   1   1 4473.65  250.57
  -4  -1   1 4666.13  208.38
   4   1   1 4615.64  205.88
  -5   1   1   16.20    1.80
   5   1  -1   17.50    2.10
   5   1  -1   23.30    2.60
   5   1  -1   16.20    3.40
  -5  -1  -1   15.00    1.80
  -5  -1  -1   20.80    2.00
  -5  -1  -1   17.40    1.70
   5  -1   1   17.10    3.40
   5   1  -1   13.20    1.90
  -5   1   1   12.50    2.00
   5   1  -1   17.90    2.20
  -5  -1   1   15.60    1.50
  -5  -1   1   18.50    2.50
   5   1   1   18.30    1.50
   5  -1  -1   14.30    3.20
   5   1   1   18.30    1.80
   5   1   1   17.20    3.30
   5   1   1   17.20    1.70
  -5  -1   1   17.20    2.40
   5  -1  -1   17.90    1.90
  -5  -1   1   16.10    2.00
   5   1   1   22.90    1.70
  -5   1  -1   17.10    1.40
   5  -1  -1   13.40    1.70
  -5  -1   1   16.10    1.40
   5  -1  -1   15.30    1.70
   6   1  -1  109.99    8.00
   6   1  -1  105.59    6.40
   6   1  -1  103.99    5.70
  -6  -1  -1  101.49    6.40
   6   1  -1  120.59    6.70
   6   1  -1   95.79    5.60
   6  -1   1   97.19    7.80
  -6   1   1   87.29    5.20
  -6   1   1   86.49    6.40
  -6  -1  -1   94.19    6.20
  -6  -1  -1   93.09    5.10
  -6  -1   1  107.29    5.70
   6  -1  -1  104.69    5.90
  -6  -1   1  121.79    7.10
   6   1   1   88.59    5.10
   6  -1  -1  112.09    8.10
   6  -1  -1   95.69    5.20
   6   1   1   93.59    7.80
   6  -1  -1   97.49    5.30
   6  -1  -1   79.59    5.70
  -6  -1   1   93.99    6.80
   6   1   1   96.49    5.20
   7   1  -1   -0.70    2.00
  -7  -1  -1    0.60    0.80
   7   1  -1    2.20    1.00
   7   1  -1    2.50    1.20
  -7   1   1    0.50    0.90
   7  -1   1   -0.60    2.00
   7   1  -1    0.30    0.70
   7   1  -1   -0.20    0.70
  -7  -1  -1    0.30    0.70
   7   1   1    1.50    1.80
   7   1   1    0.10    0.70
   7   1   1    3.30    0.90
   7  -1  -1    2.40    0.90
   7  -1  -1    0.70    0.70
  -7  -1   1    0.80    0.90
  -7  -1   1    0.40    1.00
   7  -1  -1    2.60    2.40
   8   1  -1   74.89    4.90
  -8   1   1   82.99    5.90
   8  -1   1   74.09    8.70
  -8   1   1   80.09    4.50
   8   1  -1   83.79    5.10
   8   1  -1   60.69    7.90
  -8  -1  -1   89.89    5.70
  -8  -1  -1   76.39    5.40
   8  -1  -1   99.99    9.80
   8  -1  -1   75.99    4.40
   8  -1  -1   84.19    4.50
   8   1   1   98.79    9.50
   8   1   1   77.29    4.20
  -8  -1   1   84.29    6.20
  -8  -1   1   79.49    5.00
   8   1   1   86.19    4.30
  -9  -1  -1  416.96   25.30
  -9   1   1  452.45   25.80
   9   1  -1  456.15   21.50
   9   1  -1  473.95   25.60
   9   1  -1  438.16   21.30
  -9  -1  -1  507.05   25.70
   9  -1   1  447.06   25.40
   9  -1  -1  475.65   20.70
   9   1   1  469.65   25.70
   9  -1  -1  427.16   20.60
   9  -1  -1  415.36   25.20
  -9  -1   1  425.26   26.10
  -9  -1   1  537.15   23.60
  -9  -1   1  390.56   23.40
  10   1  -1  476.55   27.40
  10   1  -1  503.25   22.70
 -10  -1  -1  455.45   27.00
 -10   1   1  467.55   27.40
  10   1  -1  518.35   22.90
  10  -1   1  442.56   27.00
 -10  -1   1  478.75   25.20
  10  -1  -1  461.75   27.40
 -10  -1   1  469.05   27.80
  10   1   1  474.75   27.50
 -10  -1   1  518.45   25.30
 -11   1   1    6.90    1.80
 -11  -1  -1    4.40    1.30
 -11   1   1    6.40    1.60
  11   1  -1    4.50    3.60
  11   1  -1    4.60    1.20
  11  -1   1    8.90    4.20
  11   1  -1    5.10    1.30
  11   1   1    4.70    3.70
  11  -1  -1    7.80    3.50
 -11  -1   1    4.30    1.70
 -11  -1   1    5.80    1.30
 -11  -1   1    5.00    1.20
  12   1  -1  200.08   15.80
 -12  -1  -1  211.18   12.30
  12  -1   1  221.78   16.60
 -12   1   1  215.78   12.60
 -12   1   1  187.48   12.40
  12   1   1  195.98   15.80
  12  -1  -1  199.98   16.10
 -12  -1   1  218.58   11.90
 -12  -1   1  187.28   13.00
 -12  -1   1  224.28   12.00
 -13   1   1    7.60    1.20
  13   1  -1    1.00    3.50
 -13  -1  -1    3.90    1.10
  13  -1   1    2.70    3.50
 -13   1   1    4.20    1.20
 -13   1   1    6.10    1.80
 -13  -1   1    5.10    1.40
 -13  -1   1    3.50    1.60
 -13  -1   1    4.00    1.50
  13  -1  -1    3.20    4.30
  14  -1   1    8.20    4.80
  14   1  -1   10.70    5.20
 -14  -1   1    7.10    1.20
 -14  -1   1    5.00    1.90
  14  -1  -1    8.10    4.70
 -14  -1   1    4.70    0.80
 -14  -1   1    6.90    1.80
  15  -1   1   21.00    6.70
 -15  -1   1   16.60    2.10
 -15  -1   1   16.40    2.20
  15  -1  -1   11.90    6.00
 -15  -1   1   11.80    2.20
  16  -1   1    4.60    4.10
 -16  -1   1    2.60    1.50
  16  -1  -1   -0.20    4.40
 -16  -1   1    2.00    1.40
 -17   1   1    0.80    1.10
  17  -1   1    0.20    4.90
 -17   1   1    0.50    0.90
  17  -1  -1    0.00    4.40
 -17  -1   1    0.60    1.50
 -17  -1   1    0.10    1.60
  18  -1   1    0.10    5.30
 -18  -1  -1    2.00    1.40
 -18   1   1    4.20    1.50
 -18   1   1    0.80    1.50
 -18  -1  -1   -1.10    0.90
  18  -1  -1   -3.80    4.90
 -18  -1   1   -2.20    1.90
 -18  -1   1    1.90    1.80
 -19  -1  -1   -1.40    1.40
 -19   1   1   -0.20    1.50
 -19  -1  -1    0.60    1.30
 -19   1   1    0.70    1.50
 -19  -1   1    0.40    2.00
 -19  -1   1   -1.00    1.70
  19  -1  -1   -0.20    5.30
 -20  -1  -1   -0.10    1.50
 -20   1   1   -2.00    1.80
 -20   1   1    3.10    1.80
 -20  -1  -1   -1.50    1.60
 -20   1  -1    2.40    1.20
 -20  -1   1    2.00    2.50
 -20  -1   1    0.20    2.30
 -21  -1  -1    1.40    2.10
 -21  -1  -1   -2.00    1.40
 -21   1   1   -0.30    1.80
 -21   1   1    0.60    1.70
 -21   1  -1   -0.90    1.20
 -21  -1   1    1.00    2.00
 -21   1  -1   -0.50    1.30
 -21  -1   1    4.60    2.50
   0  -2  -1   -1.60    0.30
   0  -2   1   -0.50    1.30
   0   2  -1   -1.50    0.30
   0  -2  -1   -1.50    0.50
   0  -2   1   -1.80    0.30
   0  -2  -1   -1.70    0.30
   0   2  -1   -1.10    0.40
   0  -2   1   -1.80    0.50
   0   2   1   -0.80    0.60
   0   2   1   -1.20    0.40
   0   2  -1   -2.10    0.40
   0   2  -1   -1.70    0.30
   0   2  -1   -1.50    0.50
   0   2  -1   -1.90    1.10
   0   2   1   -1.40    0.70
   0   2  -1   -1.70    0.50
   0  -2  -1   -0.60    0.90
   0   2   1   -1.90    0.30
   0  -2  -1   -0.90    0.70
   0  -2   1   -1.00    0.60
   0  -2   1   -1.70    0.30
   0  -2   1   -1.30    0.50
   0   2   1   -1.30    0.60
   0  -2  -1   -1.90    0.50
   0   2  -1   -1.80    0.40
   0  -2   1   -1.60    0.50
   0   2   1   -1.10    0.50
   0  -2   1   -1.10    0.60
  -1  -2  -1   -0.40    0.50
   1  -2   1   -0.70    0.50
   1  -2   1   -0.80    0.40
  -1  -2  -1   -0.80    0.60
  -1   2   1   -0.10    0.60
  -1  -2  -1    0.40    1.40
  -1   2   1   -0.70    0.60
  -1  -2  -1   -1.10    0.50
   1   2  -1   -0.90    0.60
  -1  -2  -1   -0.60    0.60
   1  -2   1    0.20    0.50
  -1   2   1   -0.90    0.60
  -1  -2  -1   -1.30    0.60
   1   2  -1   -0.40    0.50
   1   2  -1   -1.20    0.70
   1   2  -1   -0.60    0.40
   1  -2   1   -0.80    0.40
  -1   2   1   -0.80    0.80
   1   2  -1   -0.60    0.60
   1  -2   1   -0.80    0.40
   1   2  -1   -1.10    0.50
  -1   2   1   -0.60    0.70
   1   2  -1   -0.70    0.60
  -1   2   1   -0.70    0.50
  -1  -2  -1   -1.30    0.40
   1  -2   1   -1.00    1.20
  -1   2   1   -0.40    0.60
   1  -2   1   -0.80    0.30
  -1   2   1   -0.60    0.50
  -1  -2  -1   -0.30    0.40
  -1   2   1    0.00    0.50
   1  -2   1   -0.30    0.60
   1   2  -1   -0.60    0.90
  -1  -2  -1   -1.00    0.30
   1  -2   1   -0.50    0.50
  -1  -2  -1   -0.90    0.50
   1   2  -1   -0.70    0.60
  -1   2   1   -0.10    0.50
   1  -2   1   -1.10    0.40
   1  -2  -1    0.10    0.60
  -1  -2   1   -0.40    0.50
   1  -2  -1   -0.30    0.70
  -1   2  -1   -0.30    0.40
  -1   2  -1   -1.10    0.50
   1   2   1   -1.30    0.50
   1  -2  -1    0.10    0.50
  -1  -2   1   -0.30    0.60
  -1   2  -1   -1.20    0.40
   1   2   1    0.30    0.70
  -1  -2   1   -0.50    0.90
   1  -2  -1    0.20    0.50
   1   2   1   -1.70    0.40
  -1   2  -1   -0.90    0.50
  -1   2  -1   -0.80    0.50
  -1   2  -1   -0.40    0.50
   1  -2  -1   -0.50    0.50
  -1   2  -1   -0.30    0.50
  -1  -2   1   -1.00    0.40
   1  -2  -1   -0.80    0.40
  -1  -2   1   -1.50    0.50
   1   2   1    1.70    1.00
  -1  -2   1   -0.90    0.50
   1   2   1   -0.90    0.40
  -1  -2   1   -0.50    0.70
   1  -2  -1    0.00    0.70
   1   2   1    1.20    0.70
  -1  -2   1   -1.10    0.50
   1  -2  -1   -0.80    0.70
  -1  -2   1   -1.30    0.40
   1   2   1   -1.30    0.50
   1  -2  -1   -0.60    0.50
  -1  -2   1   -1.10    0.70
  -1   2  -1   -1.10    0.50
   1   2   1    0.00    1.50
   1   2   1   -0.70    0.40
   1   2   1   -0.50    0.50
  -1   2  -1   -0.80    0.40
  -2   2   1  683.03   35.80
   2   2  -1  731.03   36.00
  -2  -2  -1  549.85   33.10
   2   2  -1  610.54   33.30
  -2  -2  -1  606.74   35.50
   2  -2   1  686.43   35.30
  -2   2   1  667.73   33.20
   2   2  -1  677.43   46.70
  -2   2  -1  559.74   33.10
   2  -2  -1  605.54   32.90
  -2   2  -1  548.45   32.80
   2  -2  -1  728.33   35.60
  -2  -2   1  664.73   35.80
  -3  -2  -1  215.78   11.50
   3   2  -1  197.28   12.50
   3  -2   1  209.18   10.00
  -3   2   1  199.38   11.00
   3   2  -1  195.28   10.50
   3   2  -1  186.68   11.20
   3   2  -1  215.38   11.60
   3  -2   1  192.18    9.90
  -3  -2  -1  186.28   11.20
   3  -2   1  180.48   10.90
   3   2  -1  216.98   11.40
  -3   2   1  188.58   12.20
   3   2  -1  204.38   12.70
   3  -2   1  208.08   11.90
  -3  -2  -1  167.18   10.20
   3   2  -1  217.58   11.30
  -3   2   1  175.78   11.20
  -3   2   1  221.38   11.10
  -3  -2  -1  173.78   11.30
  -3   2   1  193.68   10.20
   3  -2   1  222.78   12.00
  -3  -2  -1  205.88   12.40
  -3  -2  -1  215.78   11.20
  -3   2   1  232.78   12.50
  -3  -2  -1  178.48   12.20
   3  -2  -1  219.38   10.30
  -3   2  -1  200.28   10.80
  -3  -2   1  203.78   11.70
   3  -2  -1  204.88   12.10
  -3   2  -1  225.28   10.10
   3  -2  -1  207.28   12.20
  -3   2  -1  191.68    9.90
  -3   2  -1  213.88   10.80
  -3  -2   1  226.78   12.80
   3   2   1  201.58   12.30
   3  -2  -1  219.48   10.80
   3   2   1  213.58   12.40
  -3  -2   1  227.48   11.50
  -3   2  -1  190.18   11.90
   3   2   1  222.08   11.20
   3   2   1  195.28   10.30
   3  -2  -1  196.38   10.80
  -3  -2   1  196.68   12.60
  -3  -2   1  206.38   11.80
   3  -2  -1  166.98   10.90
   3   2   1  213.48   11.10
  -3  -2   1  196.68   11.50
  -3   2  -1  201.58   12.10
  -3  -2   1  184.48   10.40
   4  -2   1  296.87   14.20
   4  -2   1  323.77   16.20
  -4   2   1  301.67   17.60
   4  -2   1  338.67   17.20
  -4  -2  -1  299.67   17.70
  -4  -2  -1  291.97   16.30
  -4  -2  -1  321.07   16.00
  -4  -2  -1  281.17   17.60
   4   2  -1  294.07   17.80
  -4  -2  -1  289.27   16.00
   4  -2   1  318.67   14.30
  -4   2   1  292.57   14.60
  -4   2   1  279.77   16.10
   4   2  -1  304.37   18.00
  -4   2   1  290.07   16.20
   4  -2   1  286.77   17.00
   4   2  -1  302.57   15.00
  -4   2   1  318.37   17.80
  -4  -2  -1  315.47   14.80
   4   2  -1  292.97   15.90
   4   2  -1  304.07   15.90
  -4  -2  -1  290.57   16.40
  -4   2   1  336.87   17.90
   4  -2  -1  292.37   14.60
  -4  -2   1  292.27   16.60
   4   2   1  313.07   14.80
  -4  -2   1  353.56   16.70
  -4  -2   1  308.37   16.30
  -4  -2   1  285.87   17.90
   4   2   1  285.27   17.60
  -4   2  -1  292.37   17.20
   4   2   1  326.67   17.60
   4  -2  -1  294.37   17.30
  -4  -2   1  285.27   18.00
  -4   2  -1  313.97   17.30
   4  -2  -1  282.17   16.00
  -4   2  -1  302.87   14.30
   4  -2  -1  319.07   14.70
  -5   2   1  754.22   35.00
   5  -2   1  744.63   34.40
   5   2  -1  773.82   42.50
  -5   2   1  819.52   42.40
   5   2  -1  764.62   42.60
  -5  -2  -1  793.82   35.20
  -5  -2  -1  726.83   42.30
   5   2  -1  753.42   35.40
  -5   2   1  720.43   39.10
  -5  -2  -1  785.92   42.40
  -5  -2  -1  781.62   39.50
   5  -2   1  802.62   34.50
   5  -2   1  705.73   36.40
  -5  -2  -1  730.53   39.50
  -5   2   1  777.32   42.30
  -5   2   1  785.42   39.20
   5   2   1  765.52   35.10
   5  -2  -1  749.62   34.90
  -5   2  -1  765.52   34.50
   5  -2  -1  737.63   36.70
  -5  -2   1  715.43   42.60
  -5  -2   1  803.82   42.80
  -5  -2   1  769.62   39.40
   5   2   1  726.03   42.10
  -5  -2   1  780.52   40.00
  -5   2  -1  739.93   41.70
  -5  -2   1  733.93   39.50
   5  -2  -1  739.83   41.80
  -5   2  -1  796.72   41.80
   5   2   1  762.52   35.20
  -5  -2   1  765.52   35.40
   5   2   1  768.82   42.10
   5  -2  -1  783.12   35.00
  -6  -2  -1  376.96   19.30
  -6  -2  -1  343.07   21.10
   6   2  -1  337.77   17.80
  -6   2   1  395.86   21.20
   6  -2   1  369.56   20.00
  -6  -2  -1  355.76   17.60
  -6   2   1  362.66   21.10
   6   2  -1  348.67   17.90
  -6   2   1  367.66   17.40
  -6  -2  -1  354.26   19.20
   6  -2   1  348.97   16.70
   6   2  -1  373.16   21.30
  -6  -2  -1  366.86   21.30
   6   2  -1  367.36   21.40
   6  -2   1  386.66   16.80
  -6   2  -1  414.56   20.70
   6   2   1  361.06   20.90
  -6  -2   1  351.56   19.30
  -6  -2   1  372.56   20.00
  -6  -2   1  354.56   21.60
   6  -2  -1  374.86   20.10
  -6  -2   1  378.76   21.80
  -6   2  -1  339.97   20.40
   6  -2  -1  345.67   20.50
   6   2   1  370.16   20.80
   6  -2  -1  374.56   17.40
  -6  -2   1  341.57   17.80
  -6  -2   1  359.76   19.80
   6  -2  -1  385.26   17.40
   6   2   1  344.77   17.50
  -6  -2   1  409.16   19.40
   6   2   1  374.26   17.70
   7   2  -1   37.20    3.50
  -7  -2  -1   34.60    3.00
  -7  -2  -1   35.50    2.30
   7   2  -1   37.10    3.60
  -7  -2  -1   40.10    2.40
  -7  -2  -1   36.10    3.60
  -7   2   1   28.70    3.30
   7   2  -1   32.10    3.40
   7   2  -1   33.80    3.50
   7  -2   1   36.20    5.70
  -7  -2  -1   32.80    3.50
  -7   2   1   37.00    3.50
   7  -2  -1   36.50    2.70
   7   2   1   36.50    3.00
  -7  -2   1   35.20    4.10
  -7  -2   1   29.60    3.90
   7  -2  -1   27.40    5.10
  -7  -2   1   38.80    2.60
  -7   2  -1   34.50    2.80
  -7  -2   1   34.20    3.10
  -7   2  -1   39.30    2.90
   7  -2  -1   27.90    2.40
   7   2   1   34.20    3.20
   7   2   1   34.00    2.90
  -7  -2   1   35.80    3.40
  -7  -2   1   35.00    2.50
  -7  -2   1   35.80    3.00
   7  -2  -1   34.90    2.70
  -8  -2  -1  164.98    9.50
   8   2  -1  169.58    9.70
   8   2  -1  179.98    9.90
  -8   2   1  200.08   11.50
  -8  -2  -1  180.68   11.50
  -8   2   1  181.48   11.40
   8  -2   1  177.08   12.70
  -8  -2  -1  192.98   11.70
  -8   2  -1  161.08   10.30
  -8  -2   1  174.28   10.60
   8  -2  -1  177.18    9.00
  -8   2  -1  206.18   10.60
   8   2   1  178.28    9.40
  -8  -2   1  201.68    9.90
  -8  -2   1  191.68   10.60
  -8  -2   1  177.38    9.80
   8  -2  -1  170.78   12.70
   8  -2  -1  194.48    9.10
  -8  -2   1  167.18    9.70
  -8  -2   1  164.88   11.70
   8   2   1  172.98    9.30
  -8  -2   1  181.98   12.00
  -9   2   1  373.96   22.40
   9  -2   1  379.86   22.60
  -9  -2  -1  364.06   22.40
   9   2  -1  376.56   19.00
  -9   2   1  441.26   22.60
  -9  -2  -1  382.96   22.60
   9   2  -1  386.86   18.90
   9  -2  -1  353.86   17.80
  -9  -2   1  376.66   23.10
  -9  -2   1  398.66   21.10
   9  -2  -1  393.96   22.70
  -9  -2   1  385.86   23.00
  -9  -2   1  370.26   18.90
   9  -2  -1  404.26   18.00
   9   2   1  365.36   18.40
  -9   2  -1  337.07   21.20
  -9  -2   1  382.56   21.10
  -9  -2   1  359.86   20.10
   9   2   1  395.66   18.50
  -9   2  -1  442.26   21.50
  -9  -2   1  428.26   20.20
 -10  -2  -1   58.29    3.70
 -10  -2  -1   62.29    5.30
 -10   2   1   63.39    5.20
  10   2  -1   60.89    4.50
 -10   2   1   58.79    5.10
 -10  -2  -1   57.79    5.20
  10   2  -1   59.69    4.60
  10  -2   1   55.19    8.50
 -10  -2   1   64.49    4.80
 -10  -2   1   64.89    4.60
  10  -2  -1   48.00    7.70
 -10  -2   1   70.39    4.00
 -10  -2   1   62.99    5.70
  10   2   1   59.79    3.90
  10   2   1   61.19    3.90
 -10  -2   1   61.39    3.90
 -10  -2   1   62.69    4.80
  11   2  -1    1.70    1.40
 -11  -2  -1    0.90    0.70
 -11  -2  -1    0.50    0.70
 -11   2   1    1.40    1.50
 -11  -2  -1    1.20    1.20
 -11  -2  -1    0.90    1.40
 -11   2   1    0.10    1.00
  11  -2   1   -1.30    2.70
  11   2  -1    1.70    1.30
 -11  -2   1   -0.50    1.40
  11   2   1    0.10    0.80
  11  -2  -1    1.90    3.20
 -11  -2   1    0.50    0.70
  11   2   1    0.40    0.70
 -11  -2   1   -0.60    1.10
 -11  -2   1   -1.30    1.00
 -11  -2   1    0.90    0.90
 -12   2   1  254.47   14.20
 -12   2   1  218.28   13.90
  12  -2   1  226.48   17.20
 -12   2   1  255.47   12.30
 -12  -2  -1  211.58   14.20
 -12  -2  -1  242.78   12.80
  12   2  -1  221.08   11.70
  12   2  -1  222.38   11.80
 -12  -2  -1  227.18   12.80
 -12  -2   1  234.58   13.80
  12  -2  -1  212.28   17.00
 -12  -2   1  216.78   12.70
 -12  -2   1  219.68   14.80
 -12  -2   1  208.78   13.60
 -12  -2   1  256.37   13.00
 -13  -2  -1    1.20    1.00
  13   2  -1    0.30    1.00
 -13   2   1   -1.50    1.30
  13  -2   1    0.90    3.90
 -13  -2  -1    0.60    1.50
 -13   2   1    0.20    0.90
  13   2  -1   -0.10    0.90
 -13  -2  -1    0.10    0.90
 -13   2   1    0.90    0.80
 -13   2   1    0.60    0.70
 -13  -2   1   -0.20    1.00
  13  -2  -1   -0.40    3.50
 -13  -2   1    0.60    1.10
 -13  -2   1    0.80    1.50
 -13  -2   1   -0.30    1.30
 -13  -2   1    0.40    1.20
  14  -2   1   53.99   10.20
 -14   2   1   71.49    4.60
 -14  -2  -1   62.89    5.20
 -14  -2   1   66.29    5.80
 -14  -2   1   59.39    4.90
  14  -2  -1   50.49    9.80
 -14  -2   1   63.59    5.90
 -14  -2   1   66.99    5.10
 -15  -2  -1   16.90    2.20
  15  -2   1   18.40    6.80
 -15  -2   1   15.40    2.90
  15  -2  -1   32.80    8.40
 -15  -2   1   15.50    2.60
 -15  -2   1   19.50    3.00
 -16  -2  -1    9.90    1.70
  16  -2   1   10.30    5.20
 -16  -2  -1   10.50    1.90
 -16  -2   1    5.80    2.10
  16  -2  -1    9.00    5.40
 -16  -2   1    6.70    2.10
 -16  -2   1    6.90    2.10
 -17   2   1    2.20    1.10
 -17  -2  -1    1.70    1.40
 -17   2   1    1.20    0.90
  17  -2   1   10.00    5.70
 -17  -2  -1    1.80    1.50
 -17  -2   1    0.20    1.20
 -17  -2   1    0.80    1.90
  17  -2  -1   -2.10    4.50
 -17  -2   1    0.10    1.90
 -18  -2  -1   14.30    2.80
  18  -2   1   11.90    6.70
 -18   2   1   11.50    2.10
 -18   2   1   14.00    2.40
 -18  -2  -1   18.60    3.10
  18  -2  -1   17.20    7.80
 -18  -2   1   12.30    3.20
 -18  -2   1   13.80    3.60
 -19  -2  -1    2.80    2.00
  19  -2   1    1.00    5.60
 -19  -2  -1    1.20    2.00
 -19   2   1   -1.00    1.50
 -19   2   1    1.20    1.50
  19  -2  -1    6.30    5.70
 -19  -2   1    0.90    2.20
 -19  -2   1    1.90    2.20
 -20   2   1    8.40    2.30
 -20  -2  -1    8.90    2.90
 -20  -2  -1    9.00    2.80
 -20   2   1    1.70    1.90
 -20  -2   1   12.30    3.60
  20  -2  -1    2.40    5.90
 -20  -2   1   10.70    3.10
 -21   2   1    2.50    2.00
 -21  -2  -1   -1.20    2.20
 -21   2   1   -0.20    2.00
 -21  -2  -1    2.60    2.10
 -21  -2   1    4.00    2.90
 -21  -2   1   -0.50    2.40
   0   3   1   -1.90    0.90
   0  -3  -1   -3.70    0.90
   0  -3   1   -3.70    0.80
   0  -3  -1   -3.20    0.90
   0   3  -1   -3.20    0.60
   0  -3  -1   -3.90    0.60
   0  -3  -1   -3.20    0.70
   0   3   1   -2.60    0.90
   0   3  -1   -2.50    0.70
   0  -3   1   -4.00    2.20
   0   3  -1   -3.20    0.70
   0   3   1   -4.10    0.80
   0  -3   1   -3.20    0.80
   0  -3   1   -2.30    1.00
   0   3   1   -2.20    0.90
   0  -3   1   -2.20    0.70
   0   3  -1   -3.20    0.70
   0   3   1   -3.70    1.10
   0   3  -1   -2.80    1.10
   0   3  -1   -2.50    0.80
   0  -3  -1   -1.20    1.00
   0  -3   1   -4.50    0.60
   0  -3   1   -2.60    0.80
   0   3  -1   -2.00    1.70
   0   3   1   -2.70    0.80
   0  -3  -1   -2.50    1.00
   0  -3  -1   -2.80    1.60
   1   3  -1  136.09   11.90
  -1  -3  -1  117.69    8.40
  -1   3   1  133.49    8.40
  -1  -3  -1  120.59    7.60
  -1   3   1  145.09    7.80
   1   3  -1  159.18    8.00
   1  -3   1  123.89    8.40
  -1   3   1  146.79   11.80
   1  -3   1  125.89    9.00
   1   3  -1  128.89    8.70
   1  -3   1  123.79    8.10
  -1  -3  -1  114.29    9.00
  -1   3   1  141.99    8.60
   1  -3   1  139.89    7.60
  -1  -3   1  114.99    9.10
  -1   3  -1  116.49    7.50
  -1   3  -1  146.49   11.60
   1   3   1  131.69    8.40
  -1  -3   1  127.19    8.40
   1   3   1  157.18   11.90
   1   3   1  169.98    8.90
  -1   3  -1  112.19    8.90
   1  -3  -1  145.29    7.70
   1   3   1  145.69    7.90
  -1   3  -1  117.79    8.40
  -1   3  -1  121.99    8.30
   1  -3  -1  147.59    9.30
   1  -3  -1  147.59    8.60
   1  -3  -1  133.99    8.20
   1  -3  -1  149.49   11.60
  -1  -3   1  130.19    7.70
   2  -3   1   28.20    2.80
  -2   3   1   26.20    3.70
   2  -3   1   33.20    3.50
   2  -3   1   31.80    3.70
  -2  -3  -1   31.40    3.50
   2   3  -1   38.10    4.00
   2   3  -1   32.30    3.50
   2  -3   1   28.90    3.10
   2  -3   1   34.40    2.80
  -2  -3  -1   34.60    3.50
  -2   3   1   46.00    3.60
  -2   3   1   31.30    4.30
  -2   3   1   46.80    4.50
  -2   3   1   22.80    3.10
   2   3  -1   35.30    4.40
   2   3  -1   29.40    3.80
   2  -3   1   39.20    3.30
  -2   3   1   36.10    3.40
  -2  -3  -1   20.60    3.40
   2   3  -1   38.90    4.10
   2   3  -1   39.00    4.60
   2  -3   1   32.00    2.90
  -2   3   1   35.10    3.50
  -2  -3  -1   18.00    2.80
  -2  -3  -1   42.40    3.50
   2   3  -1   25.20    3.30
   2   3  -1   35.80    3.40
  -2  -3  -1   40.20    4.10
   2   3  -1   37.60    3.70
  -2   3   1   36.50    3.20
  -2  -3   1   31.10    3.80
  -2  -3   1   41.90    5.10
  -2   3  -1   44.00    3.90
   2   3   1   40.90    4.40
  -2  -3   1   24.40    3.30
   2  -3  -1   28.40    3.20
  -2  -3   1   40.60    4.40
  -2   3  -1   25.30    3.40
  -2  -3   1   27.70    3.50
  -2   3  -1   36.20    3.00
   2   3   1   41.00    3.70
   2   3   1   39.60    4.40
   2   3   1   30.40    3.40
   2  -3  -1   39.10    3.80
   2  -3  -1   36.00    3.30
  -2  -3   1   21.40    3.10
  -2  -3   1   37.00    5.60
  -2   3  -1   41.00    3.40
   2  -3  -1   35.70    3.50
  -2  -3   1   22.70    3.70
  -2   3  -1   36.20    3.40
   2   3   1   34.70    3.10
   2   3   1   38.60    3.60
   2   3   1   38.30    3.30
   2   3   1   47.20    4.80
   2  -3  -1   28.80    3.10
   2  -3  -1   38.70    4.50
   2   3   1   32.70    4.00
   2  -3  -1   32.80    2.90
  -2   3  -1   33.80    3.60
   2  -3  -1   36.10    3.00
  -2   3  -1   32.20    2.90
   3   3  -1  186.38   11.40
  -3  -3  -1  202.18   15.20
  -3  -3  -1  201.38   12.40
   3   3  -1  177.78   10.30
  -3  -3  -1  181.88   15.10
  -3  -3  -1  192.48   11.10
   3  -3   1  193.58   11.90
   3   3  -1  183.18   12.40
   3   3  -1  201.28   12.50
  -3   3   1  201.18   12.20
  -3   3   1  186.78   10.90
  -3  -3  -1  188.08   12.30
  -3   3   1  152.88   12.10
  -3   3   1  193.18   10.10
  -3  -3  -1  187.58   11.20
  -3   3   1  190.88   11.20
  -3   3   1  187.58   11.10
   3  -3   1  194.28   10.00
   3   3  -1  205.08   11.30
  -3  -3  -1  169.28   11.20
   3  -3   1  190.18   10.40
  -3  -3  -1  184.78   10.30
   3  -3   1  179.38   11.70
   3  -3   1  204.88   10.50
   3   3  -1  200.98   10.50
   3   3  -1  194.38   11.30
  -3  -3  -1  184.38   11.40
   3  -3  -1  183.38   10.10
  -3   3  -1  191.18   11.90
   3   3   1  193.18   10.30
   3   3   1  202.38   11.30
   3  -3  -1  177.78   11.80
  -3   3  -1  184.68   12.00
  -3   3  -1  196.68   10.80
   3   3   1  215.78   12.40
  -3  -3   1  182.78   11.40
   3  -3  -1  194.68   10.90
  -3   3  -1  199.78   11.00
  -3  -3   1  184.88   11.60
   3   3   1  205.48   11.20
   3   3   1  190.08   12.20
  -3  -3   1  185.78   10.30
  -3  -3   1  221.28   12.70
  -3   3  -1  193.38   11.00
  -3   3  -1  190.68   10.70
  -3  -3   1  182.48   15.50
  -3  -3   1  187.48   11.50
   3   3   1  215.78   10.50
  -3  -3   1  182.18   11.20
  -3   3  -1  179.08    9.80
   3  -3  -1  179.38   10.80
  -3  -3   1  195.98   12.50
  -3  -3   1  203.48   15.60
  -4  -3  -1 1296.67   68.59
   4  -3   1 1439.06   72.19
  -4  -3  -1 1348.86   72.59
  -4   3   1 1319.77   72.19
  -4  -3  -1 1219.58   68.29
  -4   3   1 1260.17   59.89
   4   3  -1 1308.87   72.59
  -4  -3  -1 1356.16   67.99
   4   3  -1 1371.36   72.89
  -4  -3  -1 1397.36   60.39
  -4  -3  -1 1310.77   72.59
   4   3  -1 1353.96   68.19
  -4   3   1 1284.97   67.49
   4  -3   1 1308.87   60.49
  -4   3   1 1296.97   68.19
  -4   3   1 1258.07   68.09
   4  -3   1 1322.17   59.79
   4  -3   1 1259.97   71.79
   4   3  -1 1287.97   60.39
   4   3  -1 1288.97   68.29
  -4   3   1 1436.66   72.69
  -4  -3  -1 1279.67   67.99
  -4  -3   1 1318.97   72.89
  -4  -3   1 1340.47   72.89
  -4  -3   1 1297.37   68.29
  -4   3  -1 1287.97   59.69
   4  -3  -1 1283.97   72.09
  -4   3  -1 1313.97   67.79
   4  -3  -1 1328.97   67.19
  -4   3  -1 1322.67   72.09
  -4   3  -1 1375.16   67.19
   4  -3  -1 1258.27   60.49
   4   3   1 1398.56   72.49
   4   3   1 1325.07   67.89
   4  -3  -1 1386.86   72.29
   4   3   1 1315.17   72.49
  -4   3  -1 1274.97   67.89
  -4  -3   1 1317.37   68.09
  -4  -3   1 1357.96   60.49
   4   3   1 1359.86   60.29
  -4  -3   1 1339.37   68.89
  -4   3  -1 1215.68   67.09
   4  -3  -1 1346.27   60.09
   4   3   1 1319.27   67.99
  -4  -3   1 1258.87   95.69
  -4   3  -1 1277.97   71.99
  -4  -3   1 1287.97   68.69
  -5   3   1  305.47   17.90
  -5  -3  -1  286.67   18.20
   5   3  -1  293.27   18.40
   5  -3   1  328.27   17.50
   5  -3   1  297.17   17.20
  -5  -3  -1  314.07   16.60
   5  -3   1  275.67   16.50
   5   3  -1  282.47   15.30
  -5   3   1  309.67   16.60
  -5   3   1  290.67   16.50
  -5   3   1  299.47   14.80
  -5   3   1  286.87   16.00
   5   3  -1  300.97   16.10
  -5  -3  -1  311.27   18.30
  -5   3   1  279.27   15.90
  -5  -3  -1  295.37   16.90
  -5  -3  -1  287.77   16.50
   5  -3   1  292.67   14.50
   5  -3   1  325.37   14.70
   5   3  -1  304.17   16.20
  -5  -3  -1  292.57   15.10
   5   3  -1  298.17   18.20
  -5  -3   1  292.27   16.70
   5   3   1  280.07   18.00
   5  -3  -1  285.27   14.80
  -5  -3   1  296.17   17.00
  -5   3  -1  304.27   17.70
  -5   3  -1  309.77   15.90
  -5  -3   1  312.27   15.50
   5  -3  -1  295.07   17.60
  -5   3  -1  288.47   17.50
  -5   3  -1  313.77   15.90
  -5   3  -1  291.27   14.50
  -5  -3   1  304.57   17.10
  -5  -3   1  282.67   18.40
   5  -3  -1  287.57   16.70
   5  -3  -1  318.87   15.00
  -5  -3   1  293.27   17.20
  -5  -3   1  344.07   18.80
   5   3   1  300.57   18.00
   5   3   1  303.27   15.20
  -6   3   1 1945.01   97.99
   6  -3   1 1886.21  104.19
  -6   3   1 2094.39  105.49
   6   3  -1 1814.92  105.59
  -6  -3  -1 1888.41   99.69
   6   3  -1 1927.41  105.49
  -6   3   1 1943.51  105.19
   6  -3   1 1946.21   86.79
   6  -3   1 2044.70  104.29
  -6  -3  -1 1983.20   87.69
   6   3  -1 1945.51   87.89
   6  -3   1 1966.00   86.79
  -6  -3  -1 2122.29   98.89
  -6  -3  -1 1890.51  105.59
  -6   3   1 1808.22   98.99
  -6   3   1 1764.82   97.89
  -6   3   1 1913.21   87.09
  -6  -3  -1 1912.01   98.79
  -6   3   1 1978.30   99.09
   6  -3   1 1885.41   88.39
  -6  -3  -1 1977.90  105.69
  -6  -3   1 1914.61  105.89
   6   3   1 1939.51   87.59
  -6   3  -1 1875.41  104.69
   6   3   1 1937.81  105.39
  -6  -3   1 1945.71   99.89
  -6   3  -1 2018.60  104.99
  -6   3  -1 1988.80   86.89
  -6  -3   1 1915.31   99.29
  -6  -3   1 1943.41   98.99
   6  -3  -1 1839.12   87.09
  -6  -3   1 1940.61  100.09
   6  -3  -1 1908.41   88.69
   6  -3  -1 1830.22  104.69
   6   3   1 1786.52   88.09
   6  -3  -1 1968.40   87.29
  -6  -3   1 1994.00  105.99
   6   3   1 1977.30  105.19
  -7   3   1    8.70    2.30
  -7   3   1    9.40    1.80
  -7  -3  -1   10.10    1.70
  -7  -3  -1    3.20    1.70
   7  -3   1    7.60    1.30
  -7   3   1    9.40    1.60
   7   3  -1    7.10    2.10
   7   3  -1    6.20    1.90
  -7  -3  -1    8.30    1.80
  -7  -3  -1    7.60    2.20
   7  -3   1    7.70    2.90
  -7  -3  -1    6.20    1.30
   7  -3   1   10.40    1.50
  -7   3   1    5.40    1.30
  -7  -3  -1    9.30    2.10
   7   3  -1    5.80    2.10
   7   3  -1   10.70    2.40
  -7  -3  -1    8.50    1.80
  -7   3   1   14.80    2.60
  -7  -3   1   10.20    2.60
  -7  -3   1   10.20    2.20
   7   3   1    7.30    1.90
  -7  -3   1   10.70    1.90
   7  -3  -1   10.60    1.90
  -7   3  -1    7.90    1.80
   7   3   1    7.00    1.80
   7  -3  -1    4.40    2.80
  -7  -3   1    9.50    2.10
  -7   3  -1    4.70    1.50
   7   3   1    6.20    1.80
   7  -3  -1   11.20    1.90
  -7  -3   1    9.60    2.00
   7   3   1   10.70    2.20
  -7  -3   1    9.20    1.80
  -7  -3   1   10.80    2.60
   7  -3  -1    7.60    1.50
   8   3  -1 1844.12   83.59
  -8   3   1 2054.69  100.49
  -8   3   1 1876.81   93.99
   8  -3   1 1762.82   81.89
  -8  -3  -1 1785.52  100.49
   8  -3   1 1869.21   81.99
  -8  -3  -1 1955.30   93.69
  -8  -3  -1 1835.42   94.49
  -8  -3  -1 1867.91   83.39
  -8  -3  -1 1897.11  100.69
  -8   3   1 1718.33   82.99
   8  -3   1 1714.23   85.29
  -8  -3  -1 1799.72   93.69
   8   3  -1 1810.12   83.69
  -8   3   1 1729.13  100.09
  -8  -3  -1 1853.31   94.79
  -8   3   1 1700.03   93.89
   8  -3  -1 1837.12   85.69
  -8   3  -1 1920.01   99.69
  -8  -3   1 1794.72  100.89
   8  -3  -1 1832.72   82.69
   8   3   1 1827.02   83.29
  -8  -3   1 1870.21   95.09
  -8  -3   1 1996.20   94.29
  -8  -3   1 1807.72   83.59
  -8  -3   1 1874.41  101.09
   8  -3  -1 1768.42   82.69
  -8  -3   1 1817.22   95.19
  -8   3  -1 1759.32   99.39
   8   3   1 1866.21   83.29
  -8  -3   1 1768.12   94.29
   9   3  -1   -1.10    1.40
  -9  -3  -1   -1.10    1.20
  -9   3   1    0.80    1.50
  -9   3   1    0.10    0.80
  -9  -3  -1   -0.60    0.90
  -9  -3  -1    1.10    0.80
  -9  -3  -1   -0.40    1.40
   9   3  -1    0.10    1.40
  -9   3   1    0.40    0.70
   9  -3   1    0.40    2.70
  -9   3   1    0.60    1.60
  -9  -3  -1   -0.20    1.20
  -9  -3  -1   -0.10    1.00
  -9  -3  -1    0.30    0.60
   9  -3  -1    0.10    0.90
  -9  -3   1   -2.80    1.20
   9  -3  -1    1.10    1.10
  -9  -3   1    1.40    1.70
  -9  -3   1    0.50    1.00
   9  -3  -1    2.40    2.90
   9   3   1   -3.30    0.90
  -9  -3   1   -1.00    0.90
   9   3   1    0.10    1.30
  -9  -3   1   -0.20    1.10
  -9  -3   1   -0.20    1.20
  -9   3  -1   -0.10    0.90
  -9  -3   1    0.50    1.30
  -9   3  -1    0.10    1.00
 -10  -3  -1  696.23   33.70
  10  -3   1  641.34   34.90
 -10  -3  -1  691.63   34.50
 -10  -3  -1  624.84   33.60
 -10   3   1  607.74   36.50
 -10  -3  -1  642.84   34.60
  10   3  -1  658.63   31.00
 -10  -3  -1  617.94   30.50
 -10   3   1  656.83   33.70
 -10  -3  -1  675.93   37.30
 -10  -3  -1  631.24   37.00
  10   3  -1  633.74   30.90
 -10   3   1  577.54   33.50
 -10   3   1  752.52   37.10
  10  -3  -1  605.34   34.60
  10  -3  -1  658.43   29.50
 -10   3  -1  561.14   35.60
 -10  -3   1  656.93   35.00
 -10  -3   1  606.64   37.30
 -10  -3   1  677.43   34.40
 -10   3  -1  698.53   35.90
 -10  -3   1  662.93   31.00
 -10  -3   1  668.63   37.80
  10   3   1  620.04   30.40
  10   3   1  635.54   30.50
 -10  -3   1  632.54   35.10
 -10  -3   1  628.14   34.40
  10  -3  -1  608.94   29.40
  11   3  -1   22.40    3.30
 -11   3   1   24.80    2.30
 -11   3   1   19.80    2.10
  11  -3   1   23.50    6.20
 -11  -3  -1   17.40    2.20
 -11  -3  -1   19.20    2.70
 -11  -3  -1   25.80    2.60
 -11  -3  -1   19.30    3.40
  11   3  -1   28.80    3.40
 -11  -3  -1   18.60    3.40
 -11   3   1   25.30    3.60
 -11  -3  -1   22.00    3.00
 -11   3   1   19.60    3.20
  11   3   1   18.80    2.60
 -11  -3   1   18.30    3.20
 -11  -3   1   21.70    2.90
 -11  -3   1   20.80    3.30
 -11  -3   1   19.00    3.60
  11  -3  -1   14.00    4.80
 -11   3  -1   24.60    2.40
 -11  -3   1   22.00    3.10
  11   3   1   22.30    2.70
 -11   3  -1   23.50    2.30
  12   3  -1  359.16   17.30
 -12   3   1  302.87   18.00
 -12  -3  -1  319.27   20.50
 -12   3   1  346.47   20.00
 -12   3   1  354.26   18.30
  12  -3   1  362.36   22.90
 -12  -3  -1  345.17   18.30
 -12  -3  -1  340.07   19.00
 -12  -3  -1  355.76   21.10
  12   3  -1  352.66   17.10
 -12   3   1  319.57   19.90
 -12  -3  -1  318.77   19.10
 -12  -3  -1  332.37   18.30
  12  -3  -1  327.37   22.00
  12   3   1  337.67   16.40
 -12  -3   1  312.47   19.60
 -12  -3   1  310.57   19.00
  12   3   1  340.97   16.50
 -12  -3   1  329.47   21.00
 -12  -3   1  340.57   19.00
 -12  -3   1  340.47   19.70
 -13   3   1    0.10    1.20
 -13   3   1   -0.40    0.90
 -13   3   1    0.90    1.40
 -13  -3  -1    0.60    1.40
 -13  -3  -1    0.40    1.60
  13   3  -1   -1.20    1.40
  13  -3   1    2.20    4.40
 -13  -3  -1   -0.20    1.10
 -13  -3  -1    1.30    1.90
 -13  -3  -1    1.50    1.10
 -13  -3  -1   -0.30    0.90
 -13   3   1    0.90    1.10
 -13  -3   1    1.50    1.60
 -13  -3   1   -0.60    1.70
 -13  -3   1    0.60    1.20
 -13  -3   1    0.50    1.40
  13   3   1   -0.10    0.90
  13  -3  -1    0.00    3.70
  13   3   1   -1.00    1.00
 -13  -3   1    0.80    1.60
  14  -3   1   64.39   10.80
  14   3  -1   68.69    4.80
 -14  -3  -1   63.29    6.30
 -14  -3  -1   66.79    5.10
 -14  -3  -1   64.39    5.10
 -14   3   1   73.79    5.20
 -14  -3  -1   64.09    5.80
  14  -3  -1   54.89   10.00
 -14  -3   1   56.29    5.60
 -14  -3   1   66.59    6.60
 -14  -3   1   71.79    6.60
 -14  -3   1   67.09    5.80
 -15  -3  -1    2.20    1.50
 -15  -3  -1    2.20    1.90
  15  -3   1    1.10    4.30
 -15  -3  -1    1.20    1.50
 -15  -3   1   -1.60    1.50
 -15  -3   1    1.60    1.70
 -15  -3   1   -0.30    1.40
  15  -3  -1   -3.20    3.40
  16  -3   1    9.50    6.20
 -16  -3  -1    7.50    2.10
 -16  -3  -1    5.10    1.90
 -16   3   1    8.10    1.50
 -16   3   1    6.70    1.20
 -16  -3  -1    7.70    2.30
 -16  -3   1    5.80    2.40
 -16  -3   1    6.60    2.50
  16  -3  -1    4.30    5.10
 -16  -3   1   10.10    2.90
 -17  -3  -1    1.40    1.00
 -17   3   1   -0.20    1.00
 -17  -3  -1   -0.40    1.70
  17  -3   1    5.70    5.20
 -17   3   1   -0.30    1.10
 -17  -3  -1    0.40    1.80
  17  -3  -1    1.00    4.70
 -17  -3   1   -0.90    1.70
 -17  -3   1   -0.10    1.70
 -17  -3   1    1.00    2.00
 -18  -3  -1    2.20    2.00
 -18   3   1    1.20    1.50
 -18   3   1    0.80    1.60
 -18  -3  -1   -3.10    1.80
 -18  -3   1   -1.10    2.20
  18  -3  -1    1.00    4.00
 -18  -3   1   -0.10    2.30
 -19   3   1    1.10    1.70
 -19  -3  -1    4.60    2.40
 -19   3   1    2.20    1.70
 -19  -3  -1    2.30    2.30
  19  -3   1    8.90    7.00
 -19  -3   1    2.30    2.50
 -19  -3   1    2.30    2.80
  19  -3  -1    1.90    5.50
 -20   3   1    2.50    2.10
 -20   3   1    1.40    1.90
 -20  -3  -1   -0.10    2.30
  20  -3   1    1.20    6.40
 -20  -3  -1    4.70    2.90
 -20  -3   1    4.40    3.00
 -20  -3   1    3.80    3.10
  20  -3  -1   11.50    6.70
 -21  -3  -1    3.70    2.10
 -21   3   1   -0.90    2.00
 -21  -3  -1    0.20    2.60
 -21  -3   1    2.70    2.50
 -21  -3   1   -1.70    2.50
   0   4   1   42.30    6.00
   0   4  -1   41.40    4.10
   0   4  -1   37.50    4.50
   0  -4   1   38.20    6.40
   0  -4  -1   43.90    4.50
   0   4  -1   43.00    4.00
   0  -4   1   40.60    4.20
   0   4   1   41.50    4.40
   0  -4   1   43.80    4.40
   0  -4  -1   46.20    6.30
   0  -4   1   48.20    4.60
   0  -4   1   44.80    5.80
   0   4   1   42.70    4.30
   0   4   1   40.50    4.30
   0  -4  -1   45.70    4.50
   0  -4  -1   42.20    4.30
   0  -4   1   41.00    4.40
   0  -4  -1   34.60    4.20
   0   4  -1   38.90    4.20
   0   4   1   48.00    5.10
   0  -4   1   39.60    4.70
   0   4  -1   45.90    4.90
   0  -4  -1   41.90    5.80
   0  -4   1   40.00    5.10
  -1  -4  -1 1259.67   70.49
   1   4  -1 1349.16   71.39
  -1   4   1 1467.45   70.89
   1   4  -1 1266.07   99.99
   1  -4   1 1226.08   70.99
   1  -4   1 1239.88   99.39
  -1   4   1 1329.97   70.49
   1  -4   1 1404.36   62.59
   1  -4   1 1420.96   62.49
  -1  -4  -1 1371.16   70.89
  -1  -4  -1 1268.97   62.49
   1  -4   1 1358.66   70.49
  -1  -4  -1 1527.05   75.89
  -1   4   1 1400.96   62.49
   1   4  -1 1340.57   71.29
   1  -4   1 1333.27   75.09
  -1  -4  -1 1366.96   75.29
  -1  -4  -1 1286.97   71.19
   1  -4   1 1398.96   71.09
   1   4  -1 1336.27   70.69
  -1  -4  -1 1404.86  100.09
  -1   4   1 1425.16   75.29
  -1   4   1 1492.95  100.39
   1   4  -1 1380.36   62.59
  -1   4   1 1313.27   71.09
   1  -4   1 1382.76   70.79
  -1   4   1 1485.35   75.69
   1   4  -1 1410.66   75.39
   1   4  -1 1300.07   62.49
   1   4  -1 1500.75  100.49
  -1   4   1 1280.67   99.89
   1  -4   1 1342.67   75.19
  -1   4  -1 1329.17   75.29
   1  -4  -1 1441.96   62.59
  -1  -4   1 1285.17   75.29
   1   4   1 1392.96   62.69
  -1  -4   1 1334.97   70.69
  -1   4  -1 1410.86   71.29
  -1   4  -1 1481.25  100.29
   1   4   1 1386.46   75.29
  -1   4  -1 1366.06   70.59
  -1   4  -1 1338.57   70.69
   1  -4  -1 1324.67   99.69
   1  -4  -1 1415.46   62.59
   1  -4  -1 1317.27   71.09
   1  -4  -1 1343.47   70.49
   1  -4  -1 1358.86   75.09
   1   4   1 1389.06   70.89
   1  -4  -1 1294.77   99.59
  -1  -4   1 1265.47   75.29
  -1  -4   1 1315.47   70.89
   1   4   1 1294.57   99.99
  -1   4  -1 1338.97   71.19
   1   4   1 1349.16   71.19
   1   4   1 1332.77   71.19
   1  -4  -1 1336.77   70.49
  -1  -4   1 1381.46   62.59
  -1   4  -1 1304.87   75.09
  -1  -4   1 1360.16   71.39
  -1   4  -1 1475.95   99.99
  -1  -4   1 1281.27  100.09
   1   4   1 1300.47   70.59
   1   4   1 1375.06   62.59
   1  -4  -1 1365.46   70.99
  -1   4  -1 1334.37   62.39
   2   4  -1   42.90    4.50
   2   4  -1   29.20    3.70
   2  -4   1   27.40    3.80
  -2   4   1   28.10    3.50
  -2   4   1   38.80    4.00
  -2  -4  -1   24.00    3.50
   2  -4   1   27.90    3.30
   2  -4   1   36.60    3.60
  -2   4   1   32.00    4.70
  -2   4   1   38.50    4.50
   2  -4   1   31.80    3.60
  -2  -4  -1   37.70    4.20
  -2  -4  -1   25.80    4.90
   2   4  -1   33.20    4.20
   2  -4   1   32.80    3.70
   2   4  -1   36.80    6.00
  -2   4   1   37.00    5.50
  -2  -4  -1   33.00    4.60
   2   4  -1   35.30    3.90
  -2   4   1   31.40    3.80
   2   4  -1   29.60    5.00
   2  -4   1   26.20    2.90
   2   4  -1   32.10    4.00
   2   4  -1   26.00    3.60
   2  -4   1   29.00    4.00
   2  -4   1   30.10    3.10
  -2  -4  -1   31.70    3.90
   2   4  -1   19.30    3.70
  -2  -4  -1   23.70    3.90
  -2  -4  -1   25.20    3.50
  -2  -4  -1   30.20    3.80
   2   4  -1   18.30    3.50
  -2   4   1   27.50    3.60
  -2  -4  -1   33.80    5.50
  -2   4   1   27.00    3.40
   2  -4  -1   34.00    3.80
   2   4   1   25.30    3.80
  -2   4  -1   28.20    3.60
   2   4   1   38.10    4.10
  -2   4  -1   32.70    4.40
  -2  -4   1   34.80    4.30
  -2   4  -1   42.40    5.60
   2   4   1   32.60    3.90
  -2   4  -1   28.00    3.40
   2   4   1   34.20    4.80
   2   4   1   26.40    3.40
  -2  -4   1   32.30    4.40
  -2  -4   1   27.00    3.60
  -2  -4   1   41.10    5.50
  -2  -4   1   33.10    4.10
   2  -4  -1   32.40    3.80
   2   4   1   24.50    3.90
   2  -4  -1   21.10    4.00
  -2   4  -1   38.00    4.60
  -2   4  -1   26.10    3.20
  -2  -4   1   25.40    4.20
   2  -4  -1   33.90    3.70
  -2  -4   1   37.40    6.00
  -2   4  -1   27.50    4.00
  -2  -4   1   25.70    3.50
   2  -4  -1   35.80    3.50
   2   4   1   35.40    4.00
   2  -4  -1   32.70    3.20
  -2  -4   1   25.50    3.80
  -2   4  -1   22.10    3.40
   2   4   1   27.50    3.60
   2  -4  -1   31.90    4.20
   2   4   1   36.50    3.90
  -2   4  -1   30.30    3.70
  -3   4   1 1412.06   74.39
  -3  -4  -1 1489.45   74.59
   3   4  -1 1434.76   75.09
   3   4  -1 1503.15   75.09
   3  -4   1 1511.65   74.49
   3  -4   1 1407.86   78.89
  -3  -4  -1 1399.86   74.59
  -3   4   1 1395.76   74.69
   3  -4   1 1380.66   78.99
  -3   4   1 1385.96   74.09
  -3  -4  -1 1201.98  104.89
   3  -4   1 1363.46   74.09
   3   4  -1 1451.35   74.59
   3   4  -1 1384.76   79.49
  -3   4   1 1461.85  104.59
  -3  -4  -1 1400.96   65.99
  -3  -4  -1 1460.85   79.49
  -3   4   1 1446.66   79.19
  -3   4   1 1427.66   74.79
  -3  -4  -1 1493.25   75.09
  -3  -4  -1 1412.76   75.09
   3   4  -1 1447.36   79.39
   3   4  -1 1468.75   66.09
   3   4  -1 1489.55   66.09
  -3  -4  -1 1463.25   79.49
   3  -4   1 1468.75   65.69
  -3   4   1 1428.46   65.69
  -3   4  -1 1365.66   78.89
  -3  -4   1 1480.45   79.69
   3   4   1 1417.16   65.99
   3  -4  -1 1459.25   74.59
  -3   4  -1 1364.76   74.69
  -3  -4   1 1444.86   66.09
   3   4   1 1419.76   79.39
  -3  -4   1 1502.85  105.59
  -3  -4   1 1403.16   74.59
   3   4   1 1492.35   79.39
   3   4   1 1434.66   65.99
   3   4   1 1452.35  104.19
   3  -4  -1 1535.45   79.39
   3   4   1 1440.96  104.29
   3  -4  -1 1451.65   65.69
   3  -4  -1 1407.86   65.69
  -3   4  -1 1469.85   74.09
  -3   4  -1 1485.05   74.29
  -3   4  -1 1457.25   74.69
   3  -4  -1 1453.25   74.49
   3  -4  -1 1429.96   78.99
  -3   4  -1 1445.86   79.19
   3   4   1 1426.96   74.89
  -3  -4   1 1492.85   75.49
  -3   4  -1 1420.36   65.49
  -3  -4   1 1370.36   74.69
  -3   4  -1 1302.27  103.99
  -3  -4   1 1446.86   75.19
  -3  -4   1 1390.26   79.49
  -3  -4   1 1523.05  105.79
  -4  -4  -1 1958.50  104.49
  -4  -4  -1 1909.01   98.79
   4  -4   1 1884.61  103.59
   4  -4   1 1966.50   97.09
  -4  -4  -1 1941.61  138.39
  -4   4   1 2013.20   97.59
   4   4  -1 1983.00   86.79
   4   4  -1 1950.40   86.89
   4   4  -1 1983.30  104.69
  -4  -4  -1 1915.91   98.59
   4  -4   1 1931.01   86.19
  -4   4   1 1786.92   98.19
  -4   4   1 1846.32   97.49
  -4   4   1 1889.31   86.29
   4   4  -1 1969.70   98.39
   4   4  -1 1933.91  104.39
  -4  -4  -1 1930.81   97.99
   4   4  -1 1908.01   98.59
  -4   4   1 1878.01   98.19
   4  -4   1 1722.13   97.09
  -4  -4  -1 1859.61   98.09
  -4  -4  -1 1854.31   86.59
  -4   4   1 1888.31  104.09
  -4  -4  -1 1876.01  104.29
   4  -4  -1 1832.42   97.59
   4   4   1 1862.41  104.29
  -4  -4   1 1966.80  104.69
   4   4   1 1949.01   86.69
  -4   4  -1 1875.41  103.79
  -4   4  -1 2026.80   97.49
   4  -4  -1 1727.33   97.59
  -4  -4   1 1902.91   98.79
  -4  -4   1 2048.79  138.69
  -4   4  -1 1868.71   98.19
   4   4   1 1925.91   98.19
   4   4   1 1876.31  104.09
   4   4   1 1838.72   98.29
  -4  -4   1 2002.50  104.69
  -4  -4   1 1959.80   86.89
  -4  -4   1 1849.61  138.59
  -4  -4   1 1879.51   98.39
   4  -4  -1 1877.01  103.79
   4   4   1 1867.71   86.59
  -4   4  -1 1870.91  103.89
  -4   4  -1 1906.01   86.09
  -4   4  -1 1788.32   97.19
  -4   4  -1 1881.91   97.99
   4  -4  -1 1879.31   86.29
  -4  -4   1 1869.31   97.99
  -4  -4   1 1892.51   98.99
   5   4  -1   51.79    4.30
  -5  -4  -1   48.90    4.70
  -5  -4  -1   44.80    5.10
  -5   4   1   48.20    4.00
  -5  -4  -1   53.49    4.40
   5   4  -1   46.20    5.40
  -5   4   1   47.70    4.00
   5  -4   1   46.80    4.30
  -5  -4  -1   57.39    6.00
  -5   4   1   52.29    4.00
  -5   4   1   47.40    4.20
   5   4  -1   43.30    5.40
   5   4  -1   49.90    4.10
   5   4  -1   58.69    4.80
  -5   4   1   55.39    5.30
   5   4  -1   57.89    4.60
  -5   4   1   40.90    4.10
   5  -4   1   48.30    3.90
  -5   4   1   50.29    4.90
  -5  -4  -1   47.40    4.40
  -5  -4  -1   51.39    5.10
   5  -4   1   68.89    6.90
  -5  -4  -1   51.99    5.30
  -5  -4  -1   52.59    4.90
  -5  -4  -1   52.29    4.70
   5  -4  -1   55.09    4.30
  -5   4  -1   48.00    4.80
  -5   4  -1   46.70    3.60
   5   4   1   48.40    4.70
   5   4   1   55.19    5.10
  -5  -4   1   46.00    5.70
  -5  -4   1   41.70    4.60
  -5  -4   1   51.29    4.90
   5   4   1   46.70    3.90
   5   4   1   50.99    5.10
  -5  -4   1   54.49    4.80
  -5  -4   1   48.00    4.40
  -5  -4   1   50.09    5.70
   5  -4  -1   47.00    4.70
   5   4   1   51.09    4.00
  -5   4  -1   55.79    4.80
  -5  -4   1   45.20    5.00
  -5   4  -1   46.60    3.80
   5  -4  -1   43.50    4.50
  -5   4  -1   48.60    4.10
  -5  -4   1   42.30    5.60
  -5   4  -1   52.19    3.90
  -5  -4   1   46.30    5.60
   5  -4  -1   50.69    6.30
  -5   4  -1   51.79    4.00
  -6   4   1   22.20    2.90
  -6   4   1   18.80    2.40
  -6   4   1   24.20    4.00
   6   4  -1   31.00    4.30
   6  -4   1   32.40    3.20
  -6   4   1   20.10    2.80
   6   4  -1   22.10    3.30
  -6  -4  -1   29.50    3.40
   6   4  -1   22.60    2.60
  -6   4   1   28.80    3.20
  -6  -4  -1   25.10    4.00
   6  -4   1   20.80    4.50
   6   4  -1   20.00    3.80
  -6   4   1   23.00    3.70
   6  -4   1   31.70    3.10
  -6  -4  -1   28.30    3.60
   6   4  -1   28.60    2.70
  -6  -4  -1   20.40    3.10
  -6  -4  -1   35.90    4.00
   6  -4   1   26.10    3.30
   6  -4   1   23.40    3.00
  -6  -4  -1   23.00    3.70
  -6  -4  -1   16.70    3.00
  -6  -4   1   27.70    3.60
  -6  -4   1   21.10    3.80
  -6  -4   1   24.80    3.60
   6   4   1   26.60    3.80
  -6  -4   1   26.10    4.30
   6   4   1   31.40    4.20
   6   4   1   22.40    3.40
  -6  -4   1   31.10    4.10
  -6   4  -1   24.80    2.10
  -6   4  -1   26.90    3.50
  -6   4  -1   19.70    2.60
   6  -4  -1   22.00    3.00
   6  -4  -1   23.20    4.40
  -6  -4   1   24.70    3.70
  -6  -4   1   20.40    3.10
  -6   4  -1   24.50    3.50
  -6   4  -1   26.00    2.80
  -6   4  -1   31.20    2.40
   6  -4  -1   35.50    4.00
  -6  -4   1   24.60    3.30
  -6  -4   1   20.00    3.30
   6  -4  -1   26.90    3.20
  -6   4  -1   29.20    2.70
   6  -4  -1   21.50    3.10
  -7  -4  -1   17.30    3.00
  -7   4   1   13.80    3.20
  -7   4   1   15.60    2.40
  -7  -4  -1   18.80    3.50
   7  -4   1   20.40    2.40
  -7  -4  -1   21.50    3.10
   7  -4   1   10.60    3.70
  -7  -4  -1   13.90    2.50
   7   4  -1   22.70    3.50
  -7   4   1   17.30    2.50
  -7   4   1   19.70    2.70
  -7   4   1   19.70    2.30
  -7  -4  -1   18.60    3.00
  -7  -4  -1   19.10    3.30
  -7  -4  -1   18.00    2.60
   7   4  -1   13.40    2.80
  -7   4   1   11.00    1.70
   7   4  -1   13.30    3.00
   7  -4   1   17.00    2.40
  -7   4   1   16.50    3.10
  -7   4  -1   15.80    2.20
  -7  -4   1   20.10    2.90
   7  -4  -1    8.70    3.70
   7   4   1   17.20    3.20
  -7   4  -1   17.70    2.70
  -7  -4   1    9.30    2.50
  -7  -4   1   16.40    3.10
  -7  -4   1   10.00    2.90
   7   4   1   17.60    3.30
  -7   4  -1   18.50    3.10
  -7   4  -1   19.80    2.20
  -7   4  -1   19.40    2.10
  -7   4  -1   13.70    1.20
  -7  -4   1   10.00    2.30
  -7   4  -1   21.40    1.50
   7  -4  -1   17.60    2.60
  -7  -4   1   18.90    3.10
  -7  -4   1   18.60    3.70
   7  -4  -1   17.40    2.70
   7   4   1   19.10    3.00
  -8  -4  -1    0.80    1.30
  -8  -4  -1    2.00    1.60
  -8  -4  -1    3.50    2.20
  -8  -4  -1   -2.00    1.40
   8  -4   1    1.60    1.10
  -8   4   1    0.30    1.40
  -8  -4  -1   -0.90    1.30
  -8   4   1   -0.50    1.90
   8  -4   1   -0.80    2.70
  -8  -4  -1   -1.00    1.50
  -8  -4  -1    1.30    1.20
  -8   4   1    2.10    1.40
   8  -4   1    0.20    1.20
   8   4  -1    2.80    1.90
  -8   4   1    0.50    1.20
  -8   4   1    2.00    0.90
  -8   4   1   -0.10    1.60
  -8  -4   1    2.20    1.70
  -8  -4   1    2.40    1.80
  -8  -4   1    4.90    2.00
  -8   4  -1    0.70    1.50
   8  -4  -1    0.50    2.10
  -8   4  -1    0.80    0.90
   8  -4  -1   -0.20    1.40
  -8  -4   1    3.00    2.30
  -8  -4   1    3.30    1.60
  -8  -4   1    2.00    2.10
   8   4   1   -0.60    1.60
   8   4   1    2.40    1.70
   8  -4  -1    0.00    1.20
  -8  -4   1    1.10    1.30
  -8   4  -1    2.50    1.60
  -8   4  -1    0.90    0.80
  -9  -4  -1   30.30    3.70
  -9  -4  -1   28.60    3.70
   9  -4   1   21.20    5.40
  -9   4   1   25.10    2.20
  -9   4   1   31.20    3.30
  -9  -4  -1   32.80    3.60
  -9  -4  -1   32.70    4.10
  -9   4   1   26.60    2.40
  -9   4   1   32.70    4.70
  -9   4   1   26.80    3.20
  -9  -4  -1   21.90    4.00
   9   4  -1   29.70    3.90
  -9   4   1   25.30    3.00
  -9  -4  -1   30.60    3.90
   9   4  -1   22.60    3.60
  -9   4   1   29.90    4.30
   9  -4   1   30.00    2.70
  -9  -4  -1   25.00    4.10
  -9  -4   1   32.80    4.10
  -9  -4   1   36.30    4.30
   9  -4  -1   25.30    3.00
  -9  -4   1   22.10    3.30
  -9  -4   1   36.70    4.70
  -9   4  -1   23.50    3.40
  -9   4  -1   35.60    3.80
   9   4   1   26.40    3.50
  -9  -4   1   27.50    3.90
  -9  -4   1   27.10    4.50
  -9   4  -1   30.80    2.40
   9   4   1   31.80    3.90
   9  -4  -1   31.50    3.30
  -9  -4   1   31.30    4.80
  -9   4  -1   26.10    2.40
   9  -4  -1   33.20    6.50
 -10  -4  -1  142.09    9.40
 -10   4   1  136.89    9.10
  10  -4   1  145.79   14.60
 -10   4   1  157.38    9.30
 -10  -4  -1  141.79    9.50
  10  -4   1  138.19    7.10
 -10   4   1  135.39    8.10
 -10  -4  -1  154.48   11.20
 -10  -4  -1  155.68   10.00
  10   4  -1  143.49    9.30
 -10   4   1  152.78   10.70
  10   4  -1  155.08    9.30
 -10   4   1  152.48   10.50
 -10  -4  -1  139.29   10.90
 -10  -4  -1  153.18   10.20
 -10   4   1  150.98    8.30
 -10  -4   1  146.79   10.10
  10  -4  -1  123.39   13.40
 -10   4  -1  134.39    9.60
  10   4   1  140.89    9.00
 -10   4  -1  154.88    8.20
 -10  -4   1  161.48   11.80
 -10  -4   1  142.39   11.30
 -10   4  -1  159.48   10.10
 -10  -4   1  152.78    9.90
 -10   4  -1  142.59    8.20
 -10  -4   1  157.98   10.70
 -10  -4   1  147.09   10.40
 -10  -4   1  156.38    9.40
  10   4   1  137.89    9.00
  10  -4  -1  149.09    8.20
  10  -4  -1  153.68    8.20
  11  -4   1   16.30    5.50
 -11   4   1   22.50    2.90
 -11  -4  -1   15.70    3.10
 -11   4   1   16.60    1.70
 -11   4   1   20.70    3.60
 -11  -4  -1   17.80    3.00
 -11  -4  -1   22.40    3.90
 -11  -4  -1   16.00    3.10
 -11  -4  -1   25.20    3.30
 -11   4   1   26.80    3.80
 -11   4   1   25.00    3.00
  11   4  -1   16.80    3.20
  11   4  -1   21.70    3.40
 -11  -4  -1   16.00    3.50
  11  -4  -1   23.60    2.30
 -11  -4   1   18.80    3.50
  11   4   1   20.90    3.10
 -11  -4   1   24.90    4.70
  11  -4  -1   19.90    5.80
 -11   4  -1   24.10    3.30
 -11  -4   1   24.30    3.90
  11  -4  -1   25.10    2.50
 -11   4  -1   22.40    3.10
 -11  -4   1   21.00    3.30
 -11   4  -1   20.60    1.80
  11   4   1   16.80    2.90
 -11  -4   1   20.70    4.10
 -11  -4   1   16.60    3.10
 -12   4   1  264.37   16.00
 -12   4   1  311.67   17.40
 -12   4   1  330.37   18.90
 -12  -4  -1  309.17   18.50
 -12  -4  -1  300.97   19.60
 -12  -4  -1  309.57   19.90
 -12  -4  -1  339.77   17.90
 -12  -4  -1  282.77   17.70
  12  -4   1  267.47   20.40
 -12   4   1  289.77   17.20
 -12   4   1  318.37   19.10
  12   4  -1  307.47   16.40
 -12  -4  -1  327.17   18.40
  12   4   1  287.97   15.90
 -12  -4   1  283.67   20.00
 -12   4  -1  296.67   16.10
  12  -4  -1  277.57   20.70
 -12  -4   1  299.97   20.00
 -12  -4   1  306.67   18.40
 -12  -4   1  318.97   18.30
 -12   4  -1  336.07   18.20
 -12  -4   1  330.57   19.00
 -12   4  -1  290.97   17.90
  12   4   1  318.37   16.10
 -12  -4   1  305.87   18.90
 -13  -4  -1   11.20    2.60
 -13  -4  -1    9.10    2.60
 -13  -4  -1    7.20    2.20
 -13   4   1    6.90    2.10
 -13  -4  -1    7.80    3.00
 -13   4   1    8.80    2.40
 -13   4   1    9.10    2.40
  13  -4   1    2.80    4.60
 -13   4   1    7.90    1.90
 -13  -4  -1    7.60    2.80
  13   4  -1    9.00    2.60
 -13   4   1    7.30    1.30
 -13  -4  -1    8.20    2.30
 -13  -4   1    7.10    2.40
 -13   4  -1    6.80    1.60
  13   4   1    6.40    2.00
 -13   4  -1    8.90    1.80
 -13  -4   1   11.70    3.10
 -13  -4   1    4.80    2.40
 -13  -4   1    7.80    2.50
  13  -4  -1    3.70    4.30
 -13  -4   1    8.10    3.00
  14   4  -1  102.39    7.00
 -14   4   1   84.99    7.20
 -14  -4  -1  104.29    8.80
 -14  -4  -1  108.89    9.00
  14  -4   1  107.99   14.10
 -14   4   1   94.59    6.20
 -14   4   1   99.29    7.40
 -14  -4  -1  118.39    7.90
 -14   4   1   93.29    6.10
 -14  -4  -1   94.39    7.60
 -14  -4  -1  105.19    8.20
 -14  -4   1   99.99    8.70
  14  -4  -1   94.79   13.30
 -14  -4   1   91.59    7.70
  14   4   1  100.29    6.40
 -14  -4   1  114.59    8.60
 -14  -4   1  102.59    9.00
  15  -4   1  117.29   15.40
 -15   4   1   93.09    7.10
 -15  -4  -1  120.19    9.60
 -15   4   1  127.99    7.70
 -15   4   1   99.89    6.90
 -15  -4  -1  113.39    8.50
  15   4  -1  114.79    7.10
 -15   4   1   99.69    6.70
 -15  -4  -1   99.29    8.20
 -15  -4   1  107.79    8.90
 -15  -4   1  106.29    9.40
  15  -4  -1  128.99   16.10
 -15  -4   1  126.29    9.10
  16  -4   1   22.90    8.00
 -16  -4  -1   23.60    4.10
 -16   4   1   25.50    3.10
 -16   4   1   21.70    2.90
 -16  -4  -1   23.20    4.00
 -16  -4  -1   25.10    4.20
  16  -4  -1   20.90    7.50
 -16  -4   1   24.80    4.30
 -16  -4   1   21.90    4.30
 -16  -4   1   28.60    5.00
 -17  -4  -1    1.30    2.20
 -17  -4  -1    3.80    2.40
 -17   4   1    1.90    1.60
 -17  -4  -1    2.20    1.90
  17  -4   1    5.10    5.80
 -17  -4   1    1.10    2.20
  17  -4  -1    2.60    5.70
 -17  -4   1    1.80    2.60
 -17  -4   1    5.10    2.80
 -18  -4  -1   47.70    6.20
 -18   4   1   35.50    4.30
 -18   4   1   39.70    4.30
 -18  -4  -1   44.70    6.00
 -18  -4   1   40.30    6.20
 -18  -4   1   41.50    6.20
  18  -4  -1   35.30   10.50
  19  -4   1    1.80    4.80
 -19   4   1    3.60    2.10
 -19  -4  -1    7.00    3.20
 -19   4   1    5.30    2.20
 -19  -4  -1    5.70    2.90
  19  -4  -1    5.00    5.20
 -19   4  -1    2.60    1.20
 -19  -4   1    1.50    2.70
 -19  -4   1    2.40    2.90
 -20  -4  -1   12.70    4.20
 -20  -4  -1   13.10    3.80
  20  -4   1   25.20    8.90
 -20   4   1   11.10    2.70
 -20   4   1   10.10    2.90
 -20   4  -1    9.10    1.80
 -20  -4   1    8.10    3.90
  20  -4  -1   18.60    8.30
 -20  -4   1   10.70    4.00
   0  -5   1   -0.80    1.80
   0  -5   1   -1.70    3.00
   0   5   1   -1.00    1.70
   0   5  -1   -3.50    1.20
   0  -5   1   -0.20    1.40
   0   5   1   -2.70    1.20
   0   5  -1   -1.80    2.40
   0  -5   1    2.10    1.90
   0   5  -1   -1.90    1.40
   0  -5  -1   -1.50    1.30
   0   5  -1   -0.90    0.90
   0  -5  -1    1.30    2.60
   0  -5  -1   -1.10    1.00
   0  -5   1    1.70    1.90
   0  -5  -1   -1.80    1.40
   0   5  -1   -2.60    0.90
   0   5   1   -0.90    1.10
   0   5  -1    1.90    1.80
   0  -5  -1   -1.10    1.80
   0  -5   1   -0.10    1.30
   0  -5   1    3.30    1.80
   0   5   1   -1.10    2.20
   0  -5  -1    0.70    2.20
   0   5   1   -2.00    1.00
  -1  -5  -1  166.48    9.90
   1   5  -1  150.98   14.60
   1  -5   1  158.58   11.40
  -1  -5  -1  180.58   14.80
   1   5  -1  149.39   14.60
   1  -5   1  176.98   14.30
  -1  -5  -1  161.08   11.60
   1   5  -1  163.28   10.90
   1   5  -1  150.38    9.70
   1  -5   1  170.18    9.70
   1   5  -1  159.88   11.00
  -1  -5  -1  160.18   10.60
  -1   5   1  158.18    9.60
   1  -5   1  161.98    9.70
   1  -5   1  154.88   10.60
   1  -5   1  143.89   10.40
  -1   5   1  161.58   14.70
   1   5  -1  161.38   10.40
  -1   5   1  156.68   10.40
   1   5  -1  158.68   11.50
  -1  -5  -1  169.38   11.00
   1  -5   1  150.28   10.70
  -1   5   1  174.48   11.80
  -1  -5  -1  164.88   10.80
  -1   5   1  154.18   10.70
  -1  -5  -1  161.48   11.60
  -1   5   1  161.68   11.50
   1  -5   1  158.88   11.50
   1  -5   1  164.58   10.30
   1  -5  -1  164.18   10.60
  -1   5  -1  163.28   14.40
   1  -5  -1  162.48   10.40
   1   5   1  155.98   14.50
   1   5   1  154.18    9.70
  -1   5  -1  148.99   11.50
  -1   5  -1  157.08   14.70
   1   5   1  166.68   10.90
  -1  -5   1  167.48    9.90
   1  -5  -1  176.38   11.70
   1   5   1  146.29   14.30
   1  -5  -1  170.98    9.90
   1  -5  -1  145.99   10.20
  -1   5  -1  152.08   10.70
  -1   5  -1  162.38   10.80
   1   5   1  146.39   10.50
   1  -5  -1  178.98    9.80
  -1   5  -1  156.08   11.40
  -1   5  -1  152.68   10.50
  -1  -5   1  163.78   11.80
   1   5   1  155.38   11.40
  -1  -5   1  164.08   10.70
  -1   5  -1  171.68    9.70
  -1  -5   1  175.78   14.90
   1   5   1  159.88   10.70
   1  -5  -1  161.38   10.70
   1  -5  -1  160.88   14.50
  -1  -5   1  167.28   11.00
  -1   5  -1  166.88   10.50
   1  -5  -1  143.19   14.00
  -1  -5   1  154.98   10.90
   2   5  -1   45.40    5.60
  -2  -5  -1   45.30    6.90
  -2  -5  -1   40.80    5.20
  -2   5   1   37.10    4.50
   2   5  -1   38.50    6.00
   2   5  -1   30.00    4.30
   2   5  -1   42.50    4.80
  -2   5   1   45.50    4.70
  -2   5   1   47.10    4.70
   2  -5   1   29.40    4.30
   2   5  -1   33.10    4.80
  -2   5   1   39.30    6.10
   2   5  -1   33.60    4.20
  -2  -5  -1   32.20    4.10
  -2   5   1   35.10    4.40
  -2  -5  -1   29.30    4.20
  -2   5   1   31.40    5.80
   2   5  -1   36.60    6.20
  -2   5   1   28.90    4.40
   2   5  -1   28.60    4.10
   2  -5   1   34.80    3.80
  -2  -5  -1   40.90    4.80
   2  -5   1   39.20    4.40
   2   5  -1   40.90    4.60
  -2  -5  -1   37.30    4.60
  -2  -5  -1   43.00    4.70
   2  -5   1   35.50    4.30
   2  -5   1   32.30    4.60
   2  -5   1   44.70    4.80
   2  -5   1   40.80    4.40
  -2   5   1   47.10    4.90
   2  -5   1   39.00    4.30
  -2   5   1   36.50    5.10
  -2  -5  -1   32.70    4.80
  -2  -5  -1   36.40    6.30
  -2  -5   1   33.80    5.00
   2   5   1   42.80    4.80
  -2  -5   1   38.90    4.80
  -2  -5   1   38.10    4.50
  -2   5  -1   45.80    4.70
  -2   5  -1   34.10    4.00
   2  -5  -1   43.40    4.70
   2  -5  -1   30.70    4.40
   2   5   1   26.60    4.40
   2   5   1   37.00    4.40
  -2  -5   1   30.60    4.50
   2  -5  -1   30.60    5.00
   2   5   1   28.30    3.90
  -2   5  -1   41.60    4.70
  -2  -5   1   34.30    6.20
   2   5   1   26.90    3.80
   2   5   1   36.70    4.30
   2   5   1   28.20    4.10
  -2   5  -1   41.20    4.30
   2  -5  -1   20.00    3.30
  -2  -5   1   35.20    4.60
  -2   5  -1   38.50    5.10
  -2   5  -1   41.60    5.00
   2  -5  -1   26.70    3.80
  -2  -5   1   41.60    4.50
   2  -5  -1   40.60    4.30
   2  -5  -1   38.20    3.70
   2   5   1   44.20    5.40
  -2   5  -1   59.79    7.80
   2  -5  -1   26.20    4.80
   2   5   1   49.60    6.10
  -2   5  -1   38.80    5.90
  -2   5  -1   41.80    4.60
  -2  -5   1   35.20    4.60
  -3   5   1   42.70    6.20
  -3   5   1   38.60    4.60
   3  -5   1   42.30    4.30
  -3  -5  -1   39.00    4.50
   3  -5   1   52.49    5.60
  -3  -5  -1   53.79    5.30
  -3  -5  -1   32.50    4.80
  -3  -5  -1   45.50    6.10
  -3  -5  -1   44.00    5.00
  -3   5   1   41.00    6.10
   3   5  -1   28.10    4.00
  -3  -5  -1   41.30    4.80
   3   5  -1   42.30    5.40
   3   5  -1   44.00    5.80
   3   5  -1   29.90    4.20
  -3  -5  -1   38.00    6.10
   3   5  -1   43.10    5.50
  -3  -5  -1   27.30    4.60
   3   5  -1   42.60    5.70
  -3   5   1   34.50    4.30
  -3   5   1   34.30    4.70
   3   5  -1   35.20    4.60
  -3  -5  -1   51.69    5.30
   3  -5   1   47.80    4.20
  -3   5   1   37.30    4.20
   3  -5   1   44.70    3.90
  -3   5   1   44.00    4.60
  -3   5   1   46.60    5.50
   3  -5   1   37.80    4.20
   3   5  -1   34.90    4.30
   3  -5   1   38.00    4.70
  -3   5   1   44.20    4.70
  -3   5  -1   39.90    4.30
   3  -5  -1   38.50    4.40
  -3   5  -1   30.40    4.40
   3  -5  -1   43.70    4.10
   3  -5  -1   37.40    4.80
  -3  -5   1   34.00    4.40
  -3   5  -1   37.60    5.20
  -3   5  -1   55.19    7.10
   3   5   1   40.60    4.70
  -3  -5   1   41.40    5.50
  -3  -5   1   25.90    4.10
  -3   5  -1   40.10    4.70
   3   5   1   40.30    5.50
   3   5   1   52.59    5.10
   3  -5  -1   35.90    4.20
   3   5   1   34.20    4.30
  -3   5  -1   34.30    4.00
   3  -5  -1   43.50    4.40
  -3  -5   1   39.20    4.80
  -3  -5   1   50.19    7.60
  -3  -5   1   45.50    5.90
  -3   5  -1   32.90    4.40
  -3  -5   1   43.10    4.80
   3   5   1   41.00    5.10
   3   5   1   39.90    4.60
  -3   5  -1   32.30    4.20
   3   5   1   47.00    5.60
  -3  -5   1   33.40    4.60
  -3  -5   1   48.80    6.40
  -3   5  -1   28.90    4.50
   4   5  -1  744.23   40.30
  -4  -5  -1  754.32   39.90
  -4  -5  -1  712.73   40.00
   4  -5   1  744.33   42.10
   4   5  -1  768.22   43.10
  -4  -5  -1  725.63   40.20
  -4  -5  -1  751.32   42.90
   4  -5   1  751.12   35.20
   4  -5   1  700.73   42.20
   4   5  -1  746.93   42.80
   4  -5   1  757.72   39.10
  -4   5   1  734.53   42.50
  -4  -5  -1  715.73   40.30
   4   5  -1  735.53   54.49
  -4   5   1  707.53   39.90
   4  -5   1  745.03   39.00
  -4  -5  -1  725.73   42.70
  -4   5   1  671.03   54.69
  -4  -5  -1  728.23   55.89
  -4   5   1  809.12   39.80
   4   5  -1  750.52   35.80
  -4   5   1  794.72   42.80
  -4   5   1  708.83   35.10
  -4   5   1  706.33   39.40
  -4  -5  -1  734.63   35.60
  -4   5   1  764.52   39.90
   4   5  -1  737.03   39.90
  -4  -5   1  764.32   43.10
  -4  -5   1  772.42   56.19
   4   5   1  747.73   42.80
  -4  -5   1  730.53   39.90
  -4   5  -1  704.93   54.29
  -4   5  -1  711.53   35.00
   4  -5  -1  749.33   35.20
   4   5   1  708.93   42.50
   4  -5  -1  720.23   35.30
   4   5   1  678.23   53.49
  -4  -5   1  774.32   40.80
   4  -5  -1  746.53   39.40
  -4  -5   1  734.53   40.40
  -4   5  -1  756.72   40.00
   4   5   1  746.63   39.70
  -4   5  -1  768.92   42.50
   4   5   1  707.53   39.90
   4  -5  -1  708.73   42.10
  -4   5  -1  725.13   39.20
  -4  -5   1  731.23   56.19
   4  -5  -1  731.83   39.20
  -4  -5   1  713.33   40.10
  -4   5  -1  736.33   42.30
   4   5   1  777.22   35.80
  -4  -5   1  759.32   43.20
   4  -5  -1  751.12   42.70
  -4   5  -1  774.12   39.60
  -4  -5   1  710.63   35.70
  -5   5   1   52.59    5.00
  -5   5   1   70.59    6.30
  -5   5   1   50.79    5.00
   5   5  -1   54.79    5.20
   5  -5   1   66.99    7.10
  -5  -5  -1   57.19    6.90
  -5   5   1   57.09    5.90
   5   5  -1   49.99    6.50
   5  -5   1   50.49    6.40
  -5  -5  -1   68.29    5.70
   5  -5   1   61.49    3.70
  -5  -5  -1   55.39    5.40
   5   5  -1   64.49    6.20
  -5  -5  -1   58.09    5.60
   5   5  -1   54.59    5.50
  -5   5   1   53.89    5.20
  -5  -5  -1   65.89    6.50
  -5   5   1   63.99    6.60
  -5  -5  -1   63.59    5.40
  -5   5   1   52.79    4.80
   5  -5   1   58.49    3.50
   5   5  -1   49.30    5.40
   5   5  -1   60.79    5.20
   5  -5   1   54.29    5.30
  -5  -5  -1   56.19    5.70
  -5   5   1   58.69    4.80
  -5  -5  -1   54.99    6.60
   5  -5   1   70.79    5.20
   5   5   1   54.89    5.60
  -5  -5   1   66.29    7.30
  -5   5  -1   58.09    5.80
  -5  -5   1   49.30    5.80
  -5   5  -1   57.89    5.70
  -5  -5   1   58.39    7.20
   5   5   1   62.19    6.30
  -5  -5   1   66.79    5.50
  -5   5  -1   60.59    4.70
   5  -5  -1   53.29    4.30
   5   5   1   62.89    5.10
  -5   5  -1   59.09    4.70
  -5  -5   1   48.40    6.30
  -5   5  -1   54.79    4.80
   5  -5  -1   53.79    4.20
  -5  -5   1   62.79    5.70
  -5   5  -1   56.99    5.20
   5   5   1   54.29    5.70
   5  -5  -1   49.80    5.00
  -5  -5   1   54.89    6.10
  -5   5  -1   62.59    5.00
   5  -5  -1   54.09    5.60
   5   5   1   52.79    5.00
  -5  -5   1   58.79    7.10
  -5  -5   1   61.39    5.90
   5  -5  -1   54.19    5.40
   5   5   1   63.39    5.90
   6   5  -1  762.62   43.70
  -6   5   1  761.52   40.30
  -6  -5  -1  746.03   40.60
  -6   5   1  797.82   39.90
   6   5  -1  728.23   36.20
   6  -5   1  756.62   35.50
  -6  -5  -1  741.53   36.20
  -6   5   1  704.03   40.30
  -6  -5  -1  768.42   43.60
  -6  -5  -1  667.43   55.79
  -6  -5  -1  845.92   56.49
   6  -5   1  745.23   42.30
   6  -5   1  755.12   37.60
  -6   5   1  748.33   42.90
  -6   5   1  714.53   39.70
  -6  -5  -1  734.73   43.50
   6   5  -1  758.22   36.50
  -6   5   1  712.93   35.50
  -6  -5  -1  734.13   40.80
  -6  -5  -1  746.83   40.40
   6   5  -1  751.52   40.20
  -6  -5  -1  739.83   41.10
  -6   5   1  764.62   43.30
   6   5  -1  757.52   43.50
   6  -5   1  755.32   42.60
   6  -5  -1  792.62   42.80
   6  -5  -1  756.92   42.60
  -6  -5   1  784.62   41.50
  -6   5  -1  704.73   39.40
  -6  -5   1  733.53   41.00
  -6  -5   1  751.82   43.90
  -6  -5   1  747.23   56.19
   6   5   1  726.83   36.20
  -6   5  -1  756.42   35.40
   6   5   1  763.32   43.50
  -6   5  -1  790.82   39.80
  -6  -5   1  767.62   43.90
  -6  -5   1  692.03   56.29
  -6   5  -1  743.83   42.90
   6   5   1  733.93   39.70
   6   5   1  755.52   36.30
  -6  -5   1  735.13   40.90
   6  -5  -1  732.03   35.70
   6  -5  -1  693.93   37.30
  -6   5  -1  758.32   40.20
  -6   5  -1  749.92   40.00
  -6   5  -1  736.63   42.70
   6   5   1  797.32   43.40
   6   5   1  743.73   39.60
  -6  -5   1  764.32   36.50
  -6  -5   1  721.13   40.30
  -7   5   1   17.90    2.90
   7   5  -1   25.60    4.40
  -7   5   1   21.10    3.90
   7  -5   1   19.70    2.80
  -7  -5  -1   17.30    3.20
  -7   5   1   13.60    3.20
  -7  -5  -1   13.90    2.90
  -7  -5  -1   21.80    3.50
  -7  -5  -1   14.00    3.40
  -7   5   1   20.20    3.00
   7   5  -1   20.00    3.50
  -7  -5  -1   22.00    3.60
  -7   5   1   20.10    2.80
  -7   5   1   21.90    3.20
  -7  -5  -1   23.50    3.60
  -7   5   1   25.30    3.20
   7   5  -1   14.60    3.20
  -7  -5  -1   15.50    3.50
   7   5  -1   22.00    2.60
   7  -5   1   20.60    4.50
  -7  -5  -1   20.70    3.60
   7  -5   1   12.40    2.50
   7   5  -1   17.00    2.20
   7  -5  -1   20.50    3.10
  -7  -5   1   13.30    3.10
   7  -5  -1   10.80    3.90
  -7   5  -1   20.00    2.80
  -7  -5   1   20.70    3.80
   7   5   1   18.80    3.50
  -7   5  -1   24.80    3.60
  -7  -5   1   15.70    3.00
  -7  -5   1   20.90    4.30
   7  -5  -1   15.30    2.70
  -7   5  -1   22.10    3.70
  -7  -5   1   23.30    3.80
   7   5   1   22.90    3.90
  -7   5  -1   19.50    2.80
  -7   5  -1   16.20    2.40
  -7   5  -1   23.40    3.00
  -7  -5   1   21.50    3.60
  -7   5  -1   16.60    2.80
  -7  -5   1   17.50    4.00
   7   5   1   20.10    3.60
  -8   5   1  725.43   37.80
   8  -5   1  680.63   33.30
  -8  -5  -1  662.83   38.50
  -8   5   1  673.23   37.50
   8   5  -1  730.63   34.90
   8  -5   1  733.33   33.60
  -8  -5  -1  734.03   38.50
  -8  -5  -1  700.53   38.90
  -8   5   1  720.03   38.20
  -8  -5  -1  689.13   41.50
  -8   5   1  750.32   41.20
  -8  -5  -1  753.22   34.80
   8  -5   1  724.63   37.20
  -8  -5  -1  705.03   39.20
  -8   5   1  682.93   33.70
  -8   5   1  696.63   40.80
  -8  -5  -1  743.13   41.90
  -8   5   1  692.63   38.20
   8   5   1  722.53   34.70
  -8  -5   1  686.33   39.00
  -8   5  -1  685.23   37.90
   8  -5  -1  695.13   33.70
   8  -5  -1  685.93   33.80
  -8  -5   1  712.43   39.50
  -8   5  -1  716.13   37.20
  -8  -5   1  697.63   38.60
  -8   5  -1  718.73   40.80
  -8   5  -1  705.83   37.10
  -8  -5   1  682.03   39.10
  -8   5  -1  739.03   33.60
  -8  -5   1  725.33   42.00
   8  -5  -1  680.33   37.10
  -8  -5   1  718.63   42.00
  -8   5  -1  693.13   40.40
  -8   5  -1  715.43   37.70
   9  -5   1   69.69    5.20
  -9   5   1   80.59    5.80
  -9   5   1   83.39    7.20
  -9  -5  -1   72.49    6.80
  -9   5   1   69.69    5.50
  -9   5   1   70.79    6.80
  -9  -5  -1   76.19    7.60
   9  -5   1   75.79    5.10
  -9  -5  -1   71.69    6.50
  -9   5   1   80.09    5.70
  -9   5   1   74.99    6.10
  -9   5   1   78.99    6.10
   9   5  -1   85.69    6.70
   9  -5   1   75.49    9.80
  -9  -5  -1   75.79    7.50
  -9  -5  -1   73.99    6.60
  -9  -5  -1   74.99    6.30
  -9  -5  -1   72.59    6.70
  -9   5  -1   72.49    5.00
  -9   5  -1   82.49    6.90
  -9  -5   1   71.49    6.70
  -9   5  -1   85.09    5.80
  -9   5  -1   82.99    6.80
  -9  -5   1   71.59    6.40
  -9   5  -1   81.49    5.30
   9  -5  -1   82.99   10.10
  -9   5  -1   79.69    5.20
  -9  -5   1   85.49    7.20
   9  -5  -1   77.99    5.70
  -9  -5   1   80.69    7.20
   9   5   1   71.89    6.20
  -9   5  -1   79.29    5.80
  -9  -5   1   76.09    7.80
  -9  -5   1   75.29    8.60
   9  -5  -1   73.39    5.40
  -9  -5   1   73.99    6.30
 -10  -5  -1  355.86   21.70
 -10   5   1  321.07   16.50
 -10  -5  -1  322.17   17.70
 -10  -5  -1  328.57   19.50
 -10  -5  -1  323.57   21.30
  10   5  -1  345.57   18.00
 -10  -5  -1  318.87   19.60
  10  -5   1  302.97   15.90
  10  -5   1  331.67   21.20
 -10  -5  -1  349.27   20.10
 -10   5   1  330.57   18.80
 -10   5   1  306.07   18.00
 -10   5   1  309.57   18.80
 -10  -5  -1  351.86   19.40
 -10   5   1  336.77   20.80
 -10   5   1  332.37   20.50
 -10   5  -1  344.87   18.30
 -10   5  -1  306.47   18.30
  10  -5  -1  314.47   20.80
 -10  -5   1  303.57   20.10
  10   5   1  309.77   17.50
  10   5   1  332.87   17.60
 -10  -5   1  351.66   19.70
 -10  -5   1  355.86   21.90
  10  -5  -1  332.07   16.60
 -10  -5   1  343.77   20.20
 -10  -5   1  310.47   21.50
 -10  -5   1  337.97   17.90
 -10   5  -1  329.97   19.90
 -10  -5   1  279.17   19.40
 -10   5  -1  322.17   20.10
 -10   5  -1  304.37   17.30
  10  -5  -1  317.07   16.50
  11  -5   1   35.80    2.60
 -11   5   1   27.40    3.20
 -11  -5  -1   34.00    4.70
 -11  -5  -1   28.20    4.30
 -11  -5  -1   30.40    4.70
  11   5  -1   38.10    4.90
  11  -5   1   31.00    2.40
 -11  -5  -1   32.10    4.40
 -11   5   1   42.80    5.50
 -11  -5  -1   30.80    5.20
 -11   5   1   34.30    4.10
 -11  -5  -1   29.60    5.10
 -11   5   1   30.90    3.50
 -11   5   1   30.90    3.90
  11  -5   1   36.40    7.40
 -11   5   1   37.50    5.00
 -11  -5   1   30.90    4.60
  11  -5  -1   33.60    3.50
 -11  -5   1   25.80    4.20
 -11   5  -1   28.40    3.40
 -11   5  -1   29.20    2.40
 -11  -5   1   33.10    5.40
 -11   5  -1   36.20    2.70
 -11  -5   1   27.20    4.80
 -11   5  -1   27.00    2.30
 -11  -5   1   32.40    5.50
 -11   5  -1   35.00    4.30
 -11  -5   1   27.70    4.60
  11   5   1   30.60    4.20
 -11   5  -1   33.20    4.50
  11  -5  -1   23.60    6.20
  11  -5  -1   32.60    3.40
 -11   5  -1   29.10    3.40
  11   5   1   32.30    4.40
 -12  -5  -1  271.37   16.20
 -12   5   1  236.18   14.60
 -12   5   1  271.77   16.90
 -12  -5  -1  242.58   16.10
 -12   5   1  272.27   15.00
  12   5  -1  258.57   14.90
 -12  -5  -1  253.97   16.50
 -12   5   1  242.68   15.40
 -12  -5  -1  243.78   17.70
 -12  -5  -1  267.37   16.80
 -12   5   1  259.87   16.90
 -12   5   1  263.57   15.60
 -12  -5  -1  251.47   17.70
  12  -5   1  247.98   18.90
 -12  -5   1  268.27   16.80
 -12  -5   1  253.97   16.90
 -12  -5   1  274.17   17.30
 -12  -5   1  289.17   19.00
 -12  -5   1  241.78   16.10
 -12   5  -1  224.98   13.60
  12  -5  -1  256.77   12.80
 -12   5  -1  263.17   16.40
 -12   5  -1  270.97   16.40
  12  -5  -1  242.48   19.00
 -12   5  -1  261.47   15.00
  12   5   1  252.67   14.40
 -12   5  -1  277.07   15.00
 -12  -5   1  252.37   18.00
  12  -5  -1  272.77   12.90
  13   5  -1   55.29    5.90
  13  -5   1   70.79   11.10
 -13  -5  -1   46.70    6.60
 -13  -5  -1   46.70    6.50
 -13   5   1   51.99    6.10
 -13   5   1   41.80    4.10
 -13   5   1   54.09    5.20
 -13   5   1   53.79    5.90
 -13   5   1   53.99    4.50
 -13  -5  -1   46.00    5.80
 -13  -5  -1   46.30    6.00
 -13  -5  -1   35.70    5.20
 -13  -5  -1   52.89    6.20
 -13  -5   1   52.09    6.90
  13   5   1   60.79    5.80
 -13  -5   1   46.30    6.20
 -13  -5   1   52.19    7.10
 -13  -5   1   53.49    6.90
 -13   5  -1   57.09    5.00
 -13   5  -1   52.89    4.40
 -13   5  -1   53.39    4.90
 -13   5  -1   43.90    3.10
  13  -5  -1   58.09   10.30
 -13  -5   1   58.19    6.70
 -13  -5   1   55.19    6.30
 -14   5   1   95.79    6.80
 -14  -5  -1  113.79    8.50
 -14   5   1   93.89    8.00
 -14  -5  -1   95.39    8.30
 -14   5   1   97.69    7.00
 -14  -5  -1  115.49    9.00
 -14  -5  -1   82.89    9.00
  14  -5   1   72.49   11.80
 -14  -5  -1   96.49    9.40
 -14   5   1  102.59    8.00
  14   5  -1  101.39    7.60
  14  -5  -1  116.19   14.50
 -14  -5   1  111.99    9.50
 -14  -5   1  115.69    9.10
 -14  -5   1   84.79    8.10
 -14   5  -1  106.99    7.30
 -14   5  -1   87.09    6.90
 -14  -5   1   95.99    9.40
 -14   5  -1   88.99    5.60
  14   5   1   98.69    7.10
 -15  -5  -1   10.00    3.10
 -15   5   1    6.70    2.40
 -15  -5  -1   10.00    3.40
  15  -5   1    1.60    4.60
 -15  -5  -1    8.70    2.80
 -15  -5  -1    4.40    3.10
 -15   5   1    6.40    2.00
  15   5  -1   12.10    3.00
 -15   5   1    6.90    2.00
 -15   5   1    6.60    2.10
 -15   5  -1    6.40    1.20
 -15  -5   1   11.40    3.60
 -15  -5   1   11.30    3.40
  15  -5  -1    6.90    5.80
 -15  -5   1   11.80    3.80
  15   5   1   10.70    2.50
 -16   5   1    1.40    1.20
 -16  -5  -1   -0.50    1.80
 -16   5   1    2.10    1.70
 -16  -5  -1    0.90    2.50
  16  -5   1   -4.00    4.30
  16   5  -1    3.20    2.10
 -16   5   1    3.50    1.70
 -16  -5  -1    2.10    2.70
 -16   5   1   -1.00    1.60
 -16  -5   1    5.80    2.80
  16  -5  -1   12.50    6.20
 -16  -5   1   -0.50    2.70
 -16   5  -1    1.60    1.20
 -16   5  -1    1.90    1.10
 -16  -5   1    1.70    2.60
  17  -5   1    1.80    4.90
 -17  -5  -1    3.00    2.50
 -17  -5  -1    2.90    2.60
 -17  -5  -1    3.10    2.50
 -17   5   1   -0.20    1.40
 -17   5   1   -0.10    1.50
 -17  -5   1    1.20    2.80
  17  -5  -1   -2.40    4.40
 -17   5  -1    0.60    1.30
 -17   5  -1   -1.10    1.10
 -17  -5   1    1.00    2.50
 -17  -5   1   -0.50    2.40
 -18  -5  -1    5.40    3.10
 -18   5   1    1.70    1.90
 -18  -5  -1    6.30    3.00
  18  -5   1   -0.10    5.10
 -18   5   1    2.20    1.90
 -18  -5   1    4.20    3.10
 -18  -5   1   -1.10    2.40
  18  -5  -1    4.40    5.80
 -18   5  -1    5.50    1.70
 -18   5  -1    3.80    1.50
 -19   5   1   -1.40    2.00
 -19   5   1    2.40    2.10
  19  -5   1   -5.30    4.60
 -19  -5  -1   -0.80    2.60
 -19  -5  -1    0.00    2.70
 -19  -5   1    2.70    3.30
 -19  -5   1    3.10    3.00
 -19   5  -1    1.20    1.50
  19  -5  -1    5.00    7.20
  20  -5   1    1.40    5.60
 -20   5   1    0.50    2.10
 -20  -5  -1    0.10    2.90
 -20  -5  -1   -0.90    3.00
 -20   5   1    3.90    2.00
  20  -5  -1    1.60    5.60
 -20   5  -1    0.30    1.60
 -20  -5   1    2.40    3.50
 -20  -5   1    1.80    3.50
   0  -6   1  104.39   10.00
   0   6   1   94.99   10.00
   0   6   1   79.29    6.60
   0  -6   1   87.79    7.50
   0   6  -1   76.69   10.00
   0  -6  -1   84.99    6.70
   0  -6   1   83.29    7.90
   0  -6   1   77.29    7.00
   0   6  -1   74.09    6.40
   0   6   1   97.89    9.80
   0   6  -1   80.69    6.80
   0   6  -1   79.49    7.00
   0   6   1   74.69    7.00
   0  -6  -1   86.49    9.50
   0  -6   1   74.99    6.80
   0  -6   1   73.79    9.70
   0   6  -1   96.59    7.50
   0  -6  -1   91.79    7.50
   0  -6   1   79.89    6.50
   0   6  -1   76.19    7.80
   0  -6  -1   58.19   10.00
   0   6  -1   95.59    8.00
   0   6   1   88.29    7.90
   1  -6   1   25.40    4.00
  -1  -6  -1   23.80    4.10
   1   6  -1   28.30    6.20
  -1  -6  -1   18.40    4.90
   1   6  -1   20.10    3.90
   1  -6   1   12.60    5.00
   1   6  -1   21.10    5.20
  -1   6   1   18.40    3.50
   1   6  -1   30.20    4.10
  -1  -6  -1   31.10    6.80
   1   6  -1   26.10    4.30
   1   6  -1   23.60    4.20
   1  -6   1   32.90    4.40
   1  -6   1   23.20    3.50
  -1  -6  -1   25.40    4.10
  -1   6   1   15.50    3.80
   1  -6   1   19.90    3.50
   1  -6   1   27.50    4.80
  -1   6   1   27.60    4.30
  -1  -6  -1   24.20    4.00
   1  -6   1   26.30    4.50
   1  -6   1   17.10    3.60
  -1   6   1   27.00    3.90
  -1  -6  -1   19.80    4.10
  -1  -6  -1   17.70    3.40
  -1   6   1   17.50    3.20
   1   6  -1   14.30    2.90
   1  -6   1   19.40    4.60
  -1  -6  -1   23.40    4.30
  -1   6   1   32.50    6.30
  -1   6   1   20.50    4.20
   1  -6  -1   25.30    5.10
   1  -6  -1   20.50    3.60
  -1  -6   1   15.70    3.40
   1  -6  -1   23.10    4.10
   1  -6  -1   24.90    3.70
  -1   6  -1   24.10    4.30
   1  -6  -1   17.20    4.60
   1   6   1   22.60    5.50
  -1   6  -1   21.90    3.70
  -1   6  -1   25.70    3.80
  -1   6  -1   23.00    3.70
   1  -6  -1   22.50    3.80
  -1  -6   1   32.00    4.50
   1  -6  -1   28.10    4.20
  -1   6  -1   19.70    5.40
   1  -6  -1   19.40    3.60
   1   6   1   21.30    3.70
   1   6   1   19.20    3.70
   1   6   1   25.90    4.00
  -1  -6   1   30.50    4.30
  -1   6  -1   28.80    4.50
   1   6   1   25.10    5.40
  -1  -6   1   21.10    4.10
   1   6   1   22.20    4.20
  -1   6  -1   15.50    3.30
   1   6   1   13.60    3.20
  -1  -6   1   27.50    5.90
  -1   6  -1   17.60    3.90
  -1   6  -1   26.60    5.60
  -1  -6   1   16.30    5.10
  -2   6   1 1196.18   58.69
  -2   6   1 1296.07   93.49
  -2  -6  -1 1103.79   93.39
   2   6  -1 1381.16   66.79
  -2  -6  -1 1255.07   67.09
  -2  -6  -1 1212.28   66.59
   2  -6   1 1308.27   66.89
  -2  -6  -1 1242.68   59.09
   2   6  -1 1263.57   59.19
   2   6  -1 1238.78   71.09
   2  -6   1 1291.07   92.59
   2   6  -1 1232.68   93.59
   2   6  -1 1295.97   66.79
   2  -6   1 1259.37   66.49
   2   6  -1 1216.28   67.09
  -2   6   1 1208.18   66.19
  -2   6   1 1213.58   70.69
   2  -6   1 1276.97   70.69
   2  -6   1 1252.27   58.69
  -2  -6  -1 1268.57   70.99
   2   6  -1 1270.27   67.09
  -2  -6  -1 1345.37   67.39
  -2   6   1 1248.98   93.69
   2   6  -1 1297.27   71.09
   2   6  -1 1150.48   93.59
   2  -6   1 1317.77   70.99
  -2   6   1 1261.67   66.89
   2  -6   1 1237.58   58.89
  -2  -6  -1 1336.17   71.39
  -2   6   1 1232.78   66.89
  -2   6   1 1249.18   70.89
  -2  -6  -1 1287.87   66.59
  -2   6   1 1285.67   66.69
   2   6   1 1311.37   66.39
  -2   6  -1 1246.18   66.79
   2  -6  -1 1064.79   92.39
  -2   6  -1 1290.47   70.89
  -2   6  -1 1230.38   70.89
  -2  -6   1 1311.97   67.39
  -2  -6   1 1282.27   59.19
   2   6   1 1221.58   70.89
  -2   6  -1 1263.07   66.29
  -2   6  -1 1299.37   67.09
  -2   6  -1 1281.37   66.69
   2   6   1 1260.07   66.79
  -2  -6   1 1239.58   66.49
   2  -6  -1 1334.17   66.19
   2   6   1 1278.77   93.79
   2   6   1 1270.77   67.09
   2  -6  -1 1222.08   66.79
   2  -6  -1 1258.57   58.99
  -2  -6   1 1101.89   93.59
  -2   6  -1 1153.78   93.19
   2  -6  -1 1333.27   59.09
  -2  -6   1 1328.57   66.99
   2   6   1 1260.97   66.99
  -2  -6   1 1228.08   71.09
   2   6   1 1256.07   70.89
   2  -6  -1 1273.87   70.69
  -2   6  -1 1290.17   58.89
  -2   6  -1 1243.78   93.49
   2  -6  -1 1263.97   66.59
  -2  -6   1 1235.78   70.99
   2   6   1 1236.98   58.99
   3   6  -1    4.60    3.50
   3  -6   1    9.70    2.60
  -3   6   1    7.20    2.40
  -3   6   1    7.40    2.80
   3   6  -1    4.30    2.50
   3   6  -1    5.20    2.60
   3  -6   1    6.70    2.10
  -3   6   1    4.60    2.20
   3  -6   1    6.10    2.30
  -3  -6  -1    4.70    2.20
   3   6  -1    1.40    1.50
  -3   6   1    8.00    3.20
  -3  -6  -1    5.20    2.40
   3   6  -1    8.00    2.60
  -3  -6  -1    6.40    2.40
  -3  -6  -1    7.10    2.90
  -3  -6  -1    5.50    2.20
  -3   6   1    7.80    2.90
  -3   6   1    6.00    2.00
   3  -6   1    4.30    2.10
   3   6  -1    4.40    2.20
  -3  -6  -1    8.50    3.60
   3  -6   1   -0.50    2.60
  -3  -6  -1    8.90    2.40
  -3  -6  -1    1.90    2.10
   3   6  -1    2.30    2.70
  -3   6   1    7.30    3.50
   3   6  -1    4.00    2.40
  -3   6   1    6.50    2.40
  -3   6   1    3.30    2.00
  -3  -6  -1    7.30    3.60
   3  -6   1    5.90    2.40
   3  -6  -1    9.30    2.60
  -3  -6   1    4.30    2.10
  -3  -6   1    5.20    3.50
   3   6   1    5.40    2.50
   3  -6  -1    6.20    2.30
   3  -6  -1    9.80    2.30
  -3  -6   1    7.60    2.90
   3   6   1    4.90    2.30
  -3   6  -1    4.50    2.20
  -3   6  -1    6.10    2.20
  -3   6  -1    5.10    2.30
  -3  -6   1    9.90    2.70
  -3   6  -1    7.20    3.00
   3   6   1    5.60    3.10
  -3   6  -1    7.00    2.10
   3   6   1    6.00    2.60
  -3  -6   1    6.10    3.50
  -3   6  -1    7.20    2.40
   3  -6  -1    6.10    2.30
   3   6   1   10.70    2.80
   3  -6  -1    3.60    1.90
  -3  -6   1    6.30    2.80
  -3  -6   1    3.90    2.20
  -3  -6   1    3.90    2.30
   3   6   1    7.70    4.20
   3  -6  -1    1.70    2.10
  -3   6  -1    4.10    1.80
  -3  -6   1    5.80    2.40
  -3   6  -1   10.40    4.60
   3   6   1    8.20    2.70
  -3   6  -1    3.50    2.30
  -4  -6  -1  450.65   25.90
  -4   6   1  439.86   22.50
   4   6  -1  467.25   27.90
   4  -6   1  425.46   26.80
   4   6  -1  424.76   23.00
   4   6  -1  459.95   27.60
   4   6  -1  454.25   25.90
   4   6  -1  455.95   24.10
  -4  -6  -1  466.75   35.50
  -4  -6  -1  439.96   25.90
  -4  -6  -1  460.35   27.70
  -4   6   1  419.06   25.20
   4  -6   1  444.56   22.60
  -4  -6  -1  424.96   22.90
  -4  -6  -1  477.05   35.80
  -4   6   1  455.45   34.70
  -4  -6  -1  422.06   25.50
   4  -6   1  446.86   22.50
  -4   6   1  435.46   25.50
   4   6  -1  450.25   34.30
   4  -6   1  443.86   24.80
  -4  -6  -1  455.55   27.80
   4  -6   1  410.26   24.40
  -4   6   1  411.16   24.80
  -4  -6  -1  480.65   25.70
   4   6  -1  452.75   25.60
  -4   6   1  391.26   34.40
  -4   6   1  466.75   27.50
  -4   6   1  451.05   25.20
   4  -6   1  404.36   26.90
  -4   6   1  428.06   27.00
  -4  -6   1  443.76   23.10
   4   6   1  448.56   33.90
   4  -6  -1  466.95   25.20
   4   6   1  440.06   23.00
  -4  -6   1  457.25   27.80
  -4  -6   1  446.66   25.90
   4   6   1  448.96   25.70
  -4   6  -1  461.95   27.30
  -4   6  -1  424.96   25.40
   4   6   1  445.36   23.10
  -4  -6   1  452.75   27.90
  -4   6  -1  444.06   25.30
  -4  -6   1  459.95   35.90
   4  -6  -1  456.75   24.90
   4  -6  -1  420.36   26.80
  -4   6  -1  401.26   34.00
  -4  -6   1  437.86   26.00
   4   6   1  437.36   27.60
   4  -6  -1  456.25   22.80
  -4   6  -1  424.66   24.80
  -4   6  -1  438.56   22.50
  -4   6  -1  434.46   34.20
  -4  -6   1  459.65   26.30
  -4  -6   1  426.16   25.40
  -4   6  -1  429.46   27.20
   4  -6  -1  405.86   27.00
   4   6   1  481.15   27.60
   4  -6  -1  471.45   22.70
  -4  -6   1  408.56   35.40
  -5   6   1    6.40    2.00
   5   6  -1    8.40    2.80
   5  -6   1    4.80    1.40
   5  -6   1    5.00    2.10
  -5   6   1    9.00    3.10
  -5   6   1    7.80    2.90
  -5  -6  -1    4.50    2.50
   5  -6   1    8.50    2.40
   5   6  -1    4.90    2.10
  -5  -6  -1    4.20    2.70
  -5  -6  -1    4.10    2.40
  -5  -6  -1    6.50    2.20
   5   6  -1    8.20    2.80
  -5  -6  -1    9.30    3.60
  -5   6   1    5.00    2.20
  -5   6   1    7.00    2.30
   5   6  -1    7.70    2.50
  -5  -6  -1    4.30    2.90
   5   6  -1    3.70    2.40
  -5  -6  -1    6.90    2.70
  -5   6   1    5.60    3.70
  -5  -6  -1    5.20    2.20
  -5   6   1    3.20    1.90
   5  -6   1    8.90    1.80
  -5  -6  -1   10.70    2.90
   5   6  -1    3.30    2.40
   5  -6   1    8.80    2.90
  -5   6   1    3.90    2.00
  -5  -6   1    3.50    2.20
  -5  -6   1    3.10    2.40
  -5  -6   1    4.20    2.40
  -5   6  -1   -6.00    2.80
  -5  -6   1    8.80    3.10
   5   6   1    6.70    2.70
  -5  -6   1    6.90    2.30
   5  -6  -1    7.20    2.50
   5   6   1    6.30    2.60
  -5  -6   1    3.00    2.80
  -5   6  -1    4.40    1.90
   5  -6  -1    5.10    2.00
   5   6   1   11.60    2.90
   5  -6  -1    6.00    2.60
  -5  -6   1   10.20    2.60
  -5   6  -1    4.20    1.70
   5   6   1    8.30    2.30
  -5   6  -1   11.70    2.80
   5  -6  -1    5.70    2.40
  -5   6  -1    8.60    2.50
  -5   6  -1    3.70    2.30
  -5   6  -1    5.30    2.30
   5  -6  -1    7.70    2.00
  -5  -6   1    5.90    2.90
   5  -6  -1    9.10    2.00
  -5  -6   1    4.60    3.10
   5   6   1   11.00    3.00
  -5   6  -1    7.20    2.60
   5   6   1    6.60    2.30
   6   6  -1   44.40    5.50
  -6  -6  -1   48.90    6.80
   6   6  -1   55.19    6.00
  -6   6   1   60.79    7.00
  -6   6   1   64.39    5.90
  -6   6   1   51.09    5.80
  -6   6   1   50.99    5.00
  -6   6   1   54.19    6.90
  -6  -6  -1   52.99    6.80
  -6   6   1   39.70    5.20
   6   6  -1   56.99    5.20
  -6  -6  -1   55.89    6.20
   6   6  -1   52.79    6.00
   6  -6   1   57.49    5.60
   6   6  -1   51.39    6.90
  -6   6   1   56.99    5.50
   6   6  -1   49.99    6.70
   6  -6   1   72.49    7.80
   6  -6   1   45.90    6.70
  -6  -6  -1   55.19    6.20
  -6  -6  -1   67.59    7.00
   6  -6   1   54.29    5.40
  -6  -6  -1   53.69    8.50
  -6  -6  -1   50.29    6.20
  -6  -6  -1   59.59    6.50
   6   6   1   50.09    6.40
   6   6   1   36.80    5.90
   6   6   1   56.19    5.10
   6  -6  -1   62.99    7.20
  -6  -6   1   52.89    6.10
  -6  -6   1   61.39    7.10
  -6  -6   1   64.39    8.00
  -6   6  -1   53.59    5.60
   6   6   1   58.19    6.10
   6  -6  -1   54.49    4.10
   6  -6  -1   57.09    5.70
  -6  -6   1   52.39    6.20
  -6  -6   1   63.29    7.70
  -6   6  -1   45.30    6.00
  -6   6  -1   51.69    4.80
  -6  -6   1   59.09    6.60
   6  -6  -1   55.19    4.10
  -6   6  -1   54.09    5.20
  -6  -6   1   71.79    8.10
  -6   6  -1   53.19    5.30
   6   6   1   56.79    5.20
  -6  -6   1   58.09    7.20
   6   6   1   61.89    6.30
  -6   6  -1   54.29    6.30
   6  -6  -1   54.59    6.20
  -6   6  -1   57.29    5.60
  -6  -6   1   53.59    6.10
   7   6  -1   15.50    2.70
   7   6  -1   14.60    2.70
  -7   6   1   16.30    3.00
  -7  -6  -1   14.40    3.40
   7   6  -1   17.60    3.70
  -7  -6  -1   19.60    3.80
  -7   6   1   13.30    2.80
  -7  -6  -1   14.80    3.40
   7   6  -1   12.20    3.30
   7   6  -1   11.00    3.10
  -7  -6  -1   14.10    2.90
  -7  -6  -1   12.60    3.00
  -7  -6  -1   15.40    3.80
  -7   6   1   13.60    3.30
  -7   6   1   20.60    4.10
  -7   6   1   14.10    3.00
   7  -6   1    6.90    3.40
  -7   6   1   16.30    2.80
   7   6  -1   13.40    3.10
   7  -6   1   11.50    2.60
  -7  -6  -1    2.60    3.40
  -7  -6  -1   23.90    4.60
  -7   6   1   11.90    2.90
   7   6   1    8.40    2.90
   7   6   1    4.30    2.60
  -7  -6   1   14.70    4.80
  -7   6  -1   14.60    3.30
   7  -6  -1    5.70    3.50
  -7  -6   1   17.90    4.20
  -7   6  -1   13.60    2.50
   7   6   1   12.10    3.10
  -7  -6   1   15.00    4.30
   7   6   1    9.50    2.90
  -7   6  -1   10.90    2.40
  -7  -6   1   11.10    3.40
  -7   6  -1   15.20    3.00
  -7  -6   1   11.50    3.20
  -7  -6   1   11.80    2.90
  -7  -6   1   15.40    3.50
  -7  -6   1   14.40    3.30
  -7  -6   1   13.10    3.20
   7  -6  -1    8.30    2.60
  -7   6  -1    9.60    3.10
  -7   6  -1   16.40    2.80
   7   6   1   18.40    2.60
   7   6   1   13.50    2.40
  -7   6  -1   12.10    2.60
  -8   6   1   14.00    3.00
   8   6  -1   23.40    2.60
   8   6  -1   19.50    3.80
  -8   6   1   19.50    4.10
  -8  -6  -1   21.80    4.80
  -8  -6  -1   19.60    3.70
  -8   6   1   23.60    4.40
  -8   6   1   15.70    3.00
  -8  -6  -1   17.10    3.80
   8   6  -1   20.60    3.90
   8  -6   1   21.30    5.10
  -8  -6  -1   22.30    4.10
  -8  -6  -1   18.90    3.70
   8  -6   1   24.90    3.40
  -8  -6  -1   16.90    3.60
  -8   6   1   17.20    3.00
   8   6  -1   19.30    2.40
  -8   6   1   13.00    2.60
  -8  -6  -1   14.30    3.90
  -8  -6  -1   11.40    3.50
   8  -6   1   10.30    2.60
  -8   6   1   15.60    3.20
  -8   6  -1   19.80    2.90
  -8  -6   1   27.80    5.20
  -8   6  -1   17.30    3.20
   8  -6  -1   10.10    2.50
  -8  -6   1   16.40    4.10
   8  -6  -1   24.40    5.50
  -8  -6   1   18.90    3.60
  -8  -6   1   21.50    4.20
  -8   6  -1   19.90    3.20
  -8   6  -1   18.60    3.00
  -8  -6   1   17.30    3.90
  -8   6  -1   16.20    3.50
   8   6   1   22.20    4.00
  -8  -6   1   18.30    4.00
  -8  -6   1   13.70    3.70
  -8  -6   1   16.10    3.60
   8  -6  -1   20.20    3.50
  -8   6  -1   17.60    3.10
  -8   6  -1   21.20    4.00
  -9   6   1    1.50    1.40
  -9  -6  -1    6.10    2.50
  -9  -6  -1    6.00    2.50
  -9   6   1    5.00    2.00
   9   6  -1    3.30    2.40
  -9  -6  -1    2.30    2.50
  -9  -6  -1    4.10    2.10
  -9  -6  -1    2.20    3.00
  -9  -6  -1    5.60    2.30
  -9   6   1    1.30    2.20
  -9  -6  -1    3.20    2.40
   9  -6   1    4.10    1.90
  -9  -6  -1    4.10    2.60
  -9   6   1    5.00    1.90
   9  -6   1   10.70    4.40
  -9   6   1    1.70    1.80
  -9   6   1    4.50    2.40
   9  -6   1    1.20    1.40
  -9   6   1    3.70    1.90
  -9  -6   1    0.40    2.00
  -9  -6   1    6.30    2.40
  -9   6  -1    3.70    1.50
  -9  -6   1    3.20    2.30
  -9   6  -1    2.50    1.70
   9   6   1    3.20    2.20
  -9  -6   1    5.10    2.60
  -9  -6   1    4.10    2.70
  -9  -6   1    1.80    1.70
  -9  -6   1    2.80    2.70
  -9   6  -1    2.00    1.80
  -9   6  -1    4.00    2.20
  -9   6  -1    1.70    1.50
   9  -6  -1    2.20    1.60
  -9  -6   1   -0.30    2.10
  -9   6  -1    5.60    2.10
  -9   6  -1    5.20    2.40
   9  -6  -1   -0.40    2.20
   9  -6  -1    4.90    2.20
  10  -6   1   47.30    8.30
 -10   6   1   70.59    5.80
 -10  -6  -1   71.09    6.60
 -10  -6  -1   43.80    6.10
  10  -6   1   62.59    4.80
 -10   6   1   69.89    7.50
 -10  -6  -1   60.69    8.00
 -10   6   1   72.59    5.70
 -10  -6  -1   45.60    6.40
 -10   6   1   66.69    6.80
 -10  -6  -1   44.80    6.40
 -10   6   1   78.79    6.30
  10   6  -1   52.39    6.50
 -10   6   1   57.59    6.20
 -10  -6  -1   50.59    6.40
  10  -6   1   62.79    5.20
 -10  -6  -1   53.49    7.60
 -10   6  -1   52.99    4.80
  10  -6  -1   56.89    9.00
  10  -6  -1   57.49    5.60
 -10   6  -1   61.29    6.20
 -10  -6   1   56.29    6.90
 -10   6  -1   72.99    6.90
 -10   6  -1   68.69    5.40
  10   6   1   60.49    6.70
 -10  -6   1   75.09    8.90
 -10  -6   1   73.59    6.60
 -10  -6   1   48.10    7.40
 -10   6  -1   67.49    5.80
 -10  -6   1   68.09    7.20
 -10  -6   1   58.79    7.10
  10  -6  -1   66.99    5.50
 -10   6  -1   63.09    5.50
 -10  -6   1   47.70    6.90
  11   6  -1   30.70    4.90
  11  -6   1   41.80    4.00
 -11   6   1   45.10    5.20
 -11   6   1   44.00    4.90
 -11  -6  -1   36.90    6.20
 -11   6   1   36.00    5.20
 -11   6   1   47.70    6.30
 -11  -6  -1   47.10    6.00
 -11  -6  -1   35.10    5.10
 -11   6   1   42.80    5.00
 -11   6   1   37.70    4.40
 -11  -6  -1   48.00    7.00
 -11  -6  -1   30.40    5.30
  11  -6   1   30.10    6.90
 -11  -6  -1   35.80    5.30
 -11   6  -1   44.10    4.10
 -11   6  -1   33.50    4.50
 -11  -6   1   42.40    6.00
 -11  -6   1   39.20    6.10
 -11  -6   1   44.20    6.00
 -11   6  -1   39.40    5.20
 -11   6  -1   35.60    3.90
 -11  -6   1   40.50    6.60
  11  -6  -1   48.30    8.50
 -11   6  -1   49.30    5.90
  11  -6  -1   45.40    4.70
 -11  -6   1   39.70    5.40
 -11   6  -1   45.70    4.80
  11   6   1   36.60    5.20
  11  -6  -1   39.50    4.50
 -11  -6   1   42.90    6.90
 -12   6   1    6.80    2.30
 -12   6   1    0.40    1.70
  12   6  -1    2.90    2.40
 -12   6   1    2.50    1.70
 -12   6   1    4.30    2.20
 -12  -6  -1   -2.50    2.00
 -12  -6  -1    2.00    2.10
 -12  -6  -1    3.50    2.30
 -12   6   1    1.60    2.50
  12  -6   1    1.90    1.30
  12  -6   1    1.70    1.20
 -12  -6  -1   -2.20    1.80
 -12   6   1    2.20    2.30
 -12  -6  -1    1.40    2.70
 -12  -6  -1    3.10    2.70
  12  -6   1   12.40    5.50
 -12   6  -1    1.70    1.30
  12  -6  -1    1.60    1.70
 -12   6  -1    0.40    2.00
 -12   6  -1    4.00    1.80
  12  -6  -1    1.00    3.30
  12   6   1    0.30    2.40
 -12  -6   1    1.10    2.90
 -12  -6   1   -1.60    2.30
 -12   6  -1    1.20    1.60
 -12   6  -1    0.10    1.90
 -12   6  -1    1.60    1.60
 -12  -6   1    4.30    2.80
 -12  -6   1    0.00    1.90
 -12  -6   1    2.80    2.30
 -12  -6   1    1.50    2.60
 -13  -6  -1   -1.40    1.70
 -13  -6  -1    0.60    2.40
 -13   6   1    0.00    1.70
 -13  -6  -1    0.10    1.90
  13   6  -1   -3.40    2.00
 -13  -6  -1   -2.70    2.30
 -13  -6  -1    1.90    3.00
  13  -6   1   -1.80    2.60
 -13   6   1    1.60    1.60
 -13  -6  -1    5.60    2.60
 -13   6   1    0.70    2.10
 -13   6   1    0.80    2.00
 -13  -6   1    2.80    2.90
 -13  -6   1   -0.20    2.00
 -13  -6   1    6.10    2.70
 -13  -6   1    0.20    2.00
 -13  -6   1    2.00    2.90
 -13   6  -1    0.90    1.50
 -13   6  -1    1.10    1.30
 -13   6  -1    1.30    2.00
 -13   6  -1    3.40    2.10
  13  -6  -1    6.20    4.60
 -13  -6   1    1.90    2.50
 -13   6  -1   -0.60    1.40
  13   6   1   -1.10    1.80
  13  -6  -1    0.10    1.30
  14   6  -1   -2.80    2.40
 -14  -6  -1   -2.40    2.40
 -14   6   1    1.70    1.80
 -14  -6  -1    3.60    3.40
 -14  -6  -1    1.30    2.70
 -14  -6  -1   -0.30    2.20
 -14   6   1    4.90    2.70
  14  -6   1    6.50    5.00
 -14   6   1    3.20    2.50
 -14  -6  -1    2.80    2.60
 -14   6  -1    1.30    1.70
  14  -6  -1    1.40    4.50
 -14  -6   1    2.20    3.10
 -14  -6   1   -0.40    2.30
 -14  -6   1    0.30    2.50
 -14   6  -1    2.10    1.90
  14   6   1    1.50    2.30
 -14  -6   1    3.00    2.80
 -14   6  -1    1.70    1.90
 -14   6  -1    1.40    1.50
 -14  -6   1    1.20    3.00
 -15   6   1   15.50    3.10
  15   6  -1   20.50    4.00
 -15  -6  -1   17.30    4.20
 -15  -6  -1    9.80    3.60
 -15  -6  -1   12.80    4.30
 -15   6   1   16.60    3.70
 -15   6   1   18.30    3.80
 -15  -6  -1   14.10    4.50
  15  -6   1   16.00    6.10
 -15  -6   1   12.80    3.80
 -15   6  -1   16.90    3.20
 -15   6  -1   17.70    3.20
 -15   6  -1   14.10    2.80
 -15  -6   1    9.90    3.70
 -15   6  -1   16.40    2.80
 -15  -6   1   13.80    4.50
  15  -6  -1   24.20    7.80
  15   6   1   18.90    3.60
 -16   6   1    3.90    2.20
 -16  -6  -1    1.10    3.10
  16  -6   1    1.40    5.30
 -16   6   1    3.50    2.20
  16   6  -1    1.40    2.50
 -16   6   1    0.10    1.80
 -16  -6  -1    2.80    2.90
 -16  -6  -1    1.80    2.90
 -16  -6  -1    4.00    2.90
  16  -6  -1   12.40    6.40
 -16  -6   1    1.70    2.60
 -16  -6   1   -1.60    2.60
  16   6   1    3.10    2.30
 -16   6  -1    2.00    1.70
 -16   6  -1    3.50    1.00
 -16   6  -1    5.20    2.20
 -16  -6   1   10.10    3.80
 -17  -6  -1    3.30    2.80
  17   6  -1    2.40    2.50
 -17  -6  -1    0.70    2.60
  17  -6   1   -0.60    4.60
 -17  -6  -1    3.40    2.60
 -17   6   1    1.60    1.90
 -17  -6   1    2.90    3.40
  17  -6  -1   -3.10    4.90
 -17  -6   1    4.00    3.20
 -17   6  -1    0.30    1.90
 -17   6  -1    2.90    1.90
 -17  -6   1   -2.00    2.70
 -18  -6  -1   -1.20    2.70
 -18   6   1   -0.40    2.30
 -18   6   1    0.50    2.30
  18  -6   1   -0.70    5.40
 -18  -6  -1   -0.40    2.90
 -18   6  -1   -1.70    1.80
 -18  -6   1    3.20    3.30
  18  -6  -1   -7.00    2.80
 -18  -6   1    3.50    3.30
 -19   6   1    2.80    2.40
 -19  -6  -1    8.90    3.60
 -19  -6  -1    3.50    3.40
  19  -6   1   -3.00    5.90
 -19   6   1    1.40    2.40
 -19  -6   1    6.50    3.70
 -19   6  -1    4.30    2.10
  19  -6  -1    8.90    7.00
 -19  -6   1   -0.70    3.00
 -19   6  -1    3.50    2.20
  20  -6   1    8.60    6.70
 -20   6   1    5.30    2.40
 -20  -6  -1    2.10    3.60
 -20  -6  -1    7.80    4.20
 -20   6   1    3.60    3.00
 -20   6  -1    1.10    2.10
 -20  -6   1    4.50    3.90
 -20   6  -1    7.60    2.60
 -20  -6   1    8.00    4.10
  20  -6  -1   -4.50    5.20
   0   7   1   -0.10    2.50
   0  -7  -1    0.00    2.40
   0   7  -1    2.30    1.70
   0   7  -1   -0.50    2.40
   0   7   1    3.90    2.60
   0   7   1    0.90    2.10
   0  -7   1    1.20    2.00
   0  -7   1    1.90    2.40
   0  -7   1    1.50    1.50
   0   7  -1    0.40    2.90
   0   7  -1    3.90    2.50
   0  -7  -1    0.80    1.80
   0  -7   1   -2.70    1.00
   0   7   1    0.30    2.70
   0  -7  -1    0.50    2.20
   0  -7   1   -0.70    3.60
   0   7   1   -0.70    1.90
   0  -7   1   -1.20    2.00
   0  -7  -1    3.10    2.10
   0  -7   1   -1.80    1.50
   0   7  -1   -1.00    1.80
   0  -7  -1    0.90    1.60
   0  -7   1   -0.70    2.20
   0   7  -1    0.30    1.90
   0   7  -1   -1.20    1.40
   0   7   1    1.10    1.70
   0   7  -1   -2.00    1.60
   0  -7  -1    3.30    3.30
   1  -7   1  186.68   17.40
   1   7  -1  193.58   12.20
  -1   7   1  201.38   13.20
   1   7  -1  169.68   17.80
  -1   7   1  210.08   13.50
  -1   7   1  214.98   14.70
   1   7  -1  208.48   14.70
   1   7  -1  194.18   13.70
   1   7  -1  190.98   13.00
   1  -7   1  176.98   13.00
   1   7  -1  191.48   13.50
  -1  -7  -1  185.48   17.90
  -1  -7  -1  204.18   13.60
   1  -7   1  204.68   12.30
   1  -7   1  195.78   12.80
   1  -7   1  213.38   14.80
  -1   7   1  208.88   12.30
  -1   7   1  215.38   14.90
  -1  -7  -1  194.78   14.60
  -1   7   1  176.78   18.00
  -1  -7  -1  187.68   12.20
   1  -7   1  197.08   13.50
   1   7  -1  181.68   18.00
   1  -7   1  193.08   14.40
  -1   7   1  216.68   13.80
  -1  -7  -1  212.28   18.70
   1   7   1  199.48   13.60
   1   7   1  192.48   14.40
   1  -7  -1  170.28   17.60
  -1   7  -1  203.38   13.60
   1   7   1  206.58   13.60
  -1   7  -1  180.18   14.00
   1  -7  -1  205.58   12.30
   1   7   1  195.18   12.20
  -1  -7   1  216.48   13.80
  -1   7  -1  211.98   13.30
  -1   7  -1  185.78   11.90
  -1  -7   1  185.18   14.40
   1  -7  -1  202.98   13.10
  -1   7  -1  183.48   13.10
   1  -7  -1  203.78   13.20
   1  -7  -1  193.58   12.80
   1  -7  -1  191.48   17.80
  -1   7  -1  175.28   18.00
  -1   7  -1  203.78   14.80
   1  -7  -1  199.08   13.50
  -1  -7   1  187.98   18.00
   1  -7  -1  197.38   14.30
  -1  -7   1  160.88   17.90
  -1   7  -1  184.48   14.20
  -1  -7   1  181.88   13.20
  -1  -7   1  196.08   12.30
   1   7   1  192.08   18.20
   1   7   1  185.18   17.90
  -2  -7  -1  145.19    9.80
   2  -7   1  155.08   13.20
  -2   7   1  146.09   10.60
   2   7  -1  149.49   14.40
  -2   7   1  140.39   11.30
  -2  -7  -1  141.19   11.50
  -2   7   1  141.59    9.60
  -2  -7  -1  117.79   11.10
   2   7  -1  133.69   11.50
  -2  -7  -1  141.79   14.20
   2   7  -1  121.89    9.80
   2   7  -1  139.29    9.70
  -2  -7  -1  123.99   10.60
  -2   7   1  101.69    9.90
   2   7  -1  152.58   11.70
  -2  -7  -1  147.09   10.30
  -2   7   1  143.39   11.60
   2  -7   1  149.19   10.60
  -2   7   1  128.19   10.00
  -2   7   1  130.89   14.00
   2  -7   1  147.19    9.70
   2  -7   1  135.99   11.10
   2   7  -1  158.58   11.20
   2   7  -1  127.09   10.30
   2  -7   1  140.29   11.40
  -2  -7  -1  136.99   10.70
  -2   7   1  119.99   13.60
  -2   7   1  144.89   10.60
   2   7  -1  131.39   10.20
   2   7  -1  150.28   14.20
   2  -7   1  126.09    9.90
  -2   7  -1  142.49   11.60
  -2  -7   1  142.79   10.80
  -2   7  -1  143.69   14.30
  -2   7  -1  140.09   10.50
  -2   7  -1  132.79   10.40
  -2   7  -1  122.79    9.80
   2  -7  -1  110.99   12.70
  -2   7  -1  146.29    9.50
  -2   7  -1  124.39   13.40
   2   7   1  164.98   10.80
   2  -7  -1  138.49   10.40
  -2  -7   1  141.69   11.60
   2  -7  -1  144.39   11.20
   2  -7  -1  126.89   13.70
   2  -7  -1  149.99    9.80
   2  -7  -1  121.39    9.80
  -2   7  -1  131.39   10.30
   2   7   1  146.89   11.80
   2   7   1  145.89   10.60
  -2  -7   1  156.68   10.10
   2   7   1  137.59   10.10
  -2  -7   1  143.69   14.40
   2   7   1  148.99   11.60
   2   7   1  134.79    9.60
  -2  -7   1  173.48   12.30
   2   7   1  130.99   13.80
  -2   7  -1  133.99   11.20
   2   7   1  136.29   10.50
  -2  -7   1  130.59   10.10
  -2  -7   1  159.68   10.80
  -3  -7  -1   90.49    8.40
   3  -7   1   96.89    9.10
  -3  -7  -1  108.99    8.90
   3   7  -1  101.99    9.30
  -3   7   1  101.09    7.70
   3  -7   1  115.19    8.20
   3  -7   1   97.59    7.60
  -3   7   1  100.89    8.10
   3   7  -1  106.89   11.00
  -3   7   1  105.09    9.50
  -3  -7  -1  108.09    8.10
  -3   7   1   87.09    8.00
  -3   7   1  101.99   11.10
   3  -7   1  103.79    7.60
   3  -7   1   97.39    8.90
   3  -7   1  105.59    8.30
  -3   7   1  107.79    8.60
  -3   7   1   79.69   11.10
   3   7  -1   97.09    9.40
   3   7  -1   99.39    8.80
  -3  -7  -1   93.69    9.20
  -3   7   1  109.39    8.70
  -3  -7  -1   95.29   11.50
  -3   7   1   98.49    9.10
  -3  -7  -1   95.09    9.30
   3   7  -1  101.39   11.30
  -3  -7  -1   88.99    8.30
  -3  -7  -1  100.89   11.60
  -3  -7  -1  111.99    8.80
   3   7  -1  104.49    8.10
   3   7  -1  109.99    8.70
   3   7  -1   98.79    8.70
   3  -7  -1  106.89    9.10
  -3  -7   1   90.99    8.60
   3  -7  -1  102.59    8.00
   3   7   1  106.39    8.10
  -3   7  -1  103.39    8.50
   3   7   1   84.39    8.20
  -3   7  -1   97.59    8.00
   3   7   1   99.09    9.20
  -3  -7   1  113.49   11.90
   3  -7  -1   85.29    7.90
  -3   7  -1  107.99   11.10
   3   7   1  105.09   11.00
  -3  -7   1   91.79    9.30
  -3  -7   1   96.09    8.20
  -3   7  -1  102.59    8.50
  -3  -7   1   92.19    7.80
  -3  -7   1  105.69    8.70
  -3   7  -1  103.09   11.60
  -3   7  -1  102.29    8.30
  -3   7  -1   91.99    8.90
  -3  -7   1   99.69    9.40
  -3  -7   1   93.79    8.70
  -3  -7   1   96.89   12.40
  -3   7  -1  106.69    7.80
   3   7   1  107.99    8.60
  -3   7  -1   94.59    9.10
   3  -7  -1   92.29    7.60
   3   7   1  109.29    9.70
   4   7  -1   10.40    3.60
  -4   7   1   -1.10    1.80
   4  -7   1    2.30    2.20
   4   7  -1    1.40    2.10
  -4   7   1    1.60    1.90
  -4  -7  -1    3.70    2.40
  -4   7   1    2.10    2.30
  -4   7   1   -0.30    1.50
  -4  -7  -1    1.80    2.20
   4   7  -1   -0.60    3.10
   4   7  -1    2.60    2.40
   4  -7   1    0.80    2.00
  -4  -7  -1    4.60    2.40
   4   7  -1    4.10    2.30
  -4  -7  -1    3.70    3.40
  -4  -7  -1   -1.70    1.60
  -4  -7  -1    0.30    2.50
   4   7  -1    1.50    2.20
  -4   7   1    4.80    3.10
  -4  -7  -1    4.40    3.30
  -4  -7  -1    0.70    2.40
  -4   7   1    1.00    2.00
   4  -7   1   -0.40    1.40
   4   7  -1    3.10    2.60
   4  -7   1   -0.10    2.00
  -4   7   1    1.60    2.40
  -4   7   1    1.10    2.00
   4  -7   1    2.70    1.70
  -4  -7  -1    2.10    1.90
   4  -7   1    2.60    2.20
  -4   7   1    4.60    3.60
  -4   7  -1    2.10    2.50
   4  -7  -1    2.20    2.20
   4  -7  -1    2.90    1.90
  -4   7  -1    2.10    2.00
   4  -7  -1    6.60    2.50
   4   7   1    7.50    2.80
  -4  -7   1    7.90    4.00
  -4   7  -1    2.00    2.10
   4   7   1    5.80    2.60
  -4   7  -1    1.30    4.40
  -4  -7   1    4.30    2.40
  -4   7  -1   -3.50    1.40
  -4  -7   1    3.10    2.20
   4   7   1    7.70    3.00
  -4   7  -1    3.60    2.30
  -4  -7   1    3.80    3.00
  -4  -7   1    5.50    2.90
  -4   7  -1    4.50    2.30
   4   7   1    3.60    3.00
  -4  -7   1    3.30    2.60
  -4  -7   1    3.40    2.60
   4  -7  -1   -1.10    2.00
  -4   7  -1    0.90    2.40
  -4  -7   1    4.60    3.50
  -4   7  -1   -0.70    1.60
   4   7   1    8.20    3.20
  -4  -7   1   11.40    3.80
  -5   7   1   91.29    7.40
  -5   7   1   76.09    6.70
   5  -7   1   80.39    7.90
  -5   7   1   94.59    7.70
   5   7  -1   83.89    8.50
  -5  -7  -1   91.09    8.90
  -5  -7  -1   76.99    7.90
   5   7  -1   82.19    7.50
  -5   7   1   96.99   10.20
  -5  -7  -1   89.39   10.70
   5   7  -1   70.89    7.70
  -5  -7  -1   92.89    7.70
  -5  -7  -1   85.49    8.00
   5  -7   1   82.69    7.00
   5  -7   1   89.39    7.10
  -5   7   1   93.79    7.60
   5  -7   1  101.09    7.20
   5  -7   1   89.89    6.60
   5   7  -1   73.69    7.50
  -5  -7  -1   86.09    7.90
   5  -7   1   82.09    9.50
  -5  -7  -1   90.79   10.50
  -5   7   1   84.29    7.70
   5   7  -1   77.39    8.50
  -5   7   1   88.79    8.50
  -5  -7  -1   89.79    8.20
  -5  -7  -1   87.49    8.90
   5   7  -1   87.99    8.80
  -5   7   1   78.89   11.40
  -5   7   1   79.49    8.30
   5  -7  -1   62.69    8.50
   5   7   1   88.89    8.80
   5  -7  -1   86.49    8.10
   5   7   1   91.59    7.80
   5  -7  -1   89.29    7.10
  -5  -7   1   89.99    8.60
  -5  -7   1   95.89    8.60
  -5  -7   1   81.49   10.60
   5   7   1   92.49    7.50
  -5   7  -1   91.59    7.70
   5  -7  -1   88.19    6.80
   5  -7  -1   89.19    7.10
  -5  -7   1   93.19   10.90
   5   7   1   89.19    7.50
   5   7   1   88.89    8.50
   5  -7  -1   82.79    6.80
  -5  -7   1   74.59    7.60
  -5   7  -1   93.29    7.90
  -5   7  -1   92.19    7.40
  -5   7  -1   90.79    8.60
  -5   7  -1   97.59    9.70
  -5   7  -1   85.29    8.30
  -5  -7   1   88.59    7.80
  -5   7  -1   97.59    7.80
  -5  -7   1   84.39    8.80
  -5   7  -1   84.49    6.90
   5   7   1   95.99    8.00
   5   7   1   80.19    7.80
  -5  -7   1   90.59    9.10
  -5  -7   1   89.49    8.30
   6  -7   1  132.59    8.10
  -6   7   1  132.49    9.80
  -6  -7  -1  131.39   11.50
   6   7  -1  139.69   10.00
  -6  -7  -1  123.29    9.90
  -6  -7  -1  100.89   10.10
  -6   7   1  139.99   10.30
  -6   7   1  125.49    9.00
  -6   7   1  123.89   11.00
  -6  -7  -1  139.59   10.70
   6  -7   1  134.19    9.20
  -6  -7  -1  114.89   10.10
  -6   7   1  118.79    9.40
  -6  -7  -1  131.89   13.80
   6   7  -1  126.09    9.80
  -6   7   1  138.19   11.20
   6  -7   1  129.29    8.10
  -6  -7  -1  131.89    9.70
   6  -7   1  139.89   11.30
   6   7  -1  123.19   11.00
   6  -7   1  139.59   10.50
  -6   7   1  138.39   10.10
  -6  -7  -1  126.39   13.30
  -6  -7  -1  115.79   11.20
   6   7  -1  142.59   10.20
   6   7  -1  119.39   11.20
  -6  -7   1  118.19   13.80
  -6  -7   1  130.19   10.80
  -6   7  -1  124.49    9.40
  -6   7  -1  171.48   10.50
  -6  -7   1  135.79   11.70
   6   7   1  122.79   11.10
  -6  -7   1  105.79    9.30
  -6   7  -1  137.59   10.10
  -6  -7   1  126.69   13.90
  -6  -7   1  149.69   11.10
   6   7   1  136.79   11.30
  -6   7  -1  122.79   10.60
   6   7   1  124.19    9.60
   6  -7  -1  131.79    9.10
  -6   7  -1  121.19   10.80
   6  -7  -1  127.09   10.50
   6  -7  -1  136.99    8.70
  -6   7  -1  155.88   12.40
   6   7   1  122.89    9.70
   6  -7  -1  130.09    8.60
   6   7   1  130.09    9.60
  -6  -7   1  121.79   11.40
  -6   7  -1  129.89    8.90
   6  -7  -1  128.29   10.40
   6   7   1  143.99    9.90
  -6  -7   1  117.69    9.90
   6  -7  -1  108.69    8.80
  -6  -7   1  131.99   10.50
  -7  -7  -1   11.40    3.80
   7   7  -1    5.60    2.90
  -7   7   1   15.00    3.30
  -7   7   1    5.60    3.00
   7  -7   1    5.30    3.30
   7   7  -1    8.70    2.40
  -7   7   1    8.50    2.60
  -7  -7  -1    9.90    2.90
  -7  -7  -1    8.80    3.00
  -7  -7  -1    6.10    2.40
   7   7  -1    7.90    2.50
  -7  -7  -1    5.60    2.60
  -7  -7  -1    4.40    2.60
  -7   7   1    6.80    2.30
  -7   7   1    6.50    2.40
  -7   7   1    7.80    3.10
  -7  -7  -1    6.30    2.90
  -7  -7  -1    2.80    3.20
   7  -7   1    8.90    2.90
   7   7  -1   13.60    3.70
   7   7  -1    4.20    2.70
  -7   7   1    0.00    3.10
  -7   7   1   15.70    3.20
   7   7   1    7.40    3.20
  -7   7  -1    0.40    2.70
  -7  -7   1    8.90    3.00
  -7  -7   1    7.60    2.80
  -7   7  -1    3.80    2.20
  -7   7  -1   12.90    3.00
   7   7   1    8.40    3.10
   7  -7  -1    4.40    3.30
  -7   7  -1    6.40    2.60
  -7  -7   1    6.90    3.80
   7  -7  -1   11.70    2.90
  -7  -7   1   11.10    3.20
  -7   7  -1    5.60    2.80
  -7  -7   1    7.00    3.20
  -7  -7   1    7.20    3.00
   7   7   1    7.60    3.00
  -7   7  -1    7.50    2.50
   7   7   1    8.40    2.30
  -7  -7   1    8.30    3.00
  -7  -7   1   14.70    5.20
   7   7   1    4.40    2.00
  -7   7  -1    6.30    2.80
  -7  -7   1    4.40    3.00
  -7   7  -1    8.90    2.40
  -8   7   1   60.29    7.60
  -8  -7  -1   67.39    7.70
  -8  -7  -1   56.19    6.80
   8   7  -1   54.99    5.40
  -8  -7  -1   76.89    9.10
  -8  -7  -1   67.79    8.10
  -8   7   1   69.79    6.60
  -8   7   1   64.79    6.10
  -8   7   1   63.89    7.80
   8  -7   1   69.19    6.70
   8   7  -1   51.59    5.30
  -8  -7  -1   65.39    7.80
  -8  -7  -1   57.29    7.90
  -8   7   1   65.39    6.40
   8  -7   1   56.39    8.20
  -8  -7  -1   61.09    7.00
   8   7  -1   79.99    8.10
  -8   7   1   73.09    6.60
  -8   7   1   53.69    6.50
   8  -7  -1   68.99    6.70
   8   7   1   66.59    5.30
  -8   7  -1   63.99    6.10
  -8  -7   1   58.99    7.00
  -8   7  -1   69.99    6.40
   8  -7  -1   64.89    9.10
   8   7   1   61.99    7.10
  -8  -7   1   65.39    7.90
  -8   7  -1   61.39    7.70
  -8   7  -1   74.69    6.30
  -8   7  -1   69.19    6.50
  -8  -7   1   73.49    8.20
  -8  -7   1   75.49    7.10
  -8   7  -1   61.39    7.40
  -8  -7   1   61.99    9.80
   8   7   1   63.89    5.20
  -8  -7   1   70.29    8.70
  -8   7  -1   56.49    5.70
  -8  -7   1   65.89    8.60
  -8  -7   1   69.79    7.90
  -9  -7  -1   -0.90    3.30
  -9  -7  -1    8.00    2.90
  -9   7   1    7.80    3.00
   9  -7   1    7.50    2.50
  -9   7   1    7.00    2.30
  -9  -7  -1    3.10    2.70
  -9  -7  -1    7.10    3.40
   9   7  -1    5.30    1.20
  -9   7   1    5.90    2.50
  -9  -7  -1    6.80    2.90
  -9  -7  -1    4.40    2.20
   9   7  -1    0.40    2.00
  -9  -7  -1    4.80    3.10
  -9   7   1    4.60    2.30
  -9  -7  -1    4.80    2.40
   9  -7   1    3.20    3.30
  -9   7   1    3.00    2.20
  -9   7   1    7.20    3.20
   9   7  -1    5.70    3.00
   9   7  -1    6.20    1.30
   9  -7   1    3.00    1.90
  -9   7   1    6.10    2.30
  -9   7  -1    4.80    2.70
  -9   7  -1    4.80    2.20
  -9   7  -1    2.70    1.70
  -9  -7   1    4.50    2.80
  -9   7  -1    6.20    2.30
  -9  -7   1   11.50    3.20
  -9  -7   1    4.40    2.80
  -9   7  -1    2.10    1.90
  -9  -7   1    6.60    3.30
  -9  -7   1    2.90    2.60
  -9  -7   1    5.70    3.30
   9  -7  -1    7.00    2.40
  -9  -7   1    9.40    3.70
  -9   7  -1    7.00    2.50
   9  -7  -1    8.10    2.60
  -9   7  -1    5.90    2.80
  -9  -7   1    7.90    2.90
   9  -7  -1    7.30    4.00
   9   7   1    6.50    2.90
 -10  -7  -1    3.20    2.30
  10  -7   1   -0.50    1.90
 -10  -7  -1    0.90    2.70
 -10  -7  -1   -0.20    2.10
  10   7  -1    1.00    2.20
 -10   7   1   -0.50    1.40
 -10   7   1    2.30    2.50
 -10  -7  -1   -0.10    1.90
  10  -7   1    2.30    1.60
 -10  -7  -1    1.00    2.30
 -10   7   1    3.20    2.30
 -10   7   1    0.30    1.90
 -10   7   1   -0.70    1.60
  10  -7   1    5.40    3.50
 -10  -7  -1    0.50    2.40
 -10   7   1    0.10    2.00
  10  -7  -1    3.10    3.60
 -10   7  -1   -0.10    1.60
  10   7   1   -0.10    2.20
 -10   7  -1    2.20    1.90
 -10   7  -1    0.60    1.80
  10  -7  -1    2.40    2.00
 -10  -7   1    2.30    2.50
 -10  -7   1    0.40    2.60
 -10   7  -1    2.40    2.30
 -10   7  -1    1.00    1.50
 -10  -7   1   -1.70    2.10
 -10  -7   1    0.70    2.10
  10  -7  -1    3.60    2.20
 -10  -7   1    2.00    2.40
 -10  -7   1    2.30    2.80
 -10  -7   1    2.90    2.30
 -10   7  -1    1.20    2.20
 -11   7   1    4.00    2.20
 -11  -7  -1    2.20    2.40
 -11  -7  -1    3.50    2.60
  11  -7   1    3.00    1.90
 -11  -7  -1   -0.10    2.40
 -11   7   1    1.80    2.30
  11   7  -1    2.10    2.70
 -11   7   1   -1.10    1.80
 -11   7   1    1.60    2.30
  11  -7   1   -2.80    3.00
 -11  -7  -1    0.80    2.60
 -11  -7  -1    3.30    2.50
 -11   7   1    3.40    1.90
 -11   7   1    2.70    2.00
 -11  -7  -1    2.50    2.80
  11   7   1    1.60    2.40
 -11   7  -1    0.60    1.80
 -11  -7   1    3.80    2.60
 -11  -7   1    4.10    3.30
 -11  -7   1    4.60    2.90
 -11  -7   1   -0.10    2.20
  11  -7  -1    1.80    3.90
 -11   7  -1    4.60    2.20
 -11  -7   1    3.90    3.10
 -11   7  -1    0.40    2.20
  11  -7  -1    5.10    2.40
 -11   7  -1    2.10    1.70
 -11   7  -1    3.10    1.90
 -11  -7   1    3.80    2.30
 -11   7  -1    0.60    2.20
 -12   7   1   52.99    6.80
 -12  -7  -1   41.10    6.30
 -12  -7  -1   44.00    6.30
 -12  -7  -1   58.49    7.40
  12  -7   1   51.49    9.20
 -12  -7  -1   51.29    7.30
 -12   7   1   51.39    7.20
 -12   7   1   41.00    5.60
 -12  -7  -1   49.80    7.70
 -12   7   1   51.09    5.70
 -12   7   1   51.69    5.80
  12   7  -1   58.99    7.00
 -12   7   1   55.39    6.40
 -12  -7  -1   47.20    7.40
 -12   7  -1   50.59    5.90
 -12   7  -1   56.39    6.00
 -12   7  -1   51.19    6.70
 -12   7  -1   42.30    4.90
 -12  -7   1   44.00    6.90
 -12  -7   1   50.59    8.00
 -12   7  -1   43.60    6.00
 -12  -7   1   44.50    6.70
 -12   7  -1   41.20    5.40
 -12  -7   1   48.30    8.10
  12  -7  -1   42.00    8.90
 -12  -7   1   40.70    6.30
 -12  -7   1   48.40    7.20
  12   7   1   52.99    6.60
  12  -7  -1   49.10    5.20
  13  -7   1    8.50    1.80
 -13   7   1    9.20    2.70
  13  -7   1   -1.20    3.90
 -13  -7  -1    9.00    3.30
 -13   7   1    9.30    3.30
 -13  -7  -1    7.80    3.40
 -13  -7  -1   13.40    4.40
 -13  -7  -1   11.80    3.80
 -13   7   1    4.50    2.50
 -13  -7  -1    6.60    3.60
 -13   7   1    7.80    3.50
 -13  -7  -1   12.70    3.70
  13   7  -1   11.30    3.50
 -13   7   1    7.20    2.70
 -13  -7   1    5.30    3.20
 -13   7  -1   11.50    3.40
 -13   7  -1    8.40    2.90
 -13   7  -1    4.60    2.40
 -13   7  -1    9.00    2.50
 -13   7  -1    8.30    3.20
 -13  -7   1    9.40    4.00
 -13  -7   1    7.00    3.90
  13   7   1    1.80    2.70
  13  -7  -1    8.00    5.50
 -13  -7   1    8.30    3.40
 -13  -7   1    7.50    3.30
 -13  -7   1    9.60    4.00
  13  -7  -1    7.90    2.30
 -14  -7  -1   10.00    3.50
 -14  -7  -1   16.10    4.50
 -14   7   1   11.70    3.00
 -14   7   1    8.50    2.90
 -14   7   1   12.70    3.80
  14   7  -1    5.20    3.40
  14  -7   1   14.40    5.70
 -14  -7  -1   12.00    4.40
 -14   7   1   16.50    3.90
 -14  -7  -1    9.10    4.40
 -14  -7  -1    8.60    3.60
 -14   7  -1   16.50    3.70
 -14  -7   1   10.50    4.20
 -14  -7   1    9.00    3.90
 -14  -7   1   10.50    3.60
 -14  -7   1   10.30    4.30
 -14  -7   1   12.70    4.00
  14  -7  -1    9.50    5.40
 -14   7  -1   12.00    3.20
 -14   7  -1    6.60    2.40
 -14   7  -1   16.20    3.80
  14   7   1   10.60    3.40
 -15   7   1   -3.60    1.60
 -15   7   1    2.00    2.60
 -15   7   1   -0.30    1.90
 -15  -7  -1   -1.70    2.20
 -15  -7  -1    0.30    2.70
 -15  -7  -1    0.80    3.10
  15   7  -1   -0.30    2.50
 -15   7   1   -1.60    2.00
 -15  -7  -1    0.20    2.90
  15  -7   1   -1.80    3.30
 -15  -7   1    0.00    3.10
  15  -7  -1   -1.60    4.70
 -15  -7   1   -2.30    2.50
 -15  -7   1   -1.10    2.80
 -15   7  -1    2.50    2.20
 -15   7  -1    3.40    2.50
 -15  -7   1   -0.90    2.40
 -15   7  -1    1.50    1.90
 -15   7  -1   -0.30    2.00
  15   7   1   -0.90    2.40
 -16  -7  -1    1.70    2.90
 -16   7   1   -2.80    1.90
 -16   7   1    0.10    2.20
 -16   7   1    1.40    2.40
 -16  -7  -1    0.10    3.30
  16  -7   1    2.30    5.20
 -16  -7  -1    3.20    3.20
 -16  -7  -1   -0.20    2.80
  16   7  -1    0.20    2.50
 -16   7   1   -2.70    1.80
 -16   7  -1    2.60    2.50
  16  -7  -1    8.90    5.70
 -16  -7   1   -0.30    2.60
 -16   7  -1    2.20    2.00
 -16   7  -1   -3.10    1.40
 -16   7  -1   -0.70    1.90
 -16  -7   1    1.00    3.20
 -16  -7   1    3.90    3.00
  16   7   1   -1.20    2.10
  17  -7   1    0.30    6.00
 -17  -7  -1    1.20    2.90
 -17   7   1   -0.20    2.20
  17   7  -1   -2.10    2.30
 -17   7   1    0.20    2.10
 -17  -7  -1    2.50    3.10
  17   7   1    2.80    2.30
 -17   7  -1    2.20    2.10
 -17  -7   1   -1.20    3.10
 -17  -7   1   -4.30    2.80
 -17   7  -1   -0.60    2.10
 -17  -7   1   -1.70    2.50
  17  -7  -1   -0.40    5.30
 -18   7   1    4.00    2.80
 -18   7   1   -1.10    2.40
 -18  -7  -1    0.60    3.00
 -18  -7  -1   -0.40    2.90
  18  -7   1   -2.90    3.40
 -18   7  -1    1.80    2.60
 -18   7  -1   -0.10    2.10
 -18  -7   1    0.00    3.40
  18  -7  -1   -1.40    5.10
 -18  -7   1    0.60    3.20
  19  -7   1   11.20    6.80
 -19  -7  -1    2.10    3.50
 -19   7   1    2.90    2.80
 -19  -7  -1    1.90    3.50
 -19   7   1    1.70    2.60
  19  -7  -1    6.80    5.90
 -19   7  -1    4.40    2.60
 -19   7  -1    4.50    2.90
 -19  -7   1    7.00    4.10
 -19  -7   1    2.70    3.80
  20  -7   1   -2.90    5.40
 -20   7   1    0.30    2.90
 -20  -7  -1    3.60    3.90
 -20  -7  -1    5.30    4.20
 -20   7   1    4.90    2.90
 -20   7  -1    0.40    2.20
 -20   7  -1    1.40    3.00
  20  -7  -1    4.40    5.90
 -20  -7   1    1.90    3.50
 -20  -7   1    2.00    4.00
   0   8  -1  578.34   45.40
   0  -8  -1  634.94   35.70
   0  -8   1  579.54   33.00
   0  -8  -1  598.44   45.20
   0  -8   1  458.55   44.00
   0   8   1  572.24   34.80
   0  -8  -1  495.55   31.80
   0   8   1  556.74   32.60
   0   8  -1  597.84   32.20
   0   8   1  571.84   29.20
   0   8   1  514.35   31.80
   0  -8   1  582.34   32.10
   0  -8   1  594.84   32.60
   0   8  -1  568.34   32.80
   0  -8   1  575.84   29.20
   0   8  -1  557.84   34.90
   0   8  -1  559.34   29.10
   0   8   1  566.74   45.10
   0  -8  -1  566.44   44.70
   0   8  -1  546.15   45.00
   0  -8   1  555.44   32.60
   0   8   1  579.14   45.20
   0  -8  -1  553.44   32.40
   0  -8  -1  576.64   29.20
   0  -8   1  585.04   35.10
   0   8  -1  544.45   34.70
   0   8  -1  456.85   32.10
   0   8   1  549.35   34.90
   0  -8  -1  564.24   32.10
   0  -8  -1  547.25   32.60
  -1   8   1   -0.60    2.10
   1  -8   1   -0.90    1.60
   1  -8   1    1.90    2.60
  -1  -8  -1   -1.10    2.50
   1  -8   1    5.50    5.40
  -1   8   1    0.00    2.20
   1  -8   1    0.60    2.30
  -1   8   1    0.40    2.30
  -1   8   1   -1.00    1.50
  -1   8   1    1.50    2.40
   1  -8   1   -2.10    1.70
  -1   8   1    2.60    3.60
  -1   8   1    0.80    2.20
   1   8  -1    2.40    3.10
   1   8  -1   -0.60    2.70
  -1  -8  -1    1.30    2.00
   1   8  -1    0.40    2.20
   1   8  -1   -1.00    1.90
   1   8  -1    2.20    2.20
   1  -8   1   -0.30    2.10
   1   8  -1    1.10    2.30
  -1  -8  -1    0.60    3.30
   1  -8   1   -1.90    1.90
  -1  -8  -1   -0.80    2.10
  -1  -8  -1   -1.10    1.60
   1   8  -1    0.20    1.70
  -1  -8  -1   -1.10    2.20
   1  -8   1   -0.50    1.30
   1  -8   1   -1.60    1.20
  -1  -8  -1    1.70    2.30
  -1   8  -1   -1.40    1.80
  -1  -8   1    1.40    2.00
  -1   8  -1   -2.20    3.20
  -1   8  -1   -1.10    2.20
   1   8   1    2.10    3.30
   1   8   1    2.20    2.40
  -1   8  -1   -1.50    2.30
  -1   8  -1    1.20    1.70
   1  -8  -1   -0.60    2.10
  -1  -8   1    3.00    2.40
  -1  -8   1    1.00    2.70
  -1  -8   1   -1.40    2.00
   1  -8  -1   -2.90    1.60
   1  -8  -1   -0.40    2.80
  -1   8  -1    2.30    2.10
   1   8   1    0.40    2.10
   1  -8  -1    0.60    2.00
   1   8   1    0.10    2.80
   1   8   1    2.50    2.30
  -1   8  -1   -0.80    1.90
   1  -8  -1    0.50    2.20
  -1  -8   1    3.00    2.60
   1   8   1   -0.70    2.00
  -1  -8   1   -0.60    1.90
   1  -8  -1    0.40    1.90
  -1  -8   1   -0.80    3.70
   1  -8  -1    1.80    1.70
   1  -8  -1    2.70    5.20
   1  -8  -1    0.20    1.50
   1   8   1   -1.20    1.90
  -2  -8  -1   27.20    4.40
  -2  -8  -1   17.60    4.60
   2  -8   1   13.50    4.40
  -2   8   1   17.70    4.10
  -2   8   1   17.50    4.50
   2   8  -1   26.90    5.30
  -2   8   1   18.80    4.10
  -2   8   1   19.00    6.30
  -2   8   1   22.80    5.00
  -2  -8  -1   25.20    6.30
   2   8  -1   29.00    6.40
  -2   8   1   21.10    4.40
  -2  -8  -1   22.50    4.80
   2   8  -1   27.70    4.70
   2  -8   1   21.70    5.30
   2  -8   1   14.80    3.80
   2   8  -1   37.30    5.60
   2   8  -1   48.60    8.50
   2   8  -1   24.70    4.90
   2  -8   1   17.40    4.00
  -2   8   1   24.50    4.50
   2   8  -1   30.10    4.60
   2  -8   1    9.50    5.40
  -2   8   1   19.30    4.40
  -2   8   1   26.00    6.70
  -2  -8  -1   19.40    4.30
   2  -8   1   22.50    4.30
   2  -8   1   21.70    4.70
  -2   8  -1   20.90    5.10
   2  -8  -1   15.60    3.60
   2  -8  -1   13.50    3.70
  -2  -8   1   47.20    8.90
  -2  -8   1   41.30    5.30
  -2   8  -1   22.00    4.50
  -2   8  -1   18.40    5.80
   2   8   1   26.30    4.40
  -2   8  -1   16.20    4.10
   2   8   1   33.30    5.60
  -2   8  -1   21.80    4.20
   2   8   1   20.40    4.20
   2  -8  -1   12.20    4.60
  -2  -8   1   37.60    5.90
  -2  -8   1   33.50    5.10
   2  -8  -1    5.40    5.40
  -2   8  -1   23.60    5.10
  -2   8  -1   19.90    4.00
   2  -8  -1   11.50    4.00
  -2  -8   1   36.50    6.00
  -2   8  -1   21.10    6.20
   2  -8  -1   15.50    3.70
  -2  -8   1   37.90    5.60
   2   8   1   28.70    4.90
   2   8   1   23.80    6.60
   2   8   1   26.00    6.60
   2  -8  -1   17.00    5.00
   2   8   1   39.90    6.20
  -2   8  -1   15.70    3.80
  -2  -8   1   25.30    4.50
   3   8  -1  411.36   27.50
  -3  -8  -1  437.46   25.40
   3  -8   1  426.86   27.20
   3  -8   1  452.05   25.60
  -3   8   1  390.36   25.50
  -3   8   1  418.66   22.80
   3   8  -1  407.16   34.60
  -3  -8  -1  385.86   25.40
   3   8  -1  418.96   27.80
  -3  -8  -1  446.86   23.50
   3  -8   1  435.96   23.00
  -3   8   1  421.06   25.70
   3   8  -1  372.46   25.50
  -3   8   1  391.66   25.00
   3  -8   1  390.46   24.70
   3   8  -1  491.25   35.80
  -3   8   1  416.86   27.50
  -3   8   1  402.26   35.40
  -3   8   1  431.36   25.80
  -3   8   1  422.96   27.40
  -3  -8  -1  440.36   35.60
  -3   8   1  388.56   34.80
   3   8  -1  432.06   25.80
  -3  -8  -1  433.96   26.00
  -3  -8  -1  473.45   26.50
  -3  -8  -1  401.66   27.60
   3  -8   1  449.56   33.30
   3  -8   1  427.96   27.40
  -3  -8  -1  406.96   27.40
   3   8  -1  425.26   23.30
  -3  -8   1  412.06   27.70
  -3  -8   1  450.95   26.00
  -3  -8   1  427.66   23.50
  -3   8  -1  408.76   27.50
  -3   8  -1  440.26   35.60
  -3  -8   1  425.36   35.80
  -3  -8   1  414.16   25.40
  -3   8  -1  450.05   25.80
   3  -8  -1  417.26   22.90
   3  -8  -1  442.16   25.20
  -3  -8   1  418.96   26.10
  -3   8  -1  422.36   25.20
  -3   8  -1  416.06   22.70
  -3   8  -1  443.26   35.10
   3   8   1  445.96   27.70
   3  -8  -1  417.86   25.50
   3   8   1  412.26   25.80
   3   8   1  434.26   27.90
   3   8   1  391.66   25.40
  -3  -8   1  423.86   27.80
  -3  -8   1  429.46   26.20
  -3   8  -1  423.36   27.30
   3   8   1  436.36   23.30
  -3   8  -1  421.46   25.80
  -3   8  -1  455.35   25.90
   3  -8  -1  422.56   27.20
   3   8   1  411.96   34.80
  -4  -8  -1   74.79    8.60
  -4  -8  -1   79.99    8.40
   4  -8   1   95.39    8.70
  -4   8   1   88.09    9.00
   4   8  -1   67.29    8.70
  -4   8   1   89.69   10.70
   4   8  -1   71.49    8.00
   4   8  -1   83.49    8.00
  -4  -8  -1   79.79    8.80
  -4  -8  -1   83.59    7.80
   4   8  -1   73.29    9.50
   4  -8   1   84.39    8.20
  -4   8   1   65.69    7.30
  -4   8   1   94.29    8.10
  -4   8   1   85.99    8.30
  -4  -8  -1   83.09    9.20
  -4  -8  -1   78.09   10.90
  -4   8   1   87.19    8.20
  -4   8   1   93.19   10.10
  -4  -8  -1   80.69    9.70
  -4  -8  -1   86.79   11.60
  -4  -8  -1   86.39   10.10
  -4   8   1   70.49    7.20
   4   8  -1   91.89   10.30
   4   8  -1   69.59    8.50
  -4   8   1   86.29   12.20
   4  -8   1   88.79    7.30
   4  -8   1   84.59    7.50
   4  -8   1   88.19    8.40
   4   8   1   95.99    9.20
  -4  -8   1   96.89    9.70
   4  -8  -1   82.79    9.80
  -4  -8   1   76.29    8.30
  -4  -8   1   92.49    9.80
   4   8   1   89.59    8.10
  -4   8  -1   83.99    7.10
  -4  -8   1   92.19    8.20
   4   8   1   59.49    8.70
   4   8   1   93.29   12.00
  -4  -8   1   84.99    9.70
  -4  -8   1   95.39    8.70
  -4   8  -1   83.89    8.10
   4   8   1   57.59    7.20
  -4   8  -1   75.49   12.40
  -4  -8   1   90.29   11.30
  -4   8  -1   66.09    7.80
  -4   8  -1   84.99    8.10
   4   8   1   68.89    8.10
  -4   8  -1   81.09    8.50
  -4   8  -1   86.09    7.60
   4  -8  -1   74.39    7.50
   4  -8  -1   80.89    8.30
   4  -8  -1   94.89    7.60
   4  -8  -1   87.39    8.50
  -4  -8   1   86.29    8.20
  -4  -8   1  108.79   14.90
  -4   8  -1   85.19    9.80
   4   8   1   96.29   10.20
  -4   8  -1   70.49   10.00
   5   8  -1   78.89    8.60
   5   8  -1   78.29    8.40
   5   8  -1   78.59    9.50
   5  -8   1   71.59    7.50
  -5   8   1   73.09    7.10
  -5  -8  -1   76.59    9.20
  -5  -8  -1   76.89   11.80
   5  -8   1   74.39    8.50
  -5  -8  -1   59.09    7.40
   5  -8   1   71.69    6.50
  -5   8   1   65.29    7.40
  -5   8   1   72.49    7.20
   5   8  -1   73.49    7.20
   5  -8   1   74.99    6.20
  -5   8   1   68.69    8.60
  -5   8   1   53.59    7.50
   5   8  -1   72.49    8.00
  -5   8   1   66.89    7.60
  -5  -8  -1   68.69    7.70
  -5   8   1   71.29    9.10
   5   8  -1   75.39    9.00
  -5  -8  -1   66.49    7.80
  -5  -8  -1   68.89    8.70
  -5   8   1   67.99    9.20
  -5  -8  -1   79.79   12.00
  -5   8   1   87.69    7.20
   5  -8   1   71.19    8.40
  -5  -8  -1   69.09    7.90
  -5  -8  -1   54.79    7.40
   5  -8  -1   67.39    8.00
   5  -8  -1   62.69    8.40
  -5   8  -1   65.49    7.10
  -5  -8   1   61.49    8.60
   5   8   1   79.59    8.10
  -5   8  -1   82.09    7.40
  -5   8  -1   69.89    6.70
  -5  -8   1   77.99   12.30
  -5   8  -1   72.29    8.80
  -5   8  -1   56.39    7.00
   5  -8  -1   69.99    6.30
  -5   8  -1   66.59    7.60
  -5  -8   1   82.19    8.90
   5  -8  -1   79.99    7.70
  -5   8  -1   67.89    8.30
  -5  -8   1   89.79    8.60
   5   8   1   54.59    7.10
   5   8   1   72.89    9.10
  -5   8  -1   73.99    8.90
  -5  -8   1   65.39    8.30
  -5  -8   1   61.49    8.80
   5   8   1   69.49    7.80
   5   8   1   81.59    9.20
  -5  -8   1   49.50    6.90
   5  -8  -1   75.59    6.70
  -5  -8   1   61.49   10.50
  -5  -8   1   82.09    8.90
  -5   8  -1   73.99   10.80
   5   8   1   82.79    9.00
  -6   8   1   69.09    6.90
  -6   8   1   61.79    8.00
  -6  -8  -1   54.49    7.00
  -6   8   1   78.29    9.00
   6  -8   1   67.09    5.40
  -6  -8  -1   70.29    8.10
  -6  -8  -1   64.19    8.60
  -6  -8  -1   54.39    7.40
   6  -8   1   51.79    6.90
   6  -8   1   59.59    5.20
  -6  -8  -1   65.69    7.60
  -6  -8  -1   67.79   11.20
  -6  -8  -1   53.59    7.20
   6   8  -1   51.49    7.80
   6   8  -1   73.19    7.80
   6   8  -1   71.49    8.70
  -6   8   1   61.99    7.40
   6  -8   1   66.29    7.00
  -6  -8  -1   66.89    9.00
  -6   8   1   59.79    6.90
  -6  -8  -1   73.49   11.40
  -6   8   1   77.59    7.90
  -6   8   1   77.09    9.10
  -6   8   1   73.49    6.60
   6   8  -1   53.59    6.90
   6   8  -1   60.39    7.00
  -6   8  -1   65.19    7.40
   6   8   1   77.19    8.00
   6   8   1   57.29    7.00
   6   8   1   57.49    8.30
  -6  -8   1   49.90    7.80
  -6  -8   1   65.99   11.50
  -6  -8   1   58.09    7.80
  -6  -8   1   67.99    8.00
  -6   8  -1   62.99    8.00
  -6   8  -1   48.70    6.40
   6  -8  -1   66.19    7.00
   6  -8  -1   65.99    5.60
   6  -8  -1   75.89    8.50
  -6   8  -1   61.19    7.60
  -6   8  -1   43.30    6.40
   6  -8  -1   66.19    5.70
  -6   8  -1   71.89    8.50
   6  -8  -1   68.79    8.20
  -6  -8   1   53.59   10.00
   6   8   1   62.99    7.00
  -6  -8   1   49.99    7.00
  -6   8  -1   62.09    6.60
   6   8   1   76.49    9.00
  -6  -8   1   50.89    7.00
  -6   8  -1   64.99    7.00
  -6  -8   1   59.39    7.40
  -6  -8   1   64.59    8.70
  -7  -8  -1  169.38   17.70
  -7  -8  -1  188.78   17.90
  -7  -8  -1  173.68   13.30
   7   8  -1  148.99   11.80
  -7  -8  -1  172.88   14.50
  -7   8   1  182.88   13.00
  -7  -8  -1  149.69   11.80
   7   8  -1  189.18   12.60
  -7   8   1  185.88   12.60
  -7  -8  -1  189.88   13.80
   7  -8   1  183.78   10.10
  -7  -8  -1  193.08   15.10
  -7   8   1  182.18   11.70
  -7  -8  -1  184.78   13.80
   7  -8   1  166.68   13.30
   7   8  -1  184.58   12.90
   7   8  -1  163.88   13.90
   7   8  -1  172.38   14.50
   7  -8   1  192.98   11.80
   7  -8   1  184.68    9.90
  -7  -8  -1  150.68   12.60
  -7   8   1  182.68   16.40
  -7   8   1  200.78   14.70
  -7   8   1  181.68   14.10
  -7   8   1  157.18   12.70
  -7   8   1  161.58   12.40
  -7   8  -1  173.88   12.70
  -7   8  -1  178.28   12.40
  -7  -8   1  178.48   13.20
  -7   8  -1  190.68   11.70
   7  -8  -1  174.68   10.80
  -7  -8   1  191.78   14.00
   7   8   1  178.78   14.40
  -7   8  -1  178.78   13.90
  -7  -8   1  162.28   12.20
  -7   8  -1  176.18   16.00
   7   8   1  190.18   12.50
  -7  -8   1  182.68   14.90
  -7  -8   1  213.88   19.00
   7   8   1  186.18   12.40
  -7  -8   1  167.08   17.70
   7   8   1  190.08   14.30
   7  -8  -1  160.58   10.60
  -7  -8   1  204.98   14.50
  -7   8  -1  171.68   12.70
  -7   8  -1  180.18   14.20
   7   8   1  180.58   12.60
  -7  -8   1  186.98   15.00
   7  -8  -1  174.08   11.70
  -7  -8   1  198.68   14.00
  -7   8  -1  178.78   13.00
  -8  -8  -1  160.78   12.10
  -8  -8  -1  147.39   10.80
  -8  -8  -1  153.68   12.10
  -8   8   1  129.99   10.60
  -8   8   1  145.39   11.20
   8  -8   1  147.09   10.00
  -8   8   1  151.98   12.50
  -8  -8  -1  124.39   12.50
   8   8  -1  134.99   10.20
   8   8  -1  132.59   10.30
  -8   8   1  142.79   10.10
  -8   8   1  144.19   12.10
  -8  -8  -1  176.08   15.80
  -8  -8  -1  145.39   11.40
  -8  -8  -1  162.08   16.60
  -8  -8  -1  155.38   13.20
  -8   8   1  148.49   11.10
  -8  -8  -1  162.18   12.50
  -8   8   1  133.59   11.10
   8   8  -1  158.78   11.20
   8  -8   1  148.19   14.40
  -8  -8   1  141.59   13.00
  -8  -8   1  139.59   15.50
  -8  -8   1  131.59   11.50
   8   8   1  150.48   10.30
   8  -8  -1  139.09   14.00
  -8  -8   1  159.18   11.90
  -8   8  -1  152.28   11.40
  -8   8  -1  141.69   10.60
  -8  -8   1  155.18   15.90
  -8   8  -1  145.79   12.30
   8   8   1  127.69   10.10
   8  -8  -1  165.08   10.50
  -8   8  -1  156.88   11.20
  -8  -8   1  140.69   10.90
  -8  -8   1  141.89   12.20
   8   8   1  162.78   11.30
  -8  -8   1  133.39   11.80
  -8   8  -1  140.29    9.90
  -8   8  -1  137.89   11.90
  -8  -8   1  163.88   13.50
   9  -8   1    0.40    2.80
  -9  -8  -1   -0.20    2.70
   9   8  -1    1.90    2.80
   9  -8   1    0.90    2.00
   9   8  -1    1.00    1.40
  -9  -8  -1    3.70    2.80
   9  -8   1   -1.60    1.90
  -9  -8  -1    1.10    2.70
  -9   8   1   -0.30    1.70
  -9   8   1   -1.30    2.10
  -9  -8  -1   -1.20    2.60
  -9  -8  -1   -0.20    2.20
  -9  -8  -1   -1.30    2.10
  -9   8   1    1.90    1.90
  -9   8   1    3.90    3.00
  -9  -8  -1   -0.10    2.00
  -9   8   1   -0.20    2.00
  -9  -8  -1    2.40    2.50
  -9   8   1    1.50    1.80
  -9  -8   1   -1.90    2.00
  -9   8  -1   -0.10    2.00
  -9   8  -1    4.00    2.40
  -9   8  -1    2.70    2.20
   9   8   1   -0.30    2.60
  -9  -8   1    1.20    2.70
   9   8   1   -0.20    1.10
  -9   8  -1   -0.10    2.10
  -9   8  -1    3.90    2.70
  -9  -8   1   -1.40    1.90
  -9  -8   1   -1.70    2.00
  -9  -8   1    1.70    2.60
  -9  -8   1   -1.20    2.80
  -9  -8   1    3.20    2.70
  -9   8  -1    0.70    1.50
   9  -8  -1    2.80    2.50
   9  -8  -1   -0.70    2.20
  -9  -8   1    2.00    2.30
  10  -8   1   55.19    9.30
 -10   8   1   67.49    8.20
  10   8  -1   70.59    8.10
 -10  -8  -1   53.29    7.50
 -10  -8  -1   55.39    7.80
 -10  -8  -1   65.29    8.30
  10  -8   1   72.49    6.90
 -10   8   1   63.19    7.00
 -10   8   1   68.19    7.70
 -10   8   1   66.99    8.10
 -10   8   1   80.79    8.30
 -10  -8  -1   56.79    8.80
 -10  -8  -1   72.59    9.60
 -10   8   1   74.49    7.00
 -10  -8  -1   66.59    8.10
 -10   8  -1   60.19    8.00
 -10  -8   1   56.29    7.60
  10  -8  -1   50.89    9.20
 -10   8  -1   81.59    7.40
 -10  -8   1   48.10    7.90
 -10  -8   1   67.69    9.60
  10   8   1   65.39    7.90
 -10   8  -1   65.89    8.20
  10  -8  -1   69.99    7.10
 -10  -8   1   60.99    8.30
 -10   8  -1   58.29    6.60
 -10   8  -1   70.69    7.40
 -10  -8   1   74.99    9.30
 -10   8  -1   64.49    7.10
 -10  -8   1   46.40    7.20
 -11  -8  -1  128.99   11.20
 -11   8   1  131.39   10.50
 -11  -8  -1  146.99   12.70
 -11   8   1  124.69    9.80
 -11   8   1  122.19   10.10
 -11   8   1  113.39   10.10
 -11   8   1  159.18   12.10
 -11  -8  -1  130.29   12.30
  11   8  -1  126.69   10.30
 -11   8   1  118.39   11.00
  11  -8   1  133.89    9.00
 -11  -8  -1  116.19   11.20
 -11  -8  -1  131.99   11.00
 -11  -8  -1  138.69   11.50
  11  -8   1  124.29   14.50
 -11  -8   1  130.29   11.10
 -11  -8   1  140.89   12.70
  11   8   1  132.29   10.40
 -11   8  -1  137.39   10.10
 -11  -8   1  120.69   11.40
 -11   8  -1  114.39   10.50
  11  -8  -1  115.29   14.20
 -11   8  -1  104.39    9.30
  11  -8  -1  130.09    9.30
 -11   8  -1  136.49   11.50
 -11  -8   1  140.69   12.00
 -11   8  -1  121.39   10.10
 -11   8  -1  127.59   10.10
 -11  -8   1  123.39   12.30
 -11  -8   1  121.09   11.20
  12  -8   1   -2.00    1.90
 -12  -8  -1   -1.40    2.30
 -12  -8  -1   -0.60    2.90
 -12   8   1    0.20    2.40
 -12   8   1    4.30    2.40
 -12  -8  -1   -0.30    2.40
 -12  -8  -1    1.80    3.20
 -12  -8  -1    2.20    2.80
 -12  -8  -1    3.70    2.50
 -12   8   1   -0.20    2.50
 -12   8   1    0.70    2.20
  12   8  -1    1.70    2.80
 -12   8   1    1.30    2.10
  12  -8   1   -2.40    3.40
 -12   8   1    1.20    2.40
 -12   8  -1    4.00    2.70
 -12   8  -1    0.50    2.50
 -12  -8   1   -0.60    2.60
 -12  -8   1   -1.70    2.20
 -12  -8   1   -1.80    2.70
 -12   8  -1    0.30    1.80
  12  -8  -1    2.70    2.20
  12   8   1    0.70    2.80
 -12   8  -1    0.20    2.10
 -12   8  -1   -1.50    1.70
 -12  -8   1    2.20    3.30
 -12   8  -1   -0.60    2.10
 -12  -8   1    0.40    3.00
  12  -8  -1    4.70    4.30
 -12  -8   1    1.00    3.00
 -13   8   1    5.10    2.60
  13  -8   1    2.10    4.40
  13   8  -1    4.00    2.90
  13  -8   1   -0.50    1.50
 -13   8   1   -1.60    2.00
 -13  -8  -1    0.10    2.50
 -13  -8  -1   -0.70    3.00
 -13   8   1    2.00    2.90
 -13  -8  -1   -0.20    3.50
 -13  -8  -1    2.40    2.90
 -13  -8  -1   -0.60    2.60
 -13   8   1    0.50    2.60
 -13   8   1    0.80    1.80
 -13  -8  -1   -2.50    2.40
 -13  -8   1    4.30    3.10
 -13  -8   1    3.80    3.70
 -13   8  -1    0.80    2.20
  13  -8  -1    1.30    4.20
 -13  -8   1    1.70    3.10
  13   8   1   -0.80    2.60
 -13  -8   1   -2.80    2.20
 -13   8  -1    1.60    2.60
 -13  -8   1   -1.90    2.70
  13  -8  -1   -0.30    1.80
 -13   8  -1    0.70    1.80
 -13   8  -1    0.80    2.10
 -13   8  -1    1.40    2.50
 -13  -8   1    3.20    3.00
  14   8  -1    9.40    3.60
 -14  -8  -1    8.30    4.20
  14  -8   1   17.60    7.10
 -14   8   1    8.20    3.20
 -14   8   1   17.20    4.50
 -14   8   1    5.50    3.40
 -14  -8  -1    8.30    4.70
  14  -8   1   15.40    2.50
 -14  -8  -1    8.60    3.70
 -14  -8  -1   12.70    4.40
 -14   8   1    5.70    3.20
 -14  -8  -1   10.00    4.30
 -14  -8   1   12.40    4.90
  14  -8  -1   15.70    3.10
 -14   8  -1   10.40    3.70
 -14  -8   1   16.20    4.80
 -14   8  -1   13.40    3.40
  14   8   1   10.70    3.90
 -14   8  -1   11.20    3.70
 -14   8  -1    8.40    3.20
 -14  -8   1   18.50    5.70
 -14  -8   1   12.60    4.60
 -14  -8   1   13.30    4.50
  14  -8  -1    7.60    5.90
 -15  -8  -1    8.90    4.50
 -15   8   1    5.10    3.40
  15  -8   1    4.40    6.00
 -15   8   1    7.10    3.30
 -15   8   1   13.50    4.00
 -15  -8  -1    6.40    3.60
 -15  -8  -1    5.10    3.90
  15   8  -1   19.60    4.90
 -15   8   1    9.70    3.70
 -15  -8  -1    7.40    3.80
 -15   8  -1    4.70    2.50
 -15   8  -1   12.90    3.80
 -15  -8   1   13.30    4.60
 -15  -8   1   13.30    4.90
 -15  -8   1   11.40    4.50
 -15  -8   1   17.20    5.40
 -15   8  -1    9.30    3.30
 -15   8  -1   16.00    4.00
  15  -8  -1   18.50    6.80
  15   8   1   15.30    4.00
 -16  -8  -1   20.10    6.00
 -16   8   1   36.70    6.00
 -16  -8  -1   35.10    7.10
  16  -8   1   27.50    8.70
  16   8  -1   29.20    5.50
 -16  -8  -1   42.10    7.40
 -16  -8  -1   24.10    5.70
 -16   8   1   37.90    6.20
 -16   8   1   28.80    5.50
 -16   8   1   27.50    5.10
  16   8   1   24.80    5.00
  16  -8  -1   28.90    9.30
 -16  -8   1   34.30    6.60
 -16  -8   1   27.20    6.80
 -16   8  -1   27.90    5.10
 -16   8  -1   32.40    5.40
 -16  -8   1   28.10    6.70
 -16  -8   1   31.50    6.50
 -16   8  -1   22.50    4.40
  17  -8   1    0.90    5.60
 -17   8   1    0.90    3.00
 -17  -8  -1   -1.40    2.70
 -17   8   1   -0.70    2.40
 -17  -8  -1   -0.50    2.90
  17   8  -1    2.90    2.80
 -17   8  -1   -1.60    1.90
 -17  -8   1   -1.30    2.80
 -17   8  -1    1.60    2.70
  17   8   1    2.10    2.70
 -17  -8   1   -1.90    3.40
 -17  -8   1   -2.20    3.20
 -18   8   1   17.50    4.90
  18   8  -1   21.50    4.80
 -18  -8  -1   13.70    4.90
  18  -8   1   17.00    6.20
 -18  -8  -1   10.90    4.80
 -18   8   1   13.60    4.00
 -18  -8   1   21.70    6.00
  18  -8  -1   10.50    7.20
 -18   8  -1   19.30    3.90
 -18   8  -1   22.00    4.50
 -18  -8   1   14.40    5.40
 -19   8   1   -0.10    2.80
 -19   8   1   -2.50    2.90
 -19  -8  -1   -3.60    3.30
 -19  -8  -1    0.50    3.90
  19  -8   1    3.90    6.20
 -19   8  -1    1.40    2.80
 -19  -8   1   -2.40    3.60
 -19   8  -1    1.80    2.60
  19  -8  -1   -3.80    5.60
 -19  -8   1    1.80    3.60
   0   9  -1   -2.60    1.60
   0  -9   1   -0.70    1.70
   0   9   1   -1.10    2.10
   0   9   1    1.80    2.50
   0  -9   1   -1.60    7.30
   0  -9   1   -0.70    2.20
   0   9  -1    0.60    3.00
   0   9   1    2.50    2.40
   0  -9  -1    2.30    2.90
   0  -9   1   -0.90    2.00
   0  -9  -1    1.40    1.80
   0   9  -1   -1.30    2.00
   0   9  -1   -1.90    3.50
   0   9  -1   -1.40    1.90
   0   9   1    0.00    3.40
   0  -9   1   -3.20    1.80
   0  -9   1   -0.70    3.10
   0  -9   1   -1.00    2.30
   0  -9  -1    2.80    3.20
   0  -9  -1   -0.10    1.70
   0   9  -1   -0.80    1.70
   0   9  -1    2.00    2.30
   0   9   1    1.10    3.30
   0  -9   1    0.10    1.90
   0   9   1   -0.60    1.80
   0  -9  -1    0.70    2.10
   0  -9  -1    5.70    5.30
   0   9  -1   -1.20    1.50
   0  -9  -1   -0.70    1.80
   0   9   1   -2.20    1.60
   0  -9  -1    3.00    2.90
   0   9   1   -3.40    1.60
   1  -9   1   82.69    8.30
  -1   9   1   83.39    8.00
   1  -9   1   80.29    8.70
  -1   9   1  116.69   10.30
   1  -9   1   98.29    9.70
  -1  -9  -1   82.09   10.10
   1   9  -1   88.49   10.30
  -1  -9  -1   63.39    8.50
   1   9  -1   82.69    9.20
   1   9  -1   92.49   11.90
   1  -9   1   87.69   10.20
   1  -9   1   91.99   10.90
  -1   9   1   93.89    9.10
  -1  -9  -1   96.19    8.90
  -1  -9  -1   87.09   13.70
   1   9  -1   99.69    9.30
  -1   9   1   91.99   13.80
  -1   9   1   92.79   10.80
   1  -9   1   83.39    7.80
   1  -9   1   36.20   15.40
  -1   9   1   94.59    8.80
   1   9  -1   95.09    9.30
  -1   9   1   91.49    8.80
  -1  -9  -1   75.29    8.40
  -1  -9  -1  102.29    9.10
   1   9  -1   91.39   11.80
  -1  -9  -1   96.69   11.90
   1  -9   1   87.89    8.70
   1  -9  -1   91.49    8.10
   1  -9  -1   68.69    8.60
   1   9   1   92.89    9.00
   1   9   1  102.89    8.90
   1   9   1   96.79   11.70
  -1  -9   1   93.79    8.60
  -1  -9   1   91.49    8.90
  -1   9  -1   84.09   10.40
   1   9   1  106.69   12.10
  -1   9  -1  110.69   12.90
   1  -9  -1   97.19   11.80
  -1  -9   1   72.99    8.90
  -1   9  -1   81.79    8.50
  -1   9  -1   93.09    8.70
  -1  -9   1   95.19    9.20
  -1  -9   1  112.99   14.40
   1   9   1   85.39    8.70
  -1  -9   1   85.59   11.20
  -1   9  -1   93.39    9.60
  -1  -9   1   72.89    9.70
   1  -9  -1   52.59   13.50
   1  -9  -1   90.69    9.30
   1   9   1   94.19    9.50
   1  -9  -1   94.69    8.50
   1  -9  -1  106.59    8.70
  -1   9  -1   78.09    7.80
   1  -9  -1  103.39   11.40
  -1   9  -1   77.09    8.70
  -2   9   1  221.68   15.40
  -2   9   1  195.98   16.20
   2  -9   1  182.78   15.60
  -2   9   1  189.78   14.30
   2  -9   1  216.38   15.20
  -2   9   1  204.18   15.10
  -2  -9  -1  224.88   16.80
  -2  -9  -1  157.58   19.50
  -2   9   1  218.68   13.90
   2  -9   1  206.38   14.60
   2   9  -1  220.88   14.10
   2  -9   1  218.28   16.40
  -2   9   1  193.78   16.00
  -2  -9  -1  201.28   15.30
   2   9  -1  205.68   16.30
  -2  -9  -1  197.88   14.60
  -2   9   1  226.78   20.90
   2   9  -1  227.78   17.20
  -2   9   1  190.28   20.10
  -2  -9  -1  234.88   14.50
  -2   9   1  209.48   15.00
   2  -9   1  214.08   19.30
  -2  -9  -1  214.78   16.40
   2   9  -1  239.78   15.60
   2   9  -1  217.58   15.60
   2  -9   1  203.58   13.70
  -2  -9  -1  200.88   20.90
   2   9  -1  201.18   15.10
   2   9  -1  241.18   21.10
   2   9  -1  210.28   20.30
   2  -9  -1  226.68   25.80
   2   9   1  215.28   15.50
  -2   9  -1  211.98   20.90
  -2  -9   1  238.08   15.30
   2   9   1  212.48   20.40
   2  -9  -1  184.38   19.00
  -2  -9   1  218.58   16.90
  -2  -9   1  242.18   15.70
   2  -9  -1  239.48   14.20
  -2  -9   1  184.48   20.10
  -2   9  -1  230.98   15.00
  -2  -9   1  223.78   16.80
  -2   9  -1  206.68   20.20
  -2   9  -1  199.88   16.40
  -2   9  -1  199.28   15.10
   2   9   1  223.58   16.80
  -2  -9   1  201.08   13.80
   2   9   1  220.58   15.10
  -2   9  -1  199.28   15.10
   2   9   1  205.48   15.00
   2   9   1  185.08   19.80
  -2   9  -1  169.98   14.30
  -2   9  -1  233.48   14.00
  -2  -9   1  205.78   21.20
   2  -9  -1  207.98   15.00
  -2   9  -1  245.38   16.90
   2   9   1  223.68   14.10
   2   9   1  233.28   17.10
   2  -9  -1  185.78   15.60
  -2  -9   1  217.38   15.50
   2  -9  -1  222.88   14.80
  -3   9   1   41.30    6.00
   3  -9   1   47.40    6.40
   3   9  -1   28.70    5.40
   3   9  -1   55.69   10.10
  -3   9   1   36.70    5.90
   3   9  -1   42.70    6.50
  -3  -9  -1   41.30    6.50
  -3  -9  -1   37.70    6.20
  -3   9   1   44.70    7.00
  -3  -9  -1   48.30    6.80
   3  -9   1   51.29    7.40
   3   9  -1   52.69    7.80
   3   9  -1   43.70    6.20
  -3  -9  -1   39.10    6.80
  -3  -9  -1   47.70    6.80
   3   9  -1   40.00    7.00
   3  -9   1   49.10    6.60
   3  -9   1   52.09    6.30
  -3  -9  -1   54.09    6.70
  -3   9   1   40.20    8.10
  -3  -9  -1   48.80    9.10
  -3   9   1   45.80    7.20
  -3   9   1   41.10    5.80
  -3  -9  -1   30.30    6.10
   3  -9   1   37.40    6.00
   3  -9   1   42.80    6.90
  -3   9   1   52.99    9.30
  -3   9   1   37.50    5.90
   3   9  -1   44.90    8.50
  -3  -9   1   41.00    7.30
  -3  -9   1   37.90    5.90
  -3   9  -1   42.30    6.10
   3  -9  -1   51.49    6.50
   3   9   1   41.40    6.10
  -3  -9   1   59.99    7.60
   3   9   1   41.20    6.90
  -3   9  -1   34.20    5.80
   3   9   1   43.00    8.30
  -3   9  -1   36.80    6.50
  -3  -9   1   44.70    9.30
  -3   9  -1   39.10    5.50
  -3  -9   1   36.80    6.10
  -3  -9   1   50.59    7.80
   3   9   1   38.40    6.10
  -3   9  -1   35.70    5.80
  -3   9  -1   40.70    6.60
  -3   9  -1   53.99    9.20
   3  -9  -1   44.50    6.00
   3  -9  -1   45.10    7.00
   3   9   1   49.90    6.90
  -3   9  -1   39.20    6.20
  -3   9  -1   56.49    9.70
   3  -9  -1   41.90    6.10
  -3  -9   1   26.80    5.10
   3   9   1   37.10    6.70
  -4   9   1  604.44   34.00
  -4  -9  -1  563.34   47.60
   4   9  -1  612.84   37.00
  -4  -9  -1  561.44   33.70
  -4  -9  -1  601.34   34.80
  -4  -9  -1  603.44   37.10
  -4   9   1  479.05   46.00
   4   9  -1  586.04   30.90
   4   9  -1  590.44   37.20
   4  -9   1  587.54   36.20
  -4   9   1  584.34   34.30
  -4   9   1  534.85   47.10
  -4   9   1  615.94   36.70
   4  -9   1  554.64   33.00
   4  -9   1  586.74   33.60
  -4  -9  -1  590.24   34.80
  -4  -9  -1  552.04   30.70
  -4   9   1  635.04   30.70
  -4  -9  -1  523.75   34.00
  -4   9   1  606.94   36.80
   4   9  -1  545.45   34.30
   4   9  -1  568.54   46.60
  -4  -9  -1  629.84   48.00
  -4   9   1  560.74   34.00
   4  -9   1  603.34   30.60
   4   9  -1  603.34   34.40
  -4   9   1  566.74   34.20
  -4  -9  -1  577.84   37.00
  -4  -9   1  577.94   49.20
   4   9   1  621.14   31.20
   4  -9  -1  560.04   36.00
   4  -9  -1  593.64   30.60
  -4   9  -1  605.24   30.40
  -4  -9   1  556.14   34.60
  -4   9  -1  562.34   34.20
  -4  -9   1  616.74   31.20
  -4   9  -1  595.04   34.10
  -4   9  -1  548.25   46.70
   4   9   1  617.74   34.70
  -4  -9   1  583.64   37.10
  -4  -9   1  611.24   37.30
  -4  -9   1  555.84   33.90
  -4   9  -1  535.05   46.50
   4  -9  -1  595.74   33.40
   4   9   1  649.54   46.90
   4   9   1  562.54   34.10
   4  -9  -1  594.94   33.90
  -4   9  -1  579.84   33.70
   4   9   1  579.14   36.90
  -4   9  -1  586.24   36.80
  -4  -9   1  560.54   47.60
  -4   9  -1  581.84   36.40
  -4  -9   1  623.14   35.20
  -4   9  -1  610.24   34.50
   4   9   1  595.04   36.70
  -4  -9   1  542.25   34.10
  -5  -9  -1   15.00    3.90
  -5   9   1    6.20    2.80
   5   9  -1    9.60    3.50
   5   9  -1    3.30    4.20
  -5   9   1    5.70    3.80
  -5  -9  -1    5.10    4.50
  -5  -9  -1   12.40    3.70
  -5   9   1    7.00    2.80
  -5  -9  -1    7.10    3.20
   5   9  -1    2.20    2.80
  -5  -9  -1    9.70    3.70
  -5   9   1    4.50    3.10
  -5   9   1    9.20    3.70
  -5   9   1    3.10    4.00
  -5  -9  -1   12.00    4.10
   5  -9   1    9.00    2.60
   5  -9   1    7.60    3.40
  -5   9   1    1.20    2.10
   5  -9   1    2.60    2.60
   5   9  -1    7.00    3.80
  -5  -9  -1    1.70    2.80
   5   9  -1   10.00    3.90
  -5   9   1    1.60    2.60
   5  -9   1    8.90    2.50
   5  -9   1    7.00    3.20
  -5  -9  -1    8.50    4.80
   5   9  -1    4.40    2.50
  -5  -9  -1    5.10    3.70
   5   9  -1    1.60    2.30
  -5   9   1    8.80    3.20
  -5  -9   1    6.50    2.70
  -5  -9   1    5.40    4.50
  -5  -9   1   11.80    5.20
  -5   9  -1   10.70    3.70
   5   9   1    9.20    3.80
  -5   9  -1    5.00    2.60
  -5  -9   1    3.10    3.20
   5   9   1    2.50    4.40
   5   9   1    6.70    3.00
  -5  -9   1    2.80    3.30
   5  -9  -1   10.20    3.40
   5  -9  -1    6.70    2.70
  -5   9  -1   11.40    3.50
  -5   9  -1   11.90    4.10
  -5   9  -1    8.50    3.30
   5   9   1    8.20    4.00
  -5  -9   1    6.60    3.00
   5  -9  -1    5.20    2.30
  -5  -9   1   15.00    4.20
  -5   9  -1   10.80    3.10
  -5   9  -1    7.20    3.00
  -5  -9   1    5.40    3.20
   5   9   1    6.10    3.30
  -5   9  -1    4.70    3.80
   5   9   1    8.80    3.20
   5  -9  -1    5.80    3.20
   5   9   1    7.30    3.60
   5  -9  -1    3.40    3.00
  -5   9  -1    4.60    5.70
  -5  -9   1    5.90    3.30
  -6   9   1  356.16   30.00
  -6   9   1  342.67   19.90
  -6  -9  -1  362.96   22.50
   6   9  -1  386.46   24.80
  -6  -9  -1  339.47   23.00
  -6  -9  -1  355.86   31.20
  -6  -9  -1  364.16   24.80
  -6   9   1  357.16   24.20
   6   9  -1  352.06   20.80
  -6   9   1  351.26   22.30
  -6   9   1  364.86   30.00
  -6  -9  -1  340.67   22.80
   6  -9   1  350.26   20.80
   6  -9   1  354.36   20.10
  -6  -9  -1  363.06   22.90
  -6  -9  -1  367.26   24.90
  -6   9   1  330.37   22.30
   6   9  -1  369.16   22.30
   6   9  -1  334.37   27.60
  -6   9   1  343.87   21.80
   6  -9   1  373.86   20.80
   6   9  -1  324.67   22.20
  -6  -9  -1  341.47   30.90
  -6  -9  -1  358.66   20.90
  -6   9   1  353.86   24.20
   6   9  -1  330.87   24.40
  -6   9  -1  344.67   22.40
  -6  -9   1  330.17   22.90
   6  -9  -1  345.97   21.00
   6   9   1  359.36   24.30
  -6   9  -1  345.87   22.40
  -6  -9   1  343.27   31.30
  -6  -9   1  347.17   31.20
  -6  -9   1  357.66   22.60
   6   9   1  348.37   21.80
  -6  -9   1  314.17   24.30
   6  -9  -1  360.36   20.20
  -6  -9   1  388.16   25.30
   6   9   1  347.47   24.40
  -6  -9   1  340.37   22.80
  -6   9  -1  334.17   29.40
  -6   9  -1  371.46   22.00
  -6   9  -1  363.16   20.00
  -6  -9   1  372.16   21.20
   6   9   1  376.36   21.10
  -6   9  -1  376.96   24.60
   6  -9  -1  351.06   23.70
  -6  -9   1  355.16   23.40
   6   9   1  321.47   26.50
  -6   9  -1  389.66   22.90
   6  -9  -1  333.67   20.80
  -6   9  -1  333.57   23.70
   6   9   1  337.57   22.10
   7   9  -1   15.40    3.80
  -7  -9  -1   14.20    5.40
  -7   9   1   20.30    4.50
  -7  -9  -1   13.70    4.50
   7   9  -1   13.40    4.20
  -7  -9  -1   14.20    4.20
  -7  -9  -1   19.10    4.60
  -7  -9  -1   16.80    4.90
  -7  -9  -1   13.60    5.80
  -7   9   1   17.40    4.40
  -7  -9  -1   13.10    3.90
   7   9  -1   13.00    4.40
   7  -9   1   20.30    4.30
  -7   9   1   16.60    4.60
  -7   9   1   16.90    3.80
  -7   9   1   21.50    4.80
  -7  -9  -1   19.60    4.40
  -7   9   1    9.30    3.70
  -7  -9  -1   15.10    4.50
  -7   9   1   16.70    4.00
   7  -9   1   16.10    2.50
  -7   9   1   17.50    5.20
   7  -9   1   17.40    2.60
   7   9  -1   19.40    4.50
   7  -9   1   13.40    3.90
   7   9  -1   22.00    4.30
   7   9   1   18.50    4.20
  -7   9  -1   12.90    3.50
  -7   9  -1   14.20    3.70
  -7  -9   1   23.40    4.70
  -7   9  -1   15.60    4.70
  -7   9  -1   17.70    4.20
   7  -9  -1   13.10    3.60
   7  -9  -1   12.40    2.60
  -7   9  -1    8.80    3.30
  -7  -9   1   21.70    6.80
  -7   9  -1   25.90    5.00
  -7  -9   1   17.00    4.50
   7   9   1    6.10    3.50
   7   9   1   15.80    3.60
   7   9   1   11.30    3.60
  -7   9  -1   13.40    4.10
  -7   9  -1   17.30    5.00
  -7  -9   1   14.90    4.00
  -7  -9   1   18.00    6.20
  -7  -9   1    9.40    3.70
  -7  -9   1   14.00    4.30
   7  -9  -1   18.60    3.10
  -7  -9   1   15.50    4.80
  -7  -9   1   20.30    5.50
   7   9   1   19.30    4.80
   8  -9   1  148.29   15.70
  -8  -9  -1  205.18   15.20
  -8   9   1  201.08   14.40
  -8  -9  -1  187.18   15.00
  -8  -9  -1  207.08   14.90
   8   9  -1  198.28   14.00
  -8   9   1  193.48   14.40
  -8  -9  -1  187.38   16.30
  -8  -9  -1  220.38   21.50
  -8  -9  -1  221.88   17.10
   8   9  -1  184.98   13.40
  -8   9   1  200.98   18.60
  -8  -9  -1  195.88   13.70
  -8   9   1  190.18   15.70
  -8   9   1  211.98   15.90
  -8  -9  -1  203.78   15.60
  -8   9   1  199.68   14.70
  -8  -9  -1  200.98   20.10
   8   9  -1  195.98   14.00
   8  -9   1  207.58   13.10
  -8   9   1  201.58   13.10
  -8   9   1  192.68   13.90
   8   9   1  208.28   14.00
  -8  -9   1  203.48   15.40
  -8   9  -1  199.58   14.70
  -8   9  -1  212.28   13.20
  -8  -9   1  193.18   16.50
   8  -9  -1  193.38   13.10
   8  -9  -1  199.68   15.50
  -8   9  -1  196.78   15.90
   8   9   1  199.48   13.80
  -8   9  -1  192.08   18.20
  -8  -9   1  227.78   21.00
  -8   9  -1  201.68   14.40
  -8   9  -1  226.18   14.90
   8  -9  -1  179.48   11.10
  -8  -9   1  211.88   20.60
  -8  -9   1  188.98   15.40
  -8  -9   1  218.08   15.30
   8   9   1  188.58   13.40
  -8  -9   1  191.78   15.40
  -8  -9   1  227.98   17.30
  -8  -9   1  216.58   14.30
  -8   9  -1  201.48   15.60
  -8   9  -1  211.08   14.30
  -9   9   1    3.60    2.40
  -9  -9  -1    4.60    3.40
   9  -9   1    4.40    3.40
  -9  -9  -1    2.70    3.20
  -9   9   1    6.00    3.30
  -9  -9  -1    4.70    3.40
  -9  -9  -1    7.40    3.40
  -9  -9  -1    4.30    3.30
  -9   9   1    3.70    2.90
  -9  -9  -1    2.70    3.20
  -9   9   1    7.30    3.40
   9  -9   1    2.50    2.90
  -9   9   1    5.30    2.80
   9   9  -1    4.80    2.20
  -9   9   1    6.50    3.10
  -9  -9  -1    5.30    3.10
   9   9  -1    1.40    3.10
  -9  -9  -1    2.10    3.50
  -9  -9   1    5.10    4.30
   9  -9  -1    6.00    4.20
  -9   9  -1   -0.70    1.90
   9  -9  -1    4.20    2.60
  -9  -9   1    4.40    3.20
  -9   9  -1    4.90    3.00
   9   9   1    3.00    3.40
  -9  -9   1    8.10    4.10
  -9  -9   1    5.10    3.60
  -9  -9   1    6.90    3.20
  -9  -9   1   -2.70    3.20
  -9   9  -1    6.80    3.10
  -9   9  -1    3.80    3.20
  -9   9  -1    7.60    2.80
   9   9   1    4.70    2.10
  -9  -9   1    6.00    3.50
  -9  -9   1    0.30    2.20
  -9   9  -1    2.50    2.20
  10  -9   1   35.20    5.20
 -10  -9  -1   31.30    7.00
 -10  -9  -1   25.80    5.40
 -10   9   1   26.10    5.00
 -10   9   1   16.30    4.10
 -10  -9  -1   36.80    6.60
 -10   9   1   31.50    5.00
 -10  -9  -1   23.20    5.50
 -10   9   1   25.10    5.60
 -10   9   1   19.00    4.50
  10  -9   1   30.00    7.20
 -10  -9  -1   23.50    5.20
 -10  -9  -1   33.80    7.00
  10   9  -1   30.20    5.60
 -10   9   1   26.10    5.60
 -10  -9   1   21.80    5.80
 -10  -9   1   27.70    6.40
 -10   9  -1   19.80    5.20
  10   9   1   29.60    5.60
 -10   9  -1   17.00    4.10
 -10  -9   1   33.00    6.50
  10  -9  -1   23.20    6.10
 -10  -9   1   24.10    6.00
 -10   9  -1   26.50    4.90
 -10  -9   1   29.60    6.00
 -10   9  -1   35.50    6.60
 -10  -9   1   17.80    4.70
 -10   9  -1   20.80    4.50
  10  -9  -1   26.10    4.80
 -11   9   1   11.00    4.10
 -11   9   1   19.40    4.30
 -11   9   1   17.70    4.40
 -11  -9  -1   15.10    4.80
 -11  -9  -1   21.90    5.20
 -11  -9  -1   13.20    4.70
  11  -9   1   12.40    5.40
 -11   9   1   11.40    4.10
 -11  -9  -1   20.20    5.60
 -11   9   1   17.10    4.20
 -11  -9  -1   13.30    4.20
 -11   9   1   14.90    3.80
  11   9  -1   11.20    4.10
  11  -9   1   21.10    4.10
 -11  -9  -1   18.60    5.70
  11  -9  -1   17.80    4.20
 -11  -9   1   18.50    5.30
  11  -9  -1    9.70    6.00
 -11   9  -1   24.50    5.00
 -11   9  -1   15.10    3.70
  11   9   1   11.60    4.00
 -11  -9   1   21.10    5.50
 -11  -9   1   24.50    6.10
 -11  -9   1   20.50    5.00
 -11   9  -1   21.80    4.60
 -11   9  -1   18.20    5.00
 -11   9  -1   24.70    4.70
 -11  -9   1   14.00    4.90
 -11   9  -1   15.80    3.90
 -11  -9   1   12.80    4.30
 -12  -9  -1    4.60    3.40
 -12   9   1    4.90    2.60
  12   9  -1    9.10    3.80
 -12  -9  -1    1.50    2.80
 -12   9   1    1.90    2.80
  12  -9   1    0.80    3.20
 -12  -9  -1    2.90    3.10
 -12  -9  -1    5.90    3.90
 -12  -9  -1    5.40    4.00
  12  -9   1    1.40    2.40
 -12   9   1    6.60    3.40
 -12  -9  -1    2.60    2.90
 -12   9   1    1.50    2.70
 -12   9   1    5.30    3.40
 -12   9   1    0.90    2.40
 -12   9  -1    3.60    2.80
 -12   9  -1    2.80    2.60
  12  -9  -1    5.30    3.80
 -12   9  -1   -0.10    2.80
 -12  -9   1    2.90    3.50
 -12  -9   1    2.10    3.30
 -12  -9   1    4.30    3.20
 -12  -9   1    1.60    3.40
 -12   9  -1    3.10    3.20
  12  -9  -1    4.10    2.60
 -12   9  -1    1.40    2.40
 -12  -9   1   -1.60    2.70
  12   9   1    6.00    3.50
 -12  -9   1    0.80    3.30
 -13  -9  -1   -0.40    2.40
  13   9  -1    3.00    3.20
 -13  -9  -1    1.50    3.00
 -13  -9  -1    0.30    2.80
 -13  -9  -1    2.80    3.10
 -13   9   1    4.10    3.40
 -13   9   1    1.30    2.40
 -13   9   1   -3.00    2.60
 -13  -9  -1   -1.10    3.60
 -13   9   1   -2.60    2.50
 -13   9   1   -0.90    2.50
  13  -9   1    3.70    4.60
 -13   9  -1   -0.70    2.20
 -13  -9   1   -2.60    2.80
 -13  -9   1    3.40    3.90
  13  -9  -1    0.60    2.30
 -13   9  -1   -0.90    2.50
  13  -9  -1   -2.70    3.90
  13   9   1   -3.10    2.40
 -13   9  -1    2.80    2.60
 -13  -9   1    0.30    2.60
 -13   9  -1    3.40    2.70
 -13  -9   1    3.20    3.90
 -13  -9   1   -2.30    2.50
 -13  -9   1   -2.00    2.80
 -13   9  -1   -0.10    2.50
 -14   9   1  153.88   12.30
 -14   9   1  132.89   12.80
 -14  -9  -1  147.59   13.30
 -14   9   1  134.79   13.00
 -14  -9  -1  135.59   12.60
 -14   9   1  155.88   11.90
 -14  -9  -1  155.28   14.50
  14  -9   1  137.59   17.10
  14   9  -1  141.99   11.80
  14  -9   1  147.69    9.20
 -14  -9  -1  135.49   14.30
 -14   9  -1  154.88   11.70
 -14  -9   1  127.79   12.90
  14   9   1  162.98   12.00
  14  -9  -1  113.59   16.20
 -14   9  -1  144.79   12.80
 -14  -9   1  151.18   14.70
 -14   9  -1  134.99   12.00
 -14  -9   1  148.39   13.20
  14  -9  -1  140.89    9.80
 -14   9  -1  150.38   11.80
 -14  -9   1  146.59   14.70
 -15  -9  -1    0.10    2.90
  15   9  -1    4.50    3.30
  15  -9   1   -1.40    4.70
 -15   9   1    1.40    2.70
 -15  -9  -1    1.50    3.00
 -15   9   1    1.20    3.00
 -15   9   1    0.80    2.80
 -15   9   1   -0.20    2.80
 -15  -9  -1    6.60    4.10
 -15  -9  -1   -0.70    3.90
 -15  -9   1   -2.60    2.70
 -15   9  -1    3.20    3.00
  15   9   1    3.50    3.30
 -15  -9   1    3.40    4.00
 -15  -9   1    1.40    3.50
 -15   9  -1    0.30    2.40
 -15   9  -1    2.20    2.60
 -15  -9   1   -2.60    3.40
 -15   9  -1   -1.30    2.20
  15  -9  -1   -1.60    4.70
 -16  -9  -1    3.90    4.20
  16   9  -1    2.10    3.40
 -16   9   1    1.60    3.10
 -16  -9  -1    0.20    3.50
 -16   9   1    6.60    3.20
 -16  -9  -1   -0.40    3.30
 -16  -9  -1    4.40    4.50
  16  -9   1    2.10    6.00
  16   9   1    4.50    3.20
 -16  -9   1    6.00    4.20
 -16  -9   1    5.40    4.60
 -16  -9   1    8.20    4.60
 -16   9  -1    3.70    3.00
 -16   9  -1    0.80    2.70
 -16  -9   1    7.40    4.50
 -17  -9  -1    1.60    4.00
  17  -9   1    4.40    5.90
  17   9  -1    0.40    3.10
 -17  -9  -1    1.00    3.90
 -17   9   1    0.80    3.20
 -17   9   1    0.90    2.90
 -17   9  -1   -1.40    2.60
  17  -9  -1    1.80    5.70
 -17  -9   1    0.50    3.60
 -17   9  -1    2.40    2.80
  17   9   1    6.10    3.40
 -17  -9   1    0.90    4.20
 -18   9   1    1.70    3.20
 -18  -9  -1    0.60    4.50
 -18   9   1   11.20    4.30
  18  -9   1   -6.60    5.50
 -18  -9  -1    8.70    4.80
  18   9  -1   16.70    4.30
  18  -9  -1    8.10    6.60
 -18   9  -1   15.40    4.50
 -18  -9   1    6.00    4.50
 -18  -9   1   17.80    6.00
  18   9   1    7.10    3.50
 -18   9  -1    9.50    3.70
 -19  -9  -1    3.90    4.40
  19  -9   1    7.10    6.50
 -19   9   1    2.00    3.30
 -19   9   1    3.70    3.60
 -19  -9  -1    3.30    4.20
 -19  -9   1    1.10    4.20
 -19  -9   1    5.10    4.50
 -19   9  -1    1.70    3.00
  19  -9  -1    3.40    5.80
 -19   9  -1   -1.40    3.00
   0 -10  -1 1637.24   79.39
   0  10   1 1631.24  125.89
   0 -10   1 1682.23   90.39
   0  10  -1 1679.33   95.39
   0  10  -1 1776.12   91.19
   0 -10   1 1733.63   95.89
   0  10   1 1594.14   95.09
   0 -10  -1 1650.13   89.79
   0 -10  -1 1705.93   89.19
   0  10  -1 1609.24  125.89
   0  10   1 1661.53   90.19
   0 -10   1 1785.02   90.39
   0  10   1 1659.53   90.09
   0 -10   1 1654.83   95.49
   0  10  -1 1676.13   89.19
   0  10   1 1497.45   94.99
   0 -10   1 1670.43   79.59
   0  10   1 1693.83   79.79
   0 -10  -1 1591.34   89.99
   0 -10   1 1743.43   89.19
   0  10  -1 1746.03  126.39
   0 -10  -1 1680.43  125.09
   0  10  -1 1734.53   90.39
   0  10   1 1586.94  125.59
   0  10  -1 1681.33   95.79
   0  10  -1 1664.73   79.49
   0 -10   1 1591.34  125.09
  -1  10   1   23.30    6.90
  -1  10   1   28.10    5.20
   1  10  -1   14.50    4.40
  -1  10   1   30.20    5.50
   1  10  -1   18.70    4.60
   1 -10   1   21.30    5.70
   1 -10   1   13.60    4.30
  -1 -10  -1   17.30    6.10
  -1  10   1   18.50    4.70
   1  10  -1   18.30    4.40
  -1 -10  -1   18.80    4.50
  -1 -10  -1   12.50    4.50
   1 -10   1    7.70    8.70
  -1  10   1   15.60    4.90
   1  10  -1   15.10    4.40
   1  10  -1   19.30    5.20
  -1  10   1   12.80    6.30
   1 -10   1   19.50    4.80
   1  10  -1   20.90    7.00
  -1  10   1   14.80    4.40
   1 -10   1   16.40    4.20
   1 -10   1   28.90    6.00
  -1 -10  -1   12.20    3.50
   1 -10   1   21.10    4.80
   1  10  -1   19.20    6.60
  -1 -10  -1   15.70    6.10
  -1  10   1   18.50    4.50
  -1 -10  -1   22.50    5.10
  -1 -10  -1   27.00    5.30
   1  10   1   12.70    4.00
   1 -10  -1   11.10    4.60
   1 -10  -1   17.00    7.10
   1  10   1   15.00    4.20
   1 -10  -1   16.80    4.40
  -1  10  -1   13.50    4.40
  -1 -10   1   16.60    4.80
  -1 -10   1   14.80    4.30
   1  10   1   22.90    7.20
  -1 -10   1   15.10    4.80
   1 -10  -1   15.60    3.90
  -1  10  -1   14.40    6.50
  -1 -10   1   22.30    7.00
   1 -10  -1   19.00    4.50
  -1  10  -1   24.60    4.70
  -1 -10   1   16.30    7.40
   1  10   1   20.30    4.80
  -1  10  -1   24.80    5.00
   1 -10  -1   19.80    6.20
   1  10   1   27.30    7.70
   1  10   1   14.10    4.10
  -1  10  -1   17.20    4.60
  -1  10  -1   18.80    4.70
  -1  10  -1   13.80    4.70
  -1 -10   1   19.00    4.70
   1 -10  -1   19.80    4.80
   1  10   1    3.90    2.70
   1 -10  -1   18.00    4.20
  -1 -10   1   12.40    3.60
   1  10   1   21.40    5.20
  -2  10   1  735.23   37.70
  -2 -10  -1  741.63   42.50
  -2  10   1  764.32   42.70
  -2  10   1  655.23   58.09
   2 -10   1  765.32   45.40
  -2  10   1  695.93   42.20
  -2  10   1  766.52   45.60
  -2 -10  -1  714.33   45.40
  -2 -10  -1  694.03   44.90
   2  10  -1  723.93   42.80
   2  10  -1  747.63   42.30
   2  10  -1  713.53   58.19
  -2 -10  -1  730.63   58.59
   2 -10   1  720.33   42.20
  -2 -10  -1  646.24   42.00
  -2 -10  -1  712.73   41.70
   2  10  -1  696.63   58.29
  -2  10   1  614.94   41.10
   2 -10   1  725.63   41.80
  -2  10   1  759.42   42.40
  -2  10   1  790.72   45.50
   2  10  -1  782.32   45.60
   2  10  -1  732.03   45.60
  -2 -10  -1  717.43   59.29
   2 -10   1  692.43   44.60
  -2 -10  -1  712.73   37.90
   2  10  -1  732.93   38.00
   2  10  -1  720.33   42.30
   2 -10   1  749.53   57.09
   2 -10   1  731.83   37.70
   2  10   1  772.32   42.40
   2 -10  -1  825.32   57.69
   2  10   1  757.22   45.30
  -2  10  -1  740.63   59.19
  -2  10  -1  718.33   45.30
  -2  10  -1  751.22   59.79
  -2  10  -1  770.42   42.40
   2  10   1  599.74   57.09
  -2  10  -1  777.62   42.30
  -2  10  -1  727.53   42.50
   2  10   1  700.83   58.29
   2  10   1  747.43   42.80
   2  10   1  786.72   42.70
  -2 -10   1  643.74   57.79
   2 -10  -1  757.22   45.00
   2  10   1  701.43   45.30
   2 -10  -1  768.42   42.50
   2 -10  -1  733.53   37.70
  -2  10  -1  708.33   37.50
  -2  10  -1  791.82   45.40
  -2 -10   1  673.63   42.20
  -2 -10   1  725.63   42.20
  -2 -10   1  702.83   37.70
  -2 -10   1  725.63   45.40
  -2 -10   1  741.03   45.40
  -2  10  -1  767.12   42.70
   2  10   1  773.42   38.20
   2 -10  -1  780.12   42.10
  -3 -10  -1    3.20    3.30
   3 -10   1   13.60    4.10
   3  10  -1    6.10    3.20
   3 -10   1    8.50    3.20
  -3 -10  -1   12.20    3.70
   3  10  -1    8.10    4.10
  -3 -10  -1    9.00    3.70
   3 -10   1   -4.70    6.20
   3  10  -1   10.10    4.90
  -3 -10  -1    4.80    4.40
   3  10  -1    2.20    3.20
  -3  10   1    6.70    3.80
  -3  10   1   10.50    3.60
  -3  10   1   11.20    5.00
   3  10  -1    3.10    3.00
  -3 -10  -1    8.70    3.90
  -3  10   1   10.00    3.50
   3 -10   1    6.80    3.50
  -3 -10  -1    4.90    3.50
  -3  10   1    7.00    3.20
   3  10  -1    9.30    3.70
  -3  10   1   10.40    5.50
  -3  10   1    6.40    3.50
   3 -10   1   18.10    4.80
   3 -10   1    8.20    3.50
  -3  10   1   13.30    4.00
  -3 -10  -1    2.40    3.00
  -3  10   1   12.00    3.50
   3  10  -1    9.50    5.10
   3 -10   1    5.90    2.60
  -3  10  -1   13.10    5.40
  -3 -10   1    9.70    3.50
   3 -10  -1    5.60    6.70
  -3 -10   1   10.20    3.80
   3  10   1    8.40    4.00
  -3  10  -1    4.40    3.00
   3  10   1   -0.90    3.80
  -3  10  -1    8.40    3.10
  -3  10  -1   14.60    4.00
   3  10   1    5.60    3.70
   3 -10  -1    8.30    3.80
   3 -10  -1    1.10    2.00
   3 -10  -1   10.10    4.30
  -3  10  -1   10.80    4.20
  -3 -10   1    9.30    3.60
   3 -10  -1   11.30    3.70
   3  10   1   11.50    3.80
  -3 -10   1    2.70    3.10
   3  10   1    8.30    4.30
  -3 -10   1   12.40    5.30
   3 -10  -1    7.60    3.70
  -3  10  -1    6.30    4.90
   3  10   1    5.10    3.00
  -3  10  -1    4.10    3.40
  -3  10  -1   15.90    4.20
  -3  10  -1   10.00    3.80
   3 -10  -1   11.20    3.70
  -3 -10   1    8.40    3.40
  -3 -10   1    8.90    4.00
   3  10   1   12.40    3.90
   4 -10   1  879.71   42.80
  -4 -10  -1  803.92   47.80
  -4  10   1  899.41   48.30
   4 -10   1  858.61   46.90
   4  10  -1  815.22   51.49
  -4  10   1  838.22   47.30
  -4  10   1  842.92   48.10
  -4 -10  -1  818.22   42.90
  -4 -10  -1  811.62   47.40
  -4  10   1  786.22   65.99
   4  10  -1  817.92   48.20
   4  10  -1  879.91   43.20
  -4  10   1  768.42   65.79
  -4 -10  -1  808.92   48.20
   4 -10   1  834.22   50.59
   4  10  -1  860.01   65.99
  -4 -10  -1  857.61   51.69
  -4  10   1  922.01   51.49
  -4 -10  -1  826.42   66.69
  -4  10   1  858.01   48.20
  -4 -10  -1  846.22   51.49
   4  10  -1  865.31   48.00
  -4  10   1  881.11   42.70
   4  10  -1  897.21   51.59
   4 -10   1  857.11   47.30
  -4 -10  -1  838.02   48.30
  -4  10   1  857.31   51.29
  -4  10  -1  782.02   47.70
   4  10   1  838.62   47.90
   4 -10  -1  805.02   47.40
  -4 -10   1  834.42   43.00
  -4 -10   1  792.32   51.19
  -4  10  -1  941.11   48.40
  -4 -10   1  806.22   66.79
  -4  10  -1  860.61   42.50
   4  10   1  834.22   42.90
  -4  10  -1  872.21   66.39
  -4  10  -1  800.72   50.99
   4  10   1  912.41   66.09
  -4  10  -1  836.42   66.09
  -4  10  -1  856.91   47.40
   4 -10  -1  836.42   50.69
   4 -10  -1  844.92   42.60
   4 -10  -1  861.21   47.00
  -4 -10   1  833.22   48.50
  -4 -10   1  826.82   47.60
  -4  10  -1  799.52   47.90
   4  10   1  849.72   48.30
   4  10   1  836.62   51.09
  -4  10  -1  794.42   50.59
  -4 -10   1  795.32   51.39
  -4 -10   1  871.31   48.30
  -4 -10   1  814.12   48.30
   4  10   1  763.22   50.89
  -5 -10  -1    3.00    2.90
   5 -10   1   15.20    4.50
  -5 -10  -1    8.40    3.60
  -5 -10  -1    2.90    2.30
   5  10  -1    4.10    3.20
  -5  10   1    3.50    4.10
   5  10  -1    6.50    3.20
   5 -10   1    8.80    2.90
   5 -10   1    3.40    2.00
  -5  10   1    1.60    2.50
   5 -10   1    1.60    2.50
   5  10  -1    8.30    4.10
  -5  10   1    5.10    3.20
   5  10  -1   -0.40    3.50
  -5 -10  -1    6.80    4.70
  -5 -10  -1    1.10    2.60
  -5 -10  -1    8.60    5.50
   5  10  -1    5.50    3.50
  -5  10   1    3.10    2.80
  -5 -10  -1    7.60    4.00
  -5  10   1    1.80    3.00
   5 -10   1    1.30    2.60
  -5  10   1    0.50    2.40
   5  10  -1    4.40    2.80
  -5 -10  -1    5.20    3.50
  -5  10   1    2.90    2.80
   5  10  -1    8.20    4.20
  -5  10   1    5.40    3.50
  -5 -10  -1    4.50    3.30
  -5  10   1    9.20    4.90
   5 -10  -1    1.80    3.30
   5 -10  -1    3.70    2.90
   5  10   1    2.80    2.40
  -5  10  -1    4.90    4.00
   5 -10  -1   16.10    4.00
  -5  10  -1    8.30    3.30
  -5 -10   1    5.40    3.90
  -5  10  -1    8.60    4.90
  -5 -10   1    1.60    2.80
   5  10   1    2.40    2.90
   5  10   1    8.60    4.00
  -5  10  -1    5.70    2.90
   5  10   1    9.00    4.00
   5  10   1    3.90    5.00
   5 -10  -1    1.20    2.10
   5  10   1    5.10    2.80
  -5  10  -1    6.60    3.10
  -5  10  -1    6.80    3.10
   5  10   1    4.20    3.60
  -5 -10   1    4.20    3.20
  -5 -10   1    6.60    3.20
   5 -10  -1    5.80    2.70
  -5 -10   1    2.90    2.90
  -5  10  -1   11.10    3.90
  -5  10  -1    0.40    2.80
  -5 -10   1    6.80    5.40
  -5 -10   1    7.30    5.10
  -5 -10   1    4.90    3.20
  -5 -10   1    2.20    3.50
  -5  10  -1    0.20    2.70
  -6  10   1   45.50    9.30
   6  10  -1   42.50    6.60
  -6 -10  -1   36.50    9.10
   6  10  -1   44.40    7.50
   6  10  -1   35.80    6.20
   6 -10   1   33.50    5.80
  -6 -10  -1   36.90    6.40
  -6  10   1   31.00    5.50
  -6  10   1   42.30    6.70
  -6  10   1   38.50    7.30
  -6  10   1   30.30    5.70
  -6 -10  -1   40.40    6.80
  -6 -10  -1   45.60    7.20
  -6 -10  -1   32.30    6.90
  -6 -10  -1   38.40    6.10
  -6 -10  -1   30.30    6.00
   6  10  -1   31.90    5.50
  -6  10   1   50.89    7.20
   6 -10   1   40.30    5.50
  -6 -10  -1   33.80    8.80
   6  10  -1   37.70    7.20
  -6 -10  -1   36.60    6.90
  -6  10   1   41.10    5.90
   6  10  -1   46.90    7.80
  -6  10   1   36.90    8.30
  -6  10   1   39.90    7.20
   6 -10   1   41.30    5.20
  -6  10  -1   36.90    6.70
  -6 -10   1   45.90    6.90
  -6 -10   1   39.20    6.90
  -6 -10   1   41.40    6.70
   6  10   1   57.09    8.10
  -6 -10   1   33.70    6.90
   6  10   1   53.29    7.40
  -6  10  -1   41.50    6.50
  -6  10  -1   23.70    7.20
  -6  10  -1   42.50    6.00
  -6 -10   1   34.60    6.40
   6  10   1   43.80    7.50
  -6  10  -1   42.00    6.50
   6  10   1   31.00    6.10
   6  10   1   54.49    7.40
  -6 -10   1   41.50    7.30
   6 -10  -1   40.40    5.40
  -6 -10   1   44.00   10.00
   6  10   1   48.50    7.90
  -6 -10   1   49.60   11.00
   6 -10  -1   37.60    5.40
  -6  10  -1   37.10    8.40
  -6  10  -1   49.10    7.90
  -6  10  -1   35.60    6.10
   6 -10  -1   32.50    5.60
  -6  10  -1   41.90    6.20
  -6 -10   1   41.20    7.90
  -7 -10  -1    3.50    3.20
   7  10  -1    4.60    2.60
  -7 -10  -1    0.90    2.90
  -7 -10  -1    1.60    4.00
   7 -10   1    4.60    1.90
   7  10  -1    5.90    3.50
  -7 -10  -1    0.90    3.40
  -7  10   1    3.20    2.90
  -7  10   1    2.90    3.10
  -7  10   1    2.30    3.30
  -7 -10  -1    3.90    3.00
   7  10  -1    5.40    3.40
  -7  10   1    3.40    2.80
  -7 -10  -1    4.40    3.50
  -7  10   1    2.30    3.30
   7  10  -1   -0.10    2.70
  -7  10   1    4.90    2.70
   7 -10   1    2.60    2.90
  -7 -10  -1    3.00    3.50
   7  10  -1    0.60    2.30
  -7  10   1    3.00    2.70
  -7 -10  -1    9.60    5.10
  -7 -10  -1    1.80    2.50
   7 -10   1    2.60    1.60
  -7  10  -1   -0.30    2.50
  -7 -10   1   -1.10    2.20
  -7  10  -1    9.90    3.80
   7  10   1    1.50    3.30
   7  10   1    2.00    2.50
  -7 -10   1    2.10    3.20
  -7  10  -1    2.30    2.50
  -7  10  -1    3.40    2.70
   7 -10  -1    3.30    1.80
   7  10   1    5.30    3.50
  -7 -10   1    0.30    2.90
   7  10   1    3.60    3.20
  -7 -10   1    2.70    3.20
  -7 -10   1    5.80    4.80
   7  10   1    2.90    2.30
  -7  10  -1    1.50    2.30
  -7 -10   1    2.70    2.70
   7 -10  -1    2.90    3.00
  -7 -10   1    0.90    2.80
  -7  10  -1    4.00    2.50
   7 -10  -1    4.30    2.00
  -7 -10   1    0.70    3.40
  -7  10  -1    3.30    3.50
  -7 -10   1    5.20    4.10
  -7  10  -1    5.60    3.10
  -8  10   1    2.70    2.70
  -8  10   1    2.60    3.30
  -8 -10  -1    1.00    2.80
   8  10  -1    2.30    3.20
  -8  10   1    3.20    2.80
   8 -10   1    8.30    3.20
  -8 -10  -1    6.80    4.90
   8  10  -1    1.20    2.00
  -8 -10  -1    0.50    2.90
   8 -10   1    4.10    3.70
  -8 -10  -1    3.70    4.20
  -8  10   1   -1.40    2.60
   8  10  -1    2.70    2.70
  -8 -10  -1    0.10    2.20
  -8 -10  -1    5.00    3.60
  -8  10   1    5.40    3.00
  -8  10   1    2.40    2.90
  -8 -10  -1   -3.10    2.70
  -8 -10  -1    5.00    3.80
  -8 -10  -1    0.00    2.20
  -8  10   1    1.60    3.60
  -8  10  -1    5.20    3.10
  -8 -10   1    0.70    3.40
  -8 -10   1    1.80    3.30
  -8 -10   1    7.70    4.90
  -8  10  -1    2.00    2.60
  -8  10  -1    2.90    3.20
   8 -10  -1   -1.00    2.60
  -8 -10   1    2.20    3.20
   8  10   1    2.20    2.10
   8  10   1   -0.10    1.90
  -8  10  -1    0.60    2.40
  -8  10  -1    0.00    3.10
  -8  10  -1    1.80    2.50
  -8 -10   1    5.00    4.50
  -8  10  -1    4.10    2.90
   8  10   1    4.70    3.20
  -8 -10   1    2.90    3.40
  -8 -10   1    3.30    3.00
  -8 -10   1   -0.90    3.00
  -8 -10   1    1.50    2.80
  -9  10   1    7.20    3.40
   9  10  -1    6.10    2.60
  -9 -10  -1    4.70    3.80
  -9  10   1    3.70    2.70
  -9 -10  -1    5.20    3.40
  -9 -10  -1    1.70    3.00
   9  10  -1    4.50    3.60
  -9 -10  -1    7.20    4.50
  -9 -10  -1    4.90    3.30
  -9  10   1    4.40    3.80
  -9 -10  -1    3.90    3.60
  -9  10   1    0.30    2.90
  -9  10   1    2.40    2.60
  -9  10   1    1.90    3.00
  -9 -10  -1    2.70    2.80
   9 -10   1    2.80    3.60
   9 -10   1    3.90    2.90
  -9 -10   1    9.20    3.90
  -9  10  -1    4.80    3.10
   9 -10  -1    7.30    4.40
  -9 -10   1    1.90    3.30
  -9  10  -1    3.10    3.10
  -9 -10   1   -1.60    2.60
   9  10   1    2.80    2.00
  -9  10  -1    4.00    3.60
  -9  10  -1    4.20    3.00
  -9  10  -1    2.30    2.40
   9 -10  -1    2.20    2.90
  -9 -10   1    4.20    3.30
  -9 -10   1    6.50    4.10
  -9 -10   1    3.00    3.40
  -9 -10   1    1.80    3.60
  -9  10  -1   13.00    4.00
   9  10   1    4.70    3.40
  10 -10   1   10.00    3.70
 -10  10   1    9.00    3.70
 -10 -10  -1   14.30    4.60
 -10  10   1    8.40    3.90
 -10  10   1    4.90    3.40
 -10  10   1    4.60    3.30
 -10 -10  -1    6.50    3.30
 -10 -10  -1    7.20    4.20
 -10 -10  -1    7.50    3.70
 -10 -10  -1    4.60    4.20
  10 -10   1   10.40    4.90
 -10  10   1   15.00    3.80
  10  10  -1    5.00    3.80
 -10 -10  -1   14.00    4.70
 -10  10   1    6.70    3.50
 -10  10  -1    6.30    3.90
 -10 -10   1    8.40    4.10
  10  10   1    7.10    3.80
 -10 -10   1    0.20    3.40
 -10 -10   1    2.90    3.30
 -10  10  -1   12.30    4.00
 -10  10  -1    4.50    3.10
 -10 -10   1    5.70    4.10
  10 -10  -1   15.20    5.00
  10 -10  -1    9.60    3.90
 -10  10  -1   12.00    3.60
 -10  10  -1    6.20    3.60
 -10 -10   1    5.90    4.00
 -10  10  -1    9.10    4.20
 -10 -10   1    8.90    4.60
 -11 -10  -1    2.20    3.50
 -11 -10  -1   -1.50    2.10
 -11  10   1    2.00    2.70
 -11 -10  -1    0.10    3.30
  11 -10   1    0.60    2.60
 -11  10   1    1.90    2.80
 -11  10   1    1.60    2.50
  11  10  -1    2.00    3.30
 -11 -10  -1    1.30    3.00
 -11 -10  -1   -4.60    3.10
 -11  10   1   -1.50    2.40
 -11 -10  -1   -1.90    3.00
 -11  10   1    4.10    3.40
 -11  10   1   -0.70    2.40
  11 -10   1   -5.10    3.30
 -11  10  -1   -0.40    2.60
 -11  10  -1    6.70    3.00
 -11 -10   1   -5.10    2.40
 -11  10  -1   -0.90    2.70
 -11 -10   1   -1.30    2.70
  11 -10  -1   -2.00    2.30
 -11 -10   1   -0.50    2.50
 -11 -10   1   -1.10    2.90
 -11 -10   1   -3.30    2.80
 -11 -10   1   -0.40    2.90
 -11  10  -1   -0.20    3.00
  11 -10  -1    1.90    3.80
  11  10   1   -3.10    2.80
 -11  10  -1   -1.20    2.40
 -11  10  -1   -2.30    1.80
 -12  10   1   12.20    4.00
  12 -10   1   14.80    5.90
 -12  10   1   14.90    4.90
 -12  10   1   16.20    5.20
 -12 -10  -1   21.30    6.30
 -12 -10  -1   12.30    4.30
 -12 -10  -1   22.00    6.00
 -12  10   1   24.50    5.40
 -12 -10  -1   13.70    5.50
 -12 -10  -1    9.10    4.10
  12 -10   1   16.80    4.20
  12  10  -1    8.30    4.40
 -12  10   1    8.60    3.70
 -12  10  -1   23.50    5.00
 -12 -10   1   17.60    6.10
 -12  10  -1   15.10    4.40
 -12 -10   1   13.20    4.80
 -12  10  -1   22.40    5.40
  12 -10  -1    7.00    4.70
 -12 -10   1   21.00    5.70
 -12 -10   1   24.00    6.00
 -12  10  -1   16.50    5.20
  12  10   1   14.90    5.00
  12 -10  -1   18.70    4.30
 -12  10  -1   21.00    5.10
 -12 -10   1   12.60    5.50
 -13  10   1    7.60    4.00
 -13  10   1    9.70    4.10
 -13  10   1   11.20    4.20
  13 -10   1    7.70    3.00
  13  10  -1    4.50    3.80
  13 -10   1   10.60    6.20
 -13  10   1    9.30    4.20
 -13 -10  -1   21.70    6.00
 -13  10   1   11.10    4.00
 -13 -10  -1   18.40    6.00
 -13 -10  -1    5.20    4.60
 -13 -10  -1   13.90    4.60
  13  10   1    5.80    3.80
 -13 -10   1   14.40    5.60
 -13  10  -1   13.70    4.40
 -13 -10   1   11.00    5.20
 -13  10  -1   12.60    4.00
 -13  10  -1   12.00    4.40
  13 -10  -1    9.70    5.50
  13 -10  -1   10.20    3.60
 -13  10  -1   13.70    4.50
 -13  10  -1   11.50    3.60
 -13 -10   1    4.00    4.40
 -13 -10   1    2.80    3.40
 -13 -10   1   11.90    4.90
 -14  10   1  162.28   14.90
  14 -10   1  149.88   18.60
  14 -10   1  166.28   10.90
 -14 -10  -1  200.38   17.30
  14  10  -1  162.78   13.10
 -14  10   1  160.28   13.40
 -14  10   1  193.18   15.60
 -14 -10  -1  188.58   16.70
 -14 -10  -1  168.38   15.10
 -14 -10  -1  145.09   14.20
 -14  10   1  174.98   13.80
 -14 -10   1  175.68   15.10
 -14 -10   1  146.19   16.30
 -14  10  -1  165.08   13.60
 -14  10  -1  132.59   14.00
 -14  10  -1  179.58   13.50
 -14  10  -1  153.88   13.90
 -14 -10   1  194.38   17.10
 -14 -10   1  159.98   16.20
  14  10   1  212.68   14.30
  14 -10  -1  151.28   18.70
  14 -10  -1  162.18   11.50
 -15  10   1   -1.40    2.50
 -15 -10  -1   -0.80    4.60
 -15 -10  -1    6.30    4.10
  15  10  -1    3.90    3.90
 -15 -10  -1    1.30    3.50
 -15  10   1    6.60    3.60
 -15  10   1    5.30    3.30
  15 -10   1    1.20    2.20
  15 -10   1   -1.50    4.80
 -15  10   1    0.70    3.30
 -15 -10  -1    1.30    3.80
 -15 -10   1    1.30    4.00
 -15  10  -1    7.10    3.90
 -15 -10   1    1.90    4.20
 -15  10  -1    4.50    3.30
 -15 -10   1    5.30    4.40
  15 -10  -1   -0.30    5.00
 -15  10  -1    1.00    3.20
 -15  10  -1    2.00    2.90
  15  10   1    5.20    3.80
  15 -10  -1    1.20    2.30
 -15 -10   1    7.50    4.20
 -16 -10  -1   40.80    8.60
 -16 -10  -1   42.00    8.40
 -16  10   1   60.99    8.30
 -16  10   1   44.60    7.30
  16 -10   1   45.10   10.50
  16  10  -1   42.70    7.50
 -16 -10  -1   31.20    7.50
 -16 -10   1   44.20    8.30
  16  10   1   56.59    8.00
 -16 -10   1   60.19   10.00
 -16 -10   1   37.30    8.30
 -16 -10   1   53.29    9.40
 -16  10  -1   58.19    7.60
  16 -10  -1   42.40   10.70
 -16  10  -1   60.79    8.30
 -17 -10  -1   -2.50    4.00
  17  10  -1   -4.30    3.10
  17 -10   1    0.40    4.60
 -17  10   1    1.20    3.20
 -17  10   1   -1.50    2.90
 -17 -10  -1   -0.50    4.00
 -17 -10   1   -2.00    3.80
 -17 -10   1   -2.00    3.70
 -17  10  -1    1.10    2.90
 -17  10  -1    0.40    3.30
  17  10   1   -2.50    3.10
  17 -10  -1   -2.60    5.00
 -18  10   1   15.20    4.90
 -18  10   1    8.30    4.50
  18 -10   1   27.60    9.10
  18  10  -1   28.80    6.00
 -18 -10  -1   17.60    5.80
 -18 -10  -1   12.00    6.10
 -18  10  -1   16.30    4.70
 -18 -10   1   31.50    7.20
  18 -10  -1   25.30    8.30
  18  10   1   10.40    4.80
 -18  10  -1   15.20    5.00
  19 -10   1    1.80    6.00
 -19  10   1    3.40    3.80
 -19  10   1   -3.10    3.40
 -19 -10  -1   -0.10    4.40
 -19  10  -1    1.00    2.80
 -19 -10   1   -4.90    4.30
 -19  10  -1    1.00    3.60
   0 -11   1    1.40    3.20
   0  11  -1    2.20    3.30
   0  11   1    0.60    3.00
   0  11   1    0.30    2.50
   0  11   1    0.90    3.80
   0  11   1   -2.50    1.90
   0  11  -1   -2.00    1.60
   0  11   1   -1.10    2.30
   0 -11  -1    6.30    6.10
   0  11   1    0.30    3.70
   0 -11   1   -1.30    2.00
   0  11  -1   -2.30    2.50
   0  11   1    0.30    3.00
   0 -11   1   -0.60    3.00
   0 -11  -1    0.00    1.60
   0 -11  -1    1.80    3.00
   0  11  -1    0.50    3.20
   0 -11   1   -2.10    6.00
   0  11  -1    2.40    3.30
   0  11   1    0.30    2.10
   0  11  -1    3.00    3.30
   0  11  -1    0.80    2.40
   0  11  -1   -0.50    3.10
   0 -11  -1    1.60    3.00
   0 -11   1   -0.90    2.60
   0 -11  -1    1.60    3.40
   0 -11  -1   -0.50    2.30
   0 -11   1   -0.20    2.40
   0 -11   1    2.70    2.30
   0 -11  -1   -0.30    2.30
   0 -11   1   -0.20    2.40
   1 -11   1   24.90    7.10
   1  11  -1   44.40    9.30
  -1 -11  -1   62.79    8.40
   1 -11   1   42.30    7.80
  -1 -11  -1   46.30    7.20
  -1 -11  -1   52.69   10.50
   1  11  -1   38.90    7.40
   1  11  -1   52.29    7.40
  -1  11   1   55.29    8.40
  -1  11   1   53.39   10.60
   1  11  -1   36.80    6.70
   1  11  -1   47.70   10.60
  -1 -11  -1   38.90    9.10
   1 -11   1   42.40    7.50
  -1  11   1   51.79   10.90
   1  11  -1   48.00    7.50
   1 -11   1   41.30    6.60
  -1 -11  -1   50.89    7.60
  -1  11   1   31.10    5.80
   1 -11   1   36.50    6.80
  -1  11   1   43.20    7.10
  -1  11   1   47.50    8.20
  -1  11   1   58.69    8.00
  -1 -11  -1   48.90    8.70
  -1  11   1   47.50    6.90
   1  11  -1   53.79    7.50
  -1  11  -1   44.70    7.20
   1  11   1   39.00    6.70
  -1  11  -1   39.10    6.90
   1 -11  -1   64.39    9.60
  -1 -11   1   45.90    7.20
  -1  11  -1   35.70    6.00
  -1 -11   1   57.89    8.10
  -1 -11   1   58.79   10.80
   1  11   1   42.10    6.40
  -1  11  -1   55.29    8.90
  -1  11  -1   39.80    7.20
  -1 -11   1   32.20    6.80
  -1  11  -1   67.19   11.70
   1 -11  -1   54.29    7.80
   1  11   1   41.70    9.60
   1  11   1   44.60    7.10
   1 -11  -1   49.99    7.20
   1 -11  -1   56.09    7.50
   1  11   1   36.50    7.10
  -1 -11   1   51.69    7.90
   1  11   1   49.20   10.30
   1 -11  -1   56.99    8.80
   1  11   1   44.60    7.20
  -1  11  -1   46.00    6.70
   1 -11  -1   19.10    7.80
  -1 -11   1   29.30    9.10
   1  11   1   47.40    7.50
  -1  11  -1   56.69   11.90
   1 -11  -1   49.40    9.50
  -1 -11   1   47.30    7.30
  -2  11   1  403.76   26.10
   2  11  -1  386.56   28.00
  -2 -11  -1  379.76   35.30
  -2 -11  -1  411.86   26.20
  -2 -11  -1  386.86   27.80
  -2 -11  -1  385.86   23.40
   2 -11   1  392.76   25.20
   2 -11   1  393.36   23.30
   2  11  -1  389.66   27.70
  -2  11   1  429.16   26.20
  -2  11   1  397.16   27.70
   2  11  -1  437.16   26.50
  -2  11   1  438.86   25.90
  -2  11   1  384.76   35.10
  -2  11   1  433.56   26.40
  -2  11   1  388.46   23.20
  -2  11   1  409.86   28.00
   2  11  -1  403.16   26.30
   2 -11   1  388.26   33.40
   2  11  -1  413.96   23.70
   2 -11   1  420.56   26.00
   2 -11   1  376.76   27.20
   2  11  -1  425.16   35.70
   2 -11   1  377.66   27.50
   2  11  -1  396.26   34.90
  -2 -11   1  367.46   25.70
   2  11   1  330.27   33.90
   2 -11  -1  373.46   27.10
  -2  11  -1  391.86   35.30
  -2  11  -1  411.56   26.30
  -2  11  -1  354.06   22.70
  -2 -11   1  398.16   25.70
  -2  11  -1  417.76   28.20
   2  11   1  406.16   28.20
   2  11   1  411.36   26.30
  -2  11  -1  411.46   26.20
  -2  11  -1  466.55   28.90
   2 -11  -1  319.77   27.10
   2 -11  -1  402.16   25.30
  -2 -11   1  382.16   34.80
  -2 -11   1  364.36   25.90
  -2  11  -1  404.06   25.30
   2  11   1  422.96   35.60
   2  11   1  415.66   28.10
   2  11   1  386.06   23.40
   2  11   1  429.86   26.30
   2 -11  -1  406.56   33.80
  -2  11  -1  397.96   25.80
  -2 -11   1  390.76   23.50
   2 -11  -1  358.96   25.30
  -2 -11   1  414.66   28.10
  -2 -11   1  383.16   28.00
   2 -11  -1  434.06   23.80
   3  11  -1   31.10    6.90
  -3  11   1   23.50    5.30
  -3 -11  -1   14.30    4.80
   3 -11   1   20.10    5.40
  -3  11   1   21.60    4.70
  -3 -11  -1   23.70    8.20
  -3 -11  -1   21.80    5.20
   3  11  -1   27.70    5.90
   3 -11   1   22.00    5.50
  -3 -11  -1   27.10    7.60
   3 -11   1   20.00    4.60
  -3 -11  -1   14.40    4.10
  -3  11   1   17.10    5.30
  -3  11   1   19.40    5.40
  -3  11   1   23.00    7.20
  -3 -11  -1   21.20    5.80
   3  11  -1   15.30    4.40
   3  11  -1   18.60    5.40
   3 -11   1    0.90    6.30
   3  11  -1   29.90    8.40
  -3  11   1   16.30    4.30
   3 -11   1   20.50    4.70
  -3  11   1   24.60    5.20
   3 -11   1   17.40    5.30
  -3  11   1   17.90    5.00
   3  11  -1   17.30    6.00
  -3 -11  -1   27.10    5.80
   3 -11   1   18.80    5.10
   3  11  -1   12.30    4.40
  -3  11   1   16.70    6.50
  -3  11  -1   16.00    5.30
   3 -11  -1   24.80    5.00
   3 -11  -1   28.90    5.60
   3  11   1   18.50    4.80
  -3 -11   1   24.80    7.80
  -3  11  -1   15.50    4.50
   3 -11  -1   18.30    5.20
  -3  11  -1   22.90    7.40
   3 -11  -1    4.20    3.50
  -3 -11   1    9.50    4.50
  -3 -11   1   21.40    4.90
  -3 -11   1   20.00    5.00
  -3  11  -1   21.50    4.80
   3 -11  -1   22.40    5.40
  -3  11  -1   15.00    5.80
  -3 -11   1   17.30    5.00
  -3 -11   1   17.00    4.70
  -3 -11   1   26.10    6.30
   3  11   1   21.50    5.50
   3 -11  -1   -0.30    6.20
  -3  11  -1   21.70    5.20
  -3  11  -1   21.70    5.50
  -3  11  -1   22.90    4.80
   3  11   1   23.30    5.40
  -3  11  -1   15.70    4.50
   3 -11  -1   21.30    5.60
  -3 -11   1   15.90    8.20
   3  11   1   13.30    4.20
   3  11   1   17.40    6.30
   3  11   1   18.20    5.50
  -4 -11  -1  429.36   30.80
   4 -11   1  454.95   30.20
  -4 -11  -1  446.56   28.90
  -4  11   1  445.46   28.40
   4 -11   1  435.16   25.40
  -4  11   1  409.16   38.50
  -4 -11  -1  436.06   28.10
  -4  11   1  475.55   28.90
   4  11  -1  470.55   31.40
  -4 -11  -1  476.55   31.30
  -4 -11  -1  506.75   29.40
  -4  11   1  464.45   25.60
   4  11  -1  418.66   38.00
  -4 -11  -1  459.45   26.10
  -4  11   1  468.65   28.90
   4  11  -1  421.76   25.70
   4 -11   1  499.75   31.30
   4  11  -1  412.86   28.00
  -4  11   1  425.06   30.10
   4  11  -1  444.86   28.90
  -4 -11  -1  396.36   38.40
   4 -11   1  441.56   27.80
  -4  11   1  454.85   39.00
  -4 -11  -1  464.85   29.10
   4  11  -1  447.66   30.70
  -4  11   1  436.46   30.50
   4 -11   1  415.96   27.00
  -4  11   1  494.05   28.50
  -4  11  -1  462.65   39.10
  -4  11  -1  462.45   28.00
  -4 -11   1  473.95   28.60
  -4  11  -1  509.95   26.00
   4  11   1  426.26   37.90
  -4  11  -1  407.86   28.20
   4  11   1  450.65   31.00
   4  11   1  416.76   30.20
  -4  11  -1  437.16   28.30
   4 -11  -1  489.65   28.50
  -4 -11   1  429.06   30.70
   4 -11  -1  431.36   27.30
   4  11   1  431.76   28.60
   4 -11  -1  455.25   30.30
  -4 -11   1  467.85   31.50
  -4 -11   1  489.25   29.40
  -4  11  -1  473.35   28.90
  -4 -11   1  423.76   28.80
   4  11   1  473.95   26.20
   4  11   1  408.56   28.00
  -4  11  -1  494.25   31.30
   4 -11  -1  387.06   24.90
  -4 -11   1  427.36   25.80
  -4  11  -1  506.65   39.20
  -4  11  -1  474.85   30.80
  -4 -11   1  421.56   28.40
  -4 -11   1  418.86   38.90
  -5  11   1  153.88   13.60
  -5 -11  -1  132.49   13.30
  -5 -11  -1  141.79   12.50
  -5 -11  -1  152.38   13.70
   5  11  -1  126.29   11.80
  -5  11   1   99.89   14.60
  -5 -11  -1  122.39   12.00
   5 -11   1  125.79   10.40
  -5  11   1  123.29   11.70
  -5  11   1  130.79   11.90
   5  11  -1  139.69   13.20
  -5 -11  -1  136.49   16.30
  -5 -11  -1  139.09   12.20
  -5  11   1  134.29   15.70
   5  11  -1  135.09   11.80
  -5  11   1  147.99   11.90
   5  11  -1  129.89   12.60
   5 -11   1  104.09   11.50
  -5 -11  -1  124.39   11.50
   5  11  -1  133.89   13.30
  -5  11   1  164.08   12.80
  -5 -11  -1  125.59   12.50
  -5  11   1  128.19   10.80
   5 -11   1  138.29   10.90
  -5 -11  -1  133.09   16.10
   5 -11   1  110.19   13.70
  -5  11   1  129.89   13.00
   5  11  -1  132.29   14.50
   5 -11   1  132.39   10.70
  -5  11  -1  141.99   11.00
   5  11   1   99.09   10.70
  -5 -11   1  113.89   11.50
  -5 -11   1  146.29   12.60
  -5 -11   1  111.29   13.70
  -5  11  -1  126.39   12.70
  -5  11  -1  144.09   12.30
   5  11   1  133.89   14.40
  -5 -11   1  131.69   12.70
  -5  11  -1  146.19   12.10
   5 -11  -1  133.69   11.00
   5  11   1  124.89   11.70
   5  11   1  130.49   14.80
  -5  11  -1  124.69   11.50
  -5  11  -1  141.39   15.60
  -5 -11   1  131.69   11.80
   5  11   1  122.29   12.60
  -5 -11   1  142.29   16.70
   5 -11  -1  112.19   11.70
  -5  11  -1  124.09   14.10
   5 -11  -1  121.19   10.90
  -5 -11   1  129.39   13.20
  -5  11  -1  125.49   11.20
  -5 -11   1  139.19   12.50
  -5  11  -1  121.19   15.40
   5  11   1  129.89   12.60
   5 -11  -1  137.29   10.80
  -6  11   1  216.38   16.60
  -6 -11  -1  223.98   18.40
  -6  11   1  204.58   21.90
  -6 -11  -1  198.58   16.50
  -6 -11  -1  216.48   16.80
  -6  11   1  231.38   21.70
   6  11  -1  193.78   14.90
   6  11  -1  183.48   15.40
   6  11  -1  209.68   19.50
  -6 -11  -1  202.48   16.50
  -6 -11  -1  212.48   22.50
   6  11  -1  225.58   16.70
  -6  11   1  205.58   14.70
  -6  11   1  207.48   17.60
   6 -11   1  231.78   14.80
   6  11  -1  238.98   18.40
  -6 -11  -1  187.08   17.40
  -6  11   1  234.78   16.90
  -6  11   1  200.48   16.10
   6 -11   1  204.58   14.80
  -6 -11  -1  216.88   15.50
   6 -11   1  217.08   14.70
  -6 -11  -1  219.68   22.70
   6  11  -1  183.38   17.40
  -6  11   1  240.88   18.30
  -6 -11  -1  222.28   16.40
  -6  11   1  223.98   16.10
  -6  11  -1  226.18   21.70
  -6 -11   1  192.58   16.50
   6 -11  -1  193.28   14.70
  -6  11  -1  199.48   16.20
  -6 -11   1  223.08   17.30
  -6 -11   1  239.08   18.80
  -6 -11   1  229.98   16.70
  -6 -11   1  167.28   22.00
  -6  11  -1  219.68   18.00
  -6 -11   1  204.78   15.30
   6 -11  -1  224.88   14.90
  -6  11  -1  214.48   17.60
   6 -11  -1  207.08   14.70
   6  11   1  245.38   18.30
  -6 -11   1  182.08   16.00
  -6  11  -1  196.28   14.40
  -6 -11   1  193.58   22.20
   6  11   1  218.98   18.10
  -6  11  -1  222.78   16.00
  -6  11  -1  210.88   16.10
   6  11   1  219.08   19.10
   6  11   1  217.58   16.40
  -6  11  -1  240.38   16.90
   6  11   1  220.28   15.50
  -6 -11   1  221.68   18.50
   7  11  -1    1.40    2.40
  -7  11   1    1.60    3.50
  -7 -11  -1   -3.50    2.60
   7  11  -1    0.20    2.70
   7  11  -1    1.80    1.90
  -7  11   1    2.20    2.60
   7  11  -1   -3.10    1.90
  -7 -11  -1    1.00    2.70
  -7 -11  -1    5.00    3.10
  -7  11   1   -0.50    2.40
  -7 -11  -1   -1.20    1.90
   7  11  -1    4.50    3.00
  -7  11   1    3.90    3.10
   7 -11   1    2.60    2.80
  -7  11   1   -1.10    2.90
  -7 -11  -1    1.90    3.50
  -7  11   1    1.60    2.30
  -7  11   1   -1.60    3.50
  -7 -11  -1    2.40    4.00
  -7  11   1    1.90    2.60
   7 -11   1    0.40    1.50
  -7 -11  -1    2.80    4.00
  -7 -11  -1    0.60    4.20
  -7 -11  -1    0.20    2.10
   7 -11  -1    0.30    2.40
  -7 -11   1    1.30    3.50
  -7  11  -1    0.20    3.60
  -7  11  -1   -2.00    1.90
  -7 -11   1   -1.00    2.60
  -7 -11   1   -1.20    3.40
  -7  11  -1   -0.40    2.30
  -7  11  -1    0.40    2.80
   7  11   1   -0.30    3.00
   7  11   1   -1.40    2.30
  -7  11  -1    1.50    3.00
  -7  11  -1    1.00    3.10
  -7 -11   1    3.50    4.20
  -7 -11   1    4.60    4.50
  -7  11  -1    0.30    2.60
  -7 -11   1   -2.60    1.90
   7  11   1   -0.70    2.80
  -7  11  -1   -0.60    2.10
   7 -11  -1    1.50    1.50
  -7 -11   1    3.70    3.20
   7  11   1   -1.40    2.00
  -7 -11   1    5.70    3.80
   8  11  -1  231.68   16.80
  -8  11   1  235.18   18.00
  -8  11   1  256.87   17.70
  -8 -11  -1  204.68   17.30
  -8  11   1  244.48   19.30
  -8  11   1  224.18   19.10
  -8 -11  -1  235.78   18.40
  -8 -11  -1  215.38   17.90
  -8 -11  -1  227.58   16.50
  -8  11   1  243.98   17.90
  -8 -11  -1  258.27   20.40
  -8  11   1  242.58   17.80
  -8 -11  -1  246.48   20.20
   8 -11   1  230.68   15.90
  -8 -11  -1  234.68   18.50
  -8  11  -1  270.47   18.60
  -8 -11   1  226.88   20.00
   8  11   1  281.17   17.70
  -8 -11   1  226.48   16.70
  -8  11  -1  251.77   17.60
  -8  11  -1  246.58   18.10
  -8 -11   1  229.38   18.70
  -8  11  -1  234.98   17.80
  -8  11  -1  259.67   19.40
   8 -11  -1  286.07   16.90
  -8 -11   1  246.28   18.60
  -8 -11   1  280.67   19.60
  -8  11  -1  258.27   19.80
  -8 -11   1  238.68   20.10
   8  11   1  235.48   17.00
  -8 -11   1  256.67   18.40
  -9 -11  -1   16.50    5.30
   9  11  -1   11.80    3.60
  -9 -11  -1    9.50    4.50
  -9  11   1   16.00    4.60
  -9  11   1   10.30    4.30
  -9  11   1   14.40    4.30
  -9 -11  -1   14.00    4.90
  -9  11   1   10.90    4.20
  -9  11   1   14.20    4.70
  -9 -11  -1   15.30    5.00
   9  11  -1   15.90    4.90
   9 -11   1   13.60    4.30
  -9 -11  -1   14.60    5.40
   9 -11   1    3.40    4.20
  -9 -11  -1   14.00    4.40
  -9  11   1   21.00    5.70
  -9 -11   1   16.70    4.80
  -9  11  -1   16.50    5.00
   9  11   1   10.30    4.30
  -9  11  -1   15.60    4.60
  -9 -11   1   10.90    4.80
  -9 -11   1   19.80    6.20
   9 -11  -1    9.90    5.40
  -9  11  -1    8.50    3.40
  -9 -11   1   17.40    5.30
   9  11   1   11.40    4.00
  -9 -11   1   13.60    5.60
   9 -11  -1   17.50    4.60
  -9  11  -1   21.00    5.20
  -9  11  -1   16.40    5.10
  -9  11  -1   14.90    4.50
 -10  11   1  323.67   24.40
  10 -11   1  358.46   23.70
 -10 -11  -1  352.56   26.10
 -10 -11  -1  351.06   23.40
 -10  11   1  352.16   25.00
 -10  11   1  368.46   23.40
 -10 -11  -1  334.97   23.60
 -10  11   1  323.97   22.30
 -10  11   1  359.46   23.50
  10 -11   1  351.36   20.30
 -10 -11  -1  295.87   25.00
 -10 -11  -1  300.17   23.40
  10  11  -1  321.37   21.40
 -10 -11   1  344.57   25.90
 -10  11  -1  345.37   22.50
 -10  11  -1  333.67   23.00
 -10 -11   1  318.87   23.90
 -10 -11   1  339.57   23.40
  10  11   1  325.57   21.30
 -10 -11   1  359.56   26.10
 -10 -11   1  350.26   24.20
 -10  11  -1  298.97   23.90
  10 -11  -1  331.07   20.30
 -10  11  -1  365.06   23.30
 -10  11  -1  319.87   24.50
 -10  11  -1  352.46   23.20
  10 -11  -1  322.87   23.30
 -11 -11  -1   33.30    6.80
  11  11  -1   53.49    8.40
 -11  11   1   56.29    9.30
 -11  11   1   45.10    7.30
 -11 -11  -1   43.60    8.60
 -11  11   1   42.70    7.20
 -11 -11  -1   30.30    7.50
 -11 -11  -1   54.69    8.90
 -11  11   1   50.39    7.50
 -11 -11  -1   60.39    8.90
 -11  11   1   43.40    8.00
  11 -11   1   37.20    8.80
  11 -11   1   45.40    6.80
 -11  11   1   41.80    7.30
 -11 -11   1   51.09    9.30
 -11  11  -1   58.69    8.30
 -11  11  -1   55.49    8.50
  11 -11  -1   52.69    7.30
  11  11   1   35.10    6.90
 -11  11  -1   36.70    7.30
 -11 -11   1   45.20    9.10
 -11  11  -1   44.70    7.10
 -11  11  -1   42.50    7.20
 -11  11  -1   36.40    7.50
 -11 -11   1   42.70    7.90
 -11 -11   1   35.00    7.50
 -11 -11   1   59.29    8.90
  11 -11  -1   45.80    9.10
 -12 -11  -1   14.00    5.40
 -12  11   1   32.30    6.60
 -12 -11  -1   40.00    7.80
  12 -11   1   29.30    8.20
 -12 -11  -1   27.70    7.60
  12 -11   1   34.80    6.00
 -12  11   1   30.60    6.30
 -12  11   1   24.60    5.50
 -12 -11  -1   34.20    7.00
  12  11  -1   31.00    6.60
 -12  11   1   30.20    7.00
 -12 -11  -1   18.80    6.50
 -12  11   1   23.20    6.10
  12 -11  -1   28.90    8.30
 -12 -11   1   24.90    7.20
 -12 -11   1   39.90    7.80
 -12  11  -1   33.60    6.30
 -12  11  -1   26.60    6.40
 -12 -11   1   37.60    7.70
 -12  11  -1   25.30    5.70
  12 -11  -1   28.90    5.70
 -12  11  -1   42.80    8.00
 -12 -11   1   40.60    8.60
  12  11   1   31.50    6.80
 -12 -11   1   34.20    7.50
 -12  11  -1   23.40    5.60
  13 -11   1    3.60    4.70
  13  11  -1   15.10    5.30
  13 -11   1   11.50    3.60
 -13  11   1   14.70    5.10
 -13  11   1   17.00    5.70
 -13 -11  -1    9.60    5.60
 -13 -11  -1   11.50    5.00
 -13 -11  -1   10.40    5.20
 -13  11   1   15.50    4.70
 -13 -11  -1   10.60    5.00
 -13  11   1   12.80    4.90
 -13  11  -1    9.50    3.90
 -13  11  -1    5.50    3.80
 -13 -11   1   24.20    6.90
 -13 -11   1    8.90    4.80
 -13 -11   1   16.30    5.80
  13 -11  -1   13.50    4.50
 -13 -11   1   12.80    5.40
  13  11   1   10.60    4.80
 -13  11  -1   21.20    5.70
 -13 -11   1    8.40    5.50
 -13  11  -1   17.00    5.60
 -13  11  -1   13.30    4.70
  13 -11  -1   15.20    7.10
  14 -11   1   10.50    6.60
 -14  11   1   13.10    5.10
 -14  11   1   13.70    4.70
 -14 -11  -1    8.90    4.90
 -14 -11  -1    9.00    5.60
 -14  11   1   10.80    4.90
 -14 -11  -1   12.10    5.40
 -14  11   1   10.70    4.90
  14  11  -1   11.80    4.90
 -14 -11  -1   21.60    6.30
 -14 -11   1   15.90    6.50
 -14 -11   1   12.10    5.70
 -14  11  -1   11.10    4.60
  14  11   1    9.40    5.00
 -14  11  -1   13.30    4.80
  14 -11  -1    6.30    5.30
  14 -11  -1   10.00    4.10
 -14  11  -1    8.40    4.50
 -14  11  -1   12.90    4.50
 -14 -11   1   11.30    5.60
 -15  11   1   -3.40    3.00
 -15  11   1    1.20    3.90
  15  11  -1    0.80    3.80
 -15  11   1    1.90    3.90
 -15 -11  -1    1.50    4.70
  15 -11   1    4.00    5.50
  15 -11   1    2.30    2.40
 -15 -11  -1    3.90    4.60
 -15  11   1    3.80    3.20
 -15 -11  -1   -4.60    3.60
  15 -11  -1    9.10    6.70
 -15  11  -1   -0.30    3.30
 -15  11  -1   -1.00    2.80
  15  11   1    2.20    4.00
 -15  11  -1    7.00    3.50
 -15 -11   1   -0.60    4.70
 -15 -11   1   -1.20    4.20
 -15  11  -1   -2.30    2.70
 -15 -11   1    0.80    3.50
  15 -11  -1    1.30    3.00
 -16 -11  -1    2.80    4.30
  16 -11   1   -4.30    4.90
 -16 -11  -1    2.70    4.80
 -16  11   1    0.00    3.30
  16  11  -1   -0.60    3.70
 -16 -11  -1    0.40    4.50
 -16  11   1   -1.40    2.80
 -16 -11   1   -1.20    4.20
 -16  11  -1   -2.10    2.80
 -16 -11   1   -0.30    4.30
  16 -11  -1    4.40    6.50
  16  11   1   -0.90    3.40
 -16  11  -1   -0.60    3.20
 -16 -11   1   -1.10    3.90
 -17  11   1   -3.20    3.30
 -17 -11  -1    1.80    4.40
  17 -11   1    2.20    5.20
 -17  11   1    4.30    3.90
  17  11  -1   -0.60    3.90
 -17  11  -1   -1.10    3.60
 -17  11  -1   -1.70    3.20
  17 -11  -1   -1.90    5.30
  17  11   1    6.30    3.90
 -18  11   1   22.40    6.20
  18  11  -1   16.10    5.30
 -18  11   1    1.80    3.80
  18 -11   1   10.00    7.00
 -18  11  -1   10.40    4.80
  18 -11  -1   14.10    8.20
  18  11   1    8.40    4.20
 -18  11  -1   15.00    5.10
   0  12  -1   83.69   10.90
   0  12  -1   67.39   12.30
   0  12   1   64.79   12.20
   0  12  -1   56.39   11.30
   0  12  -1   62.99    8.60
   0 -12   1   67.79   11.90
   0  12   1   53.29    8.30
   0  12  -1   81.19    9.70
   0  12  -1   76.99   10.10
   0 -12   1   48.50    8.90
   0 -12   1   69.69    9.70
   0 -12  -1   63.49    8.70
   0  12   1   74.19   10.10
   0 -12  -1   77.19    9.70
   0 -12  -1   66.29    8.70
   0  12  -1   53.59    8.40
   0  12   1   53.49    7.80
   0 -12  -1   57.39    8.40
   0  12   1   50.09    8.70
   0 -12   1   81.19    9.60
   0 -12   1   47.00    8.50
   0  12  -1   69.69   10.70
   0  12   1   56.99    8.60
   0 -12   1   82.69   10.10
   0  12   1   71.29   13.70
   0 -12  -1   64.49   10.10
   0 -12  -1   68.99   12.30
   0 -12  -1   38.70   10.00
   0  12   1   68.09   10.00
   1 -12   1   -4.00    2.60
   1 -12   1   -2.70    8.60
  -1  12   1   -2.10    2.30
   1  12  -1    0.90    2.10
   1  12  -1    0.60    3.80
  -1 -12  -1   -0.20    3.50
  -1  12   1    0.60    3.60
  -1 -12  -1   -0.50    2.80
  -1 -12  -1   -2.60    2.40
   1 -12   1   -0.50    2.80
   1 -12   1   -2.40    2.90
  -1  12   1   -1.90    2.20
  -1  12   1    0.20    2.20
   1  12  -1    0.40    2.70
   1 -12   1    0.60    2.80
  -1  12   1   -1.20    2.90
  -1 -12  -1    4.20    6.30
   1 -12   1   -0.40    3.00
   1  12  -1    2.20    3.00
  -1  12   1   -4.60    2.20
   1 -12   1   -0.30    2.50
   1  12  -1    0.40    3.70
  -1 -12  -1    2.70    3.20
   1  12  -1    3.40    3.20
   1  12  -1    2.10    2.40
  -1 -12  -1    5.60    3.30
  -1 -12  -1   -2.10    1.60
  -1  12   1    0.00    4.00
   1  12  -1    1.70    3.10
  -1  12   1   -1.30    2.70
   1  12   1   -1.60    3.50
  -1 -12   1    2.00    3.20
  -1  12  -1   -1.90    2.20
   1 -12  -1    1.10    6.50
   1 -12  -1   -2.40    3.00
   1 -12  -1   -4.70    2.40
   1 -12  -1    0.70    2.30
  -1 -12   1   -2.20    1.80
  -1 -12   1   -1.60    1.70
  -1  12  -1   -1.20    2.00
  -1  12  -1    0.20    3.10
   1  12   1    2.40    3.50
   1 -12  -1   -2.60    2.30
  -1 -12   1    0.70    2.20
  -1 -12   1    0.40    2.40
   1  12   1    0.60    3.20
  -1  12  -1   -0.30    2.90
   1 -12  -1    2.00    3.00
  -1 -12   1    2.80    4.50
  -1  12  -1   -0.90    3.80
   1  12   1    0.60    3.40
   1  12   1    0.60    2.40
  -1 -12   1   -1.60    2.40
   1  12   1   -0.50    2.80
   1 -12  -1    0.60    2.70
  -1 -12   1    0.40    6.50
   1  12   1   -0.80    1.90
  -1  12  -1   -3.00    2.50
  -1  12  -1    1.70    2.60
   1  12   1   -0.80    2.50
  -1  12  -1    3.20    3.90
   2  12  -1  100.99   16.30
  -2  12   1   74.69    9.70
   2  12  -1   87.59   13.10
  -2 -12  -1   97.49   12.40
  -2  12   1   67.79   12.90
   2  12  -1   79.19    9.90
   2  12  -1   75.89   10.70
   2 -12   1   85.79   10.30
   2 -12   1   95.59   11.70
   2 -12   1   88.29   10.10
   2  12  -1   88.39   14.00
   2  12  -1   81.79   10.30
  -2 -12  -1   82.89   10.40
  -2 -12  -1  104.49   11.40
   2 -12   1   74.59   10.60
  -2  12   1   83.29   11.20
  -2  12   1   99.19   11.10
  -2  12   1   92.19   11.00
  -2  12   1   76.29   11.20
  -2 -12  -1   54.09    8.90
  -2  12   1   88.49    9.80
   2 -12   1   84.49   10.10
  -2 -12  -1   93.79   15.00
  -2 -12  -1   69.69    9.50
   2 -12   1  107.49   13.00
   2  12  -1   78.79   10.30
  -2 -12  -1  107.29   16.30
   2  12  -1  104.29   12.80
   2 -12  -1   77.99   10.00
  -2  12  -1   59.09    8.50
  -2 -12   1   69.29    9.20
  -2 -12   1  112.09   12.20
  -2  12  -1   87.29    9.90
  -2  12  -1  107.39   13.70
  -2 -12   1   77.79   10.90
  -2  12  -1   81.69   10.30
  -2  12  -1   86.99   11.90
   2  12   1   88.79   10.30
  -2  12  -1   77.49   10.10
  -2  12  -1  109.69   12.80
  -2 -12   1   93.09   11.30
   2 -12  -1   73.59    9.40
   2  12   1  106.69   11.70
  -2 -12   1   91.79   15.50
   2 -12  -1   69.39   10.30
   2  12   1   97.69   11.50
   2  12   1   81.09   13.00
   2  12   1   80.69   10.80
  -2 -12   1   78.89   11.40
   2 -12  -1   88.79   10.40
  -2 -12   1   74.29   11.10
   2 -12  -1   80.89   12.40
   2  12   1   95.39   16.10
   2 -12  -1   78.09   11.80
   2  12   1   78.99   11.60
  -2 -12   1   56.09   12.60
  -2  12  -1   93.29   10.80
   3  12  -1   -0.60    2.70
   3 -12   1   -1.30    2.10
  -3  12   1    1.10    2.80
   3  12  -1    1.70    3.40
   3 -12   1    6.20    3.90
  -3  12   1   -0.10    1.90
  -3  12   1   -0.10    3.10
  -3 -12  -1   -0.50    2.50
   3 -12   1    0.80    3.20
   3  12  -1    0.30    3.10
   3  12  -1    1.10    3.60
  -3 -12  -1   -0.80    2.80
   3  12  -1   -1.80    3.40
  -3  12   1   -0.40    3.70
  -3  12   1    0.80    2.50
   3 -12   1    1.50    3.10
  -3  12   1   -1.00    3.80
  -3  12   1   -1.30    2.20
  -3 -12  -1    1.10    2.60
  -3 -12  -1   -4.80    2.80
   3 -12   1    5.10    3.20
  -3 -12  -1    5.10    5.30
   3  12  -1   -0.70    2.90
  -3  12   1   -0.10    2.50
  -3 -12  -1    1.20    4.30
   3  12  -1   -3.90    3.30
  -3 -12  -1   -1.30    2.10
  -3 -12  -1   -0.70    2.90
  -3  12   1    5.70    3.90
   3 -12   1    0.50    3.10
   3 -12  -1    1.00    3.20
  -3  12  -1    1.30    2.30
  -3  12  -1   -1.10    2.60
   3 -12  -1   -2.90    2.10
   3 -12  -1    2.30    6.60
  -3 -12   1    1.10    3.00
   3  12   1    0.30    3.40
   3 -12  -1   -0.10    2.10
   3  12   1    2.70    3.10
   3 -12  -1    4.30    3.70
  -3  12  -1   -0.30    3.00
   3 -12  -1   -0.20    2.40
  -3  12  -1   -2.30    1.80
  -3 -12   1    0.50    6.00
  -3  12  -1   -0.30    3.20
  -3  12  -1   -0.60    3.70
   3  12   1   -2.00    3.80
  -3 -12   1   -2.80    1.80
   3  12   1    1.70    2.90
  -3  12  -1   -1.20    3.70
   3  12   1   -1.00    2.60
   3 -12  -1    0.80    3.00
  -3 -12   1   -0.80    3.00
  -3  12  -1    1.20    3.30
   3  12   1    2.00    3.50
  -3 -12   1    0.40    3.80
  -3 -12   1    0.30    2.20
  -3 -12   1    1.80    3.30
  -3  12  -1    0.70    2.50
   3  12   1   -2.60    2.40
  -3 -12   1   -1.50    2.70
   4  12  -1  388.46   25.90
  -4 -12  -1  416.76   28.20
   4  12  -1  371.86   27.90
  -4 -12  -1  379.56   28.00
  -4  12   1  388.76   34.90
   4  12  -1  364.56   23.20
  -4 -12  -1  426.26   26.60
  -4  12   1  373.96   25.50
   4  12  -1  407.36   25.60
  -4  12   1  349.77   25.20
  -4 -12  -1  442.96   35.60
  -4  12   1  379.26   27.50
   4 -12   1  368.56   24.10
   4  12  -1  422.36   34.60
   4 -12   1  322.47   26.80
  -4  12   1  437.06   28.20
   4 -12   1  393.86   25.00
   4 -12   1  381.96   27.00
   4  12  -1  380.26   27.50
  -4  12   1  350.26   24.50
  -4 -12  -1  330.07   25.00
   4 -12   1  373.16   22.80
  -4  12   1  443.56   35.60
  -4  12   1  432.46   26.10
  -4  12   1  379.26   22.80
  -4 -12  -1  373.06   25.10
  -4 -12  -1  421.26   26.80
  -4 -12  -1  373.26   23.60
  -4 -12   1  369.76   25.10
   4 -12  -1  382.36   26.90
   4  12   1  354.56   25.20
   4  12   1  340.27   27.10
  -4 -12   1  388.56   26.10
  -4  12  -1  367.76   24.50
  -4  12  -1  316.57   34.20
  -4 -12   1  401.96   35.80
   4  12   1  415.36   34.30
  -4 -12   1  343.67   27.30
  -4  12  -1  333.77   26.50
  -4 -12   1  389.96   23.60
  -4  12  -1  357.06   27.10
  -4 -12   1  350.06   27.30
  -4 -12   1  386.76   35.10
   4  12   1  353.66   27.00
   4 -12  -1  388.06   24.50
   4  12   1  389.96   23.50
   4 -12  -1  379.66   23.00
   4 -12  -1  334.07   24.40
  -4 -12   1  352.46   25.40
  -4  12  -1  388.16   25.80
  -4  12  -1  355.46   33.90
   4  12   1  357.86   25.40
  -4  12  -1  397.76   25.90
  -4  12  -1  374.26   25.30
  -4  12  -1  385.16   22.80
   5 -12   1   -0.30    2.60
   5  12  -1   -2.30    3.90
   5  12  -1   -1.10    2.90
  -5 -12  -1   -0.70    2.60
  -5  12   1    1.80    3.10
  -5  12   1   -0.20    3.40
   5  12  -1    4.60    4.30
  -5  12   1   -1.80    3.00
  -5  12   1    1.70    4.20
   5 -12   1    2.40    2.20
  -5  12   1    2.10    2.60
  -5  12   1    1.70    2.90
  -5 -12  -1   -0.70    3.60
  -5  12   1    1.50    3.10
  -5 -12  -1   -1.30    2.80
   5  12  -1    6.00    3.40
  -5 -12  -1    1.70    3.00
   5 -12   1    4.10    3.50
  -5 -12  -1    4.60    4.80
  -5 -12  -1    3.80    3.90
   5  12  -1    3.60    2.90
  -5 -12  -1    3.80    3.20
  -5 -12  -1   -0.50    2.80
   5  12  -1   -4.00    2.60
   5  12  -1   -0.70    3.30
  -5  12   1   -0.10    4.00
  -5  12   1    2.10    3.20
   5 -12   1    5.30    2.70
   5  12   1    6.80    3.80
   5 -12  -1    2.60    2.80
   5 -12  -1    6.40    3.60
  -5  12  -1   -3.30    3.20
   5  12   1    3.70    3.00
  -5  12  -1    0.80    2.40
   5  12   1    2.00    2.60
  -5  12  -1    2.20    3.20
  -5  12  -1    2.10    3.10
   5  12   1    2.00    3.30
  -5  12  -1    0.60    4.90
   5 -12  -1    1.10    2.70
  -5 -12   1   11.20    4.80
  -5 -12   1    3.20    4.60
   5  12   1   -0.10    3.10
  -5  12  -1    2.10    3.60
  -5 -12   1    1.60    3.00
  -5  12  -1    1.80    3.50
   5  12   1   -2.80    5.60
  -5 -12   1   -1.10    2.60
  -5 -12   1    5.30    3.70
  -5  12  -1    1.90    3.50
   5 -12  -1    3.50    2.60
  -5 -12   1    4.90    3.20
  -5  12  -1    1.30    2.70
  -5 -12   1   -0.70    3.20
  -5 -12   1   -2.80    3.10
   5  12   1    6.90    4.70
  -6 -12  -1   35.40    7.40
   6  12  -1   42.20    7.30
  -6 -12  -1   37.00    6.80
  -6 -12  -1   38.50   10.20
   6  12  -1   40.00    7.30
  -6  12   1   49.00    8.60
  -6 -12  -1   34.00    7.80
  -6 -12  -1   23.00    5.80
  -6  12   1   26.30    5.90
   6 -12   1   28.90    6.20
  -6 -12  -1   33.10    7.00
   6  12  -1   25.80    7.10
  -6  12   1   36.30    7.00
  -6 -12  -1   28.00    7.10
  -6  12   1   23.70    5.50
  -6  12   1   28.90    6.20
   6 -12   1   33.10    5.50
   6  12  -1   48.50    9.80
  -6  12   1   41.00    8.00
  -6  12   1   28.00    9.50
  -6 -12  -1   35.20    7.00
   6 -12   1   31.90    5.50
   6  12  -1   38.60    7.20
  -6  12   1   36.10    7.10
   6 -12  -1   30.70    5.50
  -6 -12   1   24.90    6.90
  -6 -12   1   26.50    6.10
  -6  12  -1   25.40    5.70
   6  12   1   39.60    8.40
  -6  12  -1   38.30    7.10
  -6 -12   1   27.00    9.00
   6  12   1   30.50    6.20
   6 -12  -1   38.00    6.80
   6 -12  -1   34.00    5.60
   6  12   1   28.10    6.10
  -6 -12   1   36.50    8.40
   6  12   1   38.40    7.90
  -6  12  -1   30.10    6.30
  -6  12  -1   27.40    6.40
  -6 -12   1   31.50    7.10
  -6 -12   1   29.70    6.90
  -6  12  -1   37.00    6.60
  -6  12  -1   32.00    8.40
   6  12   1   35.80    7.70
  -6  12  -1   37.50    7.60
  -6 -12   1   25.40    6.40
  -6 -12   1   42.40    7.80
  -6  12  -1   39.60    7.50
   7  12  -1    2.10    2.90
   7 -12   1   -3.00    2.60
  -7  12   1   -0.80    2.70
   7  12  -1    0.00    2.90
  -7  12   1   -1.70    3.00
  -7 -12  -1   -0.10    3.10
   7  12  -1    0.30    2.20
   7  12  -1   -0.20    3.30
  -7 -12  -1   -1.50    3.10
   7 -12   1    1.10    1.60
  -7 -12  -1   -0.40    2.80
  -7  12   1   -0.90    3.20
  -7 -12  -1   -4.10    2.90
  -7 -12  -1   -0.80    2.30
  -7  12   1    2.20    3.00
  -7  12   1    0.80    3.10
  -7 -12  -1   -1.20    3.10
  -7  12   1    0.20    2.80
   7  12   1   -2.90    2.10
  -7 -12   1   -4.70    2.90
   7  12   1    1.80    4.10
  -7  12  -1    1.20    2.50
   7 -12  -1    0.90    1.80
   7  12   1    1.60    2.40
  -7 -12   1    6.10    4.20
  -7 -12   1   -0.50    3.30
   7  12   1    0.70    2.10
  -7  12  -1    3.40    3.20
  -7  12  -1   -0.90    3.10
  -7  12  -1    0.80    2.40
  -7 -12   1    1.00    3.20
   7 -12  -1   -2.10    2.50
  -7  12  -1   -1.80    2.70
  -7 -12   1   -1.50    2.50
  -7  12  -1    1.20    3.30
   8 -12   1    6.80    3.70
   8  12  -1    6.80    4.60
  -8 -12  -1   -1.20    3.80
  -8  12   1   -1.70    3.20
  -8  12   1    2.90    3.30
  -8  12   1   10.20    4.60
  -8  12   1   13.20    4.80
  -8 -12  -1   -0.90    3.20
  -8  12   1    3.70    3.50
  -8  12   1    7.70    3.80
  -8 -12  -1    6.10    4.50
  -8 -12  -1    6.80    4.00
   8  12  -1   10.10    3.70
  -8 -12  -1    3.10    3.30
  -8 -12  -1    5.30    4.70
  -8  12  -1   -0.50    3.00
   8  12   1    5.20    3.60
  -8  12  -1    8.80    3.80
  -8  12  -1   -0.70    3.60
  -8  12  -1    5.70    4.40
  -8 -12   1    7.60    4.60
  -8 -12   1   -2.20    3.30
   8 -12  -1    6.40    4.00
  -8  12  -1    6.70    4.20
  -8 -12   1    5.30    4.10
  -8 -12   1    6.00    4.50
  -8  12  -1    4.40    3.80
   8  12   1    6.60    4.20
  -8 -12   1    4.80    4.00
  -9 -12  -1    2.10    3.40
  -9  12   1   -0.60    3.40
  -9  12   1    5.30    3.50
   9 -12   1    4.50    4.00
  -9  12   1    0.90    3.10
  -9  12   1    7.90    4.40
  -9  12   1    1.30    2.70
   9 -12   1    5.40    3.60
  -9 -12  -1    1.50    4.30
  -9 -12  -1   10.00    4.70
   9  12  -1    4.40    3.90
  -9 -12  -1   -2.00    3.40
   9  12  -1    7.90    3.40
  -9  12   1   -1.30    3.10
   9  12   1    4.80    4.10
  -9  12  -1    9.80    4.30
  -9  12  -1    3.50    4.00
  -9  12  -1    5.70    3.80
   9 -12  -1    1.90    3.50
  -9  12  -1    4.80    4.20
  -9 -12   1    4.90    3.60
  -9  12  -1    6.40    3.10
  -9 -12   1    0.50    3.70
  -9 -12   1    7.40    4.80
  -9  12  -1    6.60    3.90
  -9 -12   1    0.40    3.70
  10 -12   1    6.50    4.60
 -10 -12  -1   14.30    5.40
 -10  12   1    3.70    3.30
 -10  12   1    5.90    4.10
  10 -12   1    5.80    3.70
 -10 -12  -1    1.80    4.10
 -10 -12  -1    3.90    4.60
 -10  12   1    3.60    3.50
 -10 -12  -1    7.40    4.50
 -10  12   1    2.90    4.20
 -10  12   1   10.90    4.50
  10  12  -1    9.60    5.10
 -10  12  -1   10.90    4.00
  10  12   1   12.70    5.10
 -10  12  -1    7.40    3.90
 -10  12  -1    5.90    3.90
 -10 -12   1   14.90    5.90
 -10  12  -1   10.10    4.90
  10 -12  -1    0.80    4.00
 -10  12  -1    8.30    4.60
 -10 -12   1    2.10    4.30
 -10 -12   1    4.80    3.50
 -10 -12   1    1.80    4.30
  10 -12  -1    5.20    4.00
 -10  12  -1    6.80    4.50
  11  12  -1    0.40    3.60
 -11 -12  -1    3.50    3.90
 -11  12   1    0.50    3.30
 -11 -12  -1    2.60    4.60
 -11  12   1    3.00    3.50
 -11  12   1    6.40    4.30
  11 -12   1   -2.00    3.60
 -11  12   1   -2.40    2.40
 -11  12   1    4.80    4.00
 -11 -12  -1   -4.30    4.40
  11 -12   1    0.40    3.40
 -11 -12  -1    6.70    4.30
 -11 -12   1    4.40    4.80
 -11  12  -1    1.60    2.70
  11 -12  -1    2.80    3.80
 -11 -12   1    1.40    3.80
 -11  12  -1   -0.30    3.30
 -11  12  -1   -0.60    2.90
  11  12   1   -2.90    3.90
 -11 -12   1   -0.20    3.90
 -11  12  -1   -2.50    3.40
  11 -12  -1    2.20    3.70
 -11  12  -1    0.00    3.50
 -11 -12   1    0.70    4.30
 -12  12   1  176.98   15.80
  12 -12   1  179.98   13.20
 -12 -12  -1  185.88   17.60
  12 -12   1  148.99   18.10
  12  12  -1  180.38   14.30
 -12 -12  -1  165.48   15.30
 -12 -12  -1  132.89   17.10
 -12  12   1  140.79   14.20
 -12  12   1  140.49   13.70
 -12  12   1  168.58   16.20
  12 -12  -1  165.98   12.70
 -12  12  -1  192.98   15.60
 -12 -12   1  194.58   17.80
 -12  12  -1  164.68   15.30
  12  12   1  138.39   14.70
 -12  12  -1  185.28   14.40
  12 -12  -1  160.98   18.30
 -12  12  -1  147.59   15.50
 -13  12   1    3.20    4.30
  13  12  -1   -1.90    3.60
 -13 -12  -1    2.40    4.40
 -13  12   1    4.40    3.50
 -13  12   1    1.30    4.00
 -13 -12  -1    2.70    4.40
  13 -12   1   -1.60    3.00
 -13  12   1    1.30    3.40
  13 -12   1   -3.10    4.30
 -13 -12   1    1.40    4.00
  13  12   1    3.00    4.20
 -13  12  -1    4.70    4.30
 -13  12  -1   -2.30    3.10
 -13  12  -1    4.40    3.00
  13 -12  -1   -0.70    5.40
  13 -12  -1    1.40    3.40
 -13  12  -1    3.30    3.80
 -14  12   1  149.29   14.20
  14  12  -1  130.49   14.50
 -14 -12  -1  163.48   18.80
 -14  12   1  154.28   15.20
 -14  12   1  168.28   15.80
 -14  12   1  138.49   13.40
  14 -12   1  150.18   18.50
 -14  12  -1  146.99   13.30
 -14  12  -1  158.48   14.40
 -14  12  -1  164.18   14.70
  14 -12  -1  151.78   11.90
 -14  12  -1  157.08   15.40
  14  12   1  146.79   14.90
  14 -12  -1  139.19   18.00
  15  12  -1   19.10    6.20
 -15  12   1   14.90    5.60
  15 -12   1   11.40    3.50
 -15  12   1    6.80    4.00
 -15  12   1   15.30    5.90
 -15  12   1   13.40    5.70
 -15 -12  -1   12.70    5.90
  15 -12   1   12.60    7.60
  15 -12  -1    2.60    3.70
  15  12   1    6.20    4.50
 -15  12  -1   17.70    5.60
  15 -12  -1   12.40    6.90
 -15  12  -1   16.20    5.30
 -15  12  -1   14.80    5.50
  16  12  -1    5.00    4.30
  16 -12   1    4.50    7.60
 -16 -12  -1   11.00    6.00
 -16  12   1    0.90    3.70
 -16  12   1    5.00    4.60
  16 -12  -1   -0.40    5.00
 -16  12  -1    5.50    4.30
  16  12   1    6.50    4.40
 -16  12  -1    7.10    4.20
  17 -12   1    4.80    5.40
 -17  12   1    1.50    4.10
 -17  12   1   -0.80    3.50
  17  12  -1   -1.20    3.60
 -17  12  -1    4.80    4.20
  17  12   1   -4.00    3.50
 -17  12  -1   -3.10    3.10
  17 -12  -1    1.30    5.50
 -18  12   1    6.90    4.90
  18 -12   1    7.90    6.20
  18  12  -1   -0.40    4.30
  18  12   1   -0.50    4.10
 -18  12  -1    5.80    4.10
 -18  12  -1    4.30    4.20
   0 -13  -1   -1.20    2.80
   0  13   1    0.00    4.30
   0  13   1   -0.40    2.70
   0  13  -1    2.10    3.40
   0  13   1   -3.90    2.30
   0 -13  -1    2.30    3.20
   0 -13   1   -0.50    2.50
   0  13   1   -1.30    2.70
   0 -13  -1   -0.10    2.30
   0  13  -1   -5.10    2.40
   0 -13   1   -3.50    3.00
   0  13   1    3.70    4.70
   0  13  -1    5.30    4.60
   0 -13   1   -6.10    7.80
   0  13  -1    1.00    4.30
   0 -13   1    0.10    3.10
   0 -13   1    1.60    3.30
   0 -13  -1    1.90    3.70
   0  13  -1    8.80    4.30
   0  13   1   -2.80    2.90
   0 -13  -1    2.80    3.20
   0 -13  -1    3.10    7.00
   0 -13  -1   -2.00    3.40
   0  13  -1    0.60    3.10
   0 -13   1   -0.50    3.00
   0  13  -1   -2.00    2.60
   0  13   1    1.30    3.00
   1 -13   1   25.00    7.00
  -1  13   1   24.60    8.60
  -1  13   1   32.10    7.40
   1 -13   1   16.80    5.80
  -1 -13  -1   15.20    6.40
   1 -13   1   22.80    5.60
  -1  13   1   18.60    5.20
   1  13  -1   17.60    5.40
   1  13  -1   28.50    6.50
   1 -13   1   35.70    7.00
   1  13  -1   24.70    6.60
  -1  13   1   23.60    6.00
   1 -13   1   15.30    5.00
   1  13  -1   27.20    8.60
  -1 -13  -1   22.70    5.60
   1 -13   1   27.80    8.20
  -1  13   1   18.20    7.90
  -1  13   1   30.10    7.30
  -1 -13  -1    3.00    4.10
  -1 -13  -1   24.20    5.80
   1  13  -1   22.90    7.80
   1  13  -1   25.60    6.20
  -1 -13  -1   24.70    5.90
  -1 -13  -1   12.10    8.30
   1 -13   1    2.80    9.50
   1 -13  -1   23.10    6.90
   1  13   1   21.80    5.70
   1  13   1   19.20    5.50
  -1 -13   1   13.10    6.20
  -1 -13   1   23.70    5.80
   1  13   1   26.70    8.20
   1 -13  -1   23.00    5.70
   1 -13  -1    7.60    8.20
   1 -13  -1   24.10    5.90
   1  13   1   32.40    7.60
  -1  13  -1   25.60    6.80
  -1  13  -1   22.20    5.70
  -1 -13   1   19.20    5.70
  -1 -13   1   14.80    5.70
  -1  13  -1   13.50    5.60
  -1  13  -1   21.80    7.20
  -1 -13   1   30.60    6.40
   1  13   1   17.10    7.30
  -1 -13   1    4.00    8.00
   1 -13  -1   21.10    5.90
   1 -13  -1   13.20    6.10
  -1  13  -1   24.80    5.70
   1  13   1   16.20    5.40
  -1  13  -1   22.00    7.60
   1 -13  -1   34.70    7.50
  -2 -13  -1  210.08   18.50
  -2 -13  -1  238.98   23.30
  -2 -13  -1  195.08   23.40
   2  13  -1  187.18   16.50
   2 -13   1  215.68   17.10
   2  13  -1  201.78   15.80
   2  13  -1  215.98   17.60
  -2  13   1  202.58   22.70
   2  13  -1  183.18   21.90
   2 -13   1  185.58   20.50
  -2  13   1  234.68   16.20
   2 -13   1  208.78   15.60
   2 -13   1  213.88   16.50
  -2 -13  -1  207.78   17.30
  -2  13   1  216.88   18.60
  -2  13   1  172.68   17.70
   2  13  -1  229.08   22.80
  -2  13   1  191.08   16.70
  -2  13   1  196.78   23.20
  -2 -13  -1  235.08   16.40
   2 -13   1  178.08   18.50
  -2  13  -1  209.78   17.20
   2 -13  -1  217.98   15.90
   2 -13  -1  234.78   16.90
   2  13   1  218.48   15.90
   2 -13  -1  179.48   18.70
  -2 -13   1  205.28   17.30
   2  13   1  187.38   21.70
  -2  13  -1  248.38   18.20
  -2 -13   1  226.28   17.80
   2 -13  -1  191.98   16.60
  -2  13  -1  196.48   22.60
  -2 -13   1  225.08   19.60
  -2  13  -1  211.38   18.80
   2  13   1  224.28   17.80
  -2  13  -1  210.58   15.60
  -2 -13   1  213.88   15.90
  -2 -13   1  221.98   19.60
   2 -13  -1  220.18   21.40
  -2 -13   1  239.88   23.30
   2  13   1  241.98   23.50
  -2  13  -1  227.48   18.80
   2  13   1  230.58   17.50
  -3  13   1    5.10    3.80
  -3 -13  -1    4.30    3.70
  -3 -13  -1    2.00    3.30
  -3  13   1    5.80    4.00
  -3  13   1    4.10    3.60
  -3 -13  -1   -0.90    4.00
   3 -13   1    2.00    3.50
  -3  13   1    2.90    3.40
   3  13  -1    1.40    3.10
   3 -13   1    0.60    4.20
   3 -13   1    1.40    3.10
   3  13  -1    5.10    3.60
  -3  13   1   -1.40    3.50
   3 -13   1   -0.70    2.70
  -3 -13  -1    2.00    3.60
   3 -13   1    5.20    4.00
  -3  13   1    7.90    3.90
   3  13  -1    3.80    5.00
   3 -13   1   -0.20    2.60
   3  13  -1    3.20    3.60
  -3  13   1    6.60    5.40
  -3 -13  -1    5.50    5.20
   3  13  -1    8.10    5.40
   3 -13  -1    3.90    3.90
   3 -13  -1    7.00    3.40
  -3  13  -1   -1.30    3.20
   3 -13  -1   -1.30    8.60
  -3  13  -1    3.10    3.30
  -3 -13   1   -1.10    3.50
  -3  13  -1   -1.10    3.20
   3  13   1    3.30    4.40
  -3 -13   1    3.70    3.40
  -3 -13   1    4.50    7.30
   3 -13  -1    1.40    3.30
  -3 -13   1    4.00    3.70
   3  13   1   -3.10    2.70
  -3 -13   1    1.70    3.30
   3  13   1   -3.00    3.90
   3 -13  -1   -2.30    4.00
   3  13   1    3.10    3.30
  -3  13  -1   -0.50    3.00
  -3  13  -1    2.10    3.60
  -3 -13   1    7.50    4.90
   3 -13  -1    0.00    2.90
   3 -13  -1    4.90    4.10
  -3  13  -1    0.60    3.80
   3  13   1    3.60    3.90
  -3  13  -1   -2.10    2.50
  -3  13  -1    6.60    4.30
  -4  13   1  113.39   12.70
   4  13  -1   61.69    9.40
   4  13  -1   68.39    9.80
  -4  13   1   96.49   13.00
  -4  13   1   97.39   11.50
  -4 -13  -1   75.99   10.90
   4  13  -1   90.59   15.50
  -4  13   1   67.09   13.40
  -4 -13  -1   60.69   11.50
  -4  13   1   75.09   10.10
  -4 -13  -1   86.89   10.80
   4 -13   1   76.69   10.00
   4 -13   1   96.79   11.20
   4 -13   1   91.39   13.50
  -4  13   1   70.59   11.30
  -4  13   1   94.39   10.60
   4 -13   1   84.79    9.90
   4  13  -1   95.59   12.10
  -4 -13  -1   87.69   12.30
  -4 -13   1   53.59   13.60
  -4  13  -1   86.39   11.90
  -4 -13   1   77.59   10.40
  -4  13  -1  122.99   17.30
   4  13   1   79.29   11.00
   4 -13  -1   94.79   10.60
   4 -13  -1   84.79   10.50
   4  13   1   93.39   15.10
  -4  13  -1   83.49   11.00
   4  13   1   88.99   10.90
  -4  13  -1   87.59   11.70
  -4  13  -1   86.89   10.40
   4  13   1   85.89   11.10
   4 -13  -1   85.39   10.70
  -4  13  -1   76.59   10.20
  -4  13  -1   80.79   11.90
  -4 -13   1   85.99   11.60
  -4  13  -1   79.79   10.10
  -4 -13   1   95.29   14.00
  -5  13   1   61.59    9.50
  -5  13   1   52.99    9.50
  -5  13   1   63.59    9.60
  -5  13   1   53.09    9.80
   5  13  -1   63.39   11.80
  -5  13   1   41.50    7.30
   5  13  -1   46.70    8.40
  -5 -13  -1   54.59    9.50
  -5 -13  -1   56.49    9.00
   5  13  -1   60.59    9.10
  -5  13   1   52.69    8.20
   5 -13   1   66.89    8.40
   5  13  -1   52.89    8.50
  -5 -13  -1   57.99    9.90
   5 -13   1   64.49    8.20
   5 -13   1   37.00    7.10
  -5  13  -1   50.29    8.40
  -5  13  -1   64.09    8.80
   5  13   1   62.19    8.90
   5  13   1   56.69    9.00
  -5  13  -1   71.89   10.70
   5  13   1   62.89    9.50
   5 -13  -1   59.19    8.80
   5  13   1   75.89   13.00
  -5  13  -1   48.50    9.20
   5 -13  -1   65.09    9.00
   5 -13  -1   76.19    9.00
  -5 -13   1   67.89    9.80
  -5  13  -1   47.60    8.00
  -5  13  -1   59.39    9.00
   6  13  -1  145.29   14.70
  -6  13   1  120.89   12.60
  -6  13   1  123.59   13.70
  -6  13   1  137.99   15.00
   6  13  -1  161.78   16.00
  -6 -13  -1  124.29   13.50
   6 -13   1  128.19   12.90
  -6  13   1  132.59   15.70
  -6  13   1  140.49   13.30
   6  13  -1  148.49   13.50
  -6  13   1  155.98   15.20
   6  13  -1  143.59   13.40
   6 -13   1  142.39   11.70
  -6  13  -1  138.29   13.30
   6  13   1  153.88   15.10
  -6 -13   1  167.98   15.60
  -6  13  -1  139.59   16.20
   6  13   1  129.69   12.90
  -6  13  -1  138.79   15.90
   6  13   1  142.59   15.40
  -6  13  -1  163.58   13.20
   6 -13  -1  129.49   11.70
  -6  13  -1  142.39   12.70
   6 -13  -1  146.99   14.10
  -6  13  -1  118.49   14.10
   7  13  -1   25.40    6.20
  -7  13   1   16.60    5.40
  -7  13   1   15.80    5.20
   7  13  -1   24.20    5.70
   7  13  -1   18.60    5.90
  -7 -13  -1   11.20    4.80
  -7  13   1   18.70    6.20
   7 -13   1   24.50    6.10
  -7  13   1   13.40    5.80
   7  13  -1   23.70    5.60
  -7  13   1   20.70    6.30
   7  13   1   38.60    7.30
   7  13   1   15.80    5.50
  -7  13  -1   11.80    5.50
  -7  13  -1   15.80    5.10
  -7 -13   1   22.80    6.10
  -7  13  -1   21.90    5.40
   7 -13  -1   17.80    5.30
   7  13   1   25.80    5.60
  -7  13  -1   22.90    6.20
   7  13   1   33.20    6.20
  -7  13  -1   21.50    6.30
   7 -13  -1   25.90    4.80
  -8  13   1    4.60    4.20
   8  13  -1    7.40    3.80
  -8  13   1    1.20    3.70
  -8  13   1    6.30    3.80
  -8  13   1   -2.20    2.80
   8  13  -1    3.40    4.40
   8 -13   1    3.10    3.60
  -8  13   1    5.40    4.50
  -8  13  -1    2.10    2.90
   8 -13  -1    6.60    4.30
  -8  13  -1   -1.50    3.40
  -8  13  -1    3.70    4.20
  -8  13  -1    7.50    4.20
   8  13   1    6.00    4.30
   8  13   1    4.40    3.20
  -8  13  -1   -3.40    2.50
   9  13  -1   50.09    9.00
   9 -13   1   74.39   11.60
  -9  13   1   87.79   12.00
  -9  13   1   75.69   10.40
  -9  13   1   75.39   10.80
   9 -13   1   66.89    9.00
  -9  13   1   73.59    9.90
  -9  13   1   68.59   11.00
  -9  13  -1   80.89   10.00
  -9  13  -1   51.39    9.40
   9 -13  -1   66.49    9.50
  -9  13  -1   59.29   10.30
   9  13   1   61.39    9.60
  -9  13  -1   64.89   10.00
  -9  13  -1   85.99   11.20
  10  13  -1    6.50    4.50
 -10  13   1    5.10    4.00
 -10  13   1    8.30    4.70
 -10  13   1   11.60    5.20
 -10  13   1   10.80    4.60
  10 -13   1    7.20    4.60
 -10  13   1   11.50    5.10
  10 -13   1   19.80    6.60
  10 -13  -1    7.40    4.30
 -10  13  -1   15.70    5.40
  10 -13  -1   17.50    6.00
 -10  13  -1    7.60    5.10
  10  13   1   11.60    5.20
 -10  13  -1    9.70    5.30
 -10  13  -1   11.60    4.80
 -10  13  -1   10.10    4.60
  11 -13   1   14.40    6.50
 -11  13   1    7.00    4.40
 -11  13   1   12.90    5.70
 -11  13   1    9.80    4.80
  11 -13   1    5.10    4.20
 -11  13   1   13.80    5.50
  11  13  -1   14.10    5.50
 -11  13   1    8.60    4.40
 -11  13  -1    7.20    4.50
  11 -13  -1   13.30    4.70
 -11  13  -1   10.10    4.50
 -11  13  -1   10.90    5.00
  11 -13  -1    3.20    4.10
  11  13   1    7.50    5.20
 -11  13  -1    9.70    5.20
 -12  13   1   -4.50    3.10
 -12  13   1    2.60    3.80
  12 -13   1    1.10    3.70
 -12  13   1   -5.20    3.80
 -12  13   1    3.10    4.10
  12 -13   1   -1.30    4.80
  12  13  -1   -2.50    4.40
 -12  13  -1    3.80    4.00
 -12  13  -1   -1.30    3.50
  12 -13  -1    4.70    5.10
 -12  13  -1   -0.20    3.60
 -12  13  -1    1.70    3.30
  12  13   1   -1.20    3.90
  12 -13  -1    3.50    3.90
 -13  13   1    7.40    5.40
  13 -13   1   17.90    6.80
  13 -13   1   10.30    4.80
  13  13  -1   15.10    5.90
 -13  13   1    4.70    4.50
 -13  13   1   11.10    5.30
 -13  13   1    6.40    4.40
  13 -13  -1    5.50    4.30
 -13  13  -1    5.00    4.30
 -13  13  -1   10.90    5.30
  13 -13  -1   25.50    8.70
 -13  13  -1    6.60    4.70
 -13  13  -1   12.60    5.00
  13  13   1    9.70    5.50
 -14  13   1   -1.40    3.30
 -14  13   1   -0.90    3.10
 -14  13   1   -2.00    4.30
 -14  13   1    0.00    4.10
  14  13  -1    3.90    4.40
  14 -13   1    0.10    5.40
  14 -13  -1    5.10    5.80
 -14  13  -1   -1.70    3.60
  14 -13  -1    1.80    3.90
 -14  13  -1   -1.30    3.10
  14  13   1    3.60    4.60
 -14  13  -1   -3.40    2.70
 -14  13  -1    1.50    3.90
  15 -13   1   -8.00    4.50
 -15  13   1   -0.60    3.60
  15  13  -1   -1.80    3.90
  15 -13   1    4.50    3.40
 -15  13   1    3.00    4.50
 -15  13  -1    0.40    4.10
  15  13   1    7.70    5.10
 -15  13  -1   -2.80    3.40
  15 -13  -1    0.10    5.20
  15 -13  -1    1.50    3.60
  16  13  -1    5.30    4.90
  16 -13   1   -2.40    6.10
 -16  13   1   -1.10    4.00
 -16  13  -1    3.90    4.90
  16  13   1    1.30    4.40
 -16  13  -1    1.30    3.90
  16 -13  -1    0.50    5.20
 -17  13   1    0.40    4.60
  17 -13   1    4.50    5.50
  17  13  -1   -3.80    3.90
 -17  13  -1   -1.80    4.20
 -17  13  -1    0.60    4.10
  17  13   1   -2.40    3.60
  17 -13  -1    4.10    6.30
   0 -14  -1   47.10   12.00
   0 -14  -1   40.70    7.70
   0 -14  -1   42.70    8.30
   0  14   1   38.10   10.60
   0  14   1   57.29    8.60
   0 -14   1   42.80    7.70
   0 -14   1   47.70   12.00
   0  14  -1   46.00   11.60
   0 -14   1    9.00   10.20
   0  14  -1   50.49    8.60
   0 -14   1   57.49    9.70
  -1 -14  -1    8.00    7.30
  -1  14   1   14.30    4.90
   1 -14   1   18.60    5.70
   1  14  -1   14.10    7.30
  -1 -14  -1   19.10    5.70
   1  14  -1    8.90    5.00
   1 -14   1   11.60    4.80
   1 -14   1   17.80    6.90
   1 -14  -1   16.40    5.50
   1 -14  -1   15.30    6.90
  -1  14  -1   11.40    5.10
  -1 -14   1    7.70    4.60
   1 -14  -1    2.30    9.50
   1  14   1   15.00    5.50
   1  14   1   12.40    6.20
   1 -14  -1   20.70    6.00
  -1 -14   1   -3.90    7.40
   2 -14   1   75.09   12.00
   2  14  -1   72.09   13.70
  -2  14   1   52.69    8.70
   2  14  -1   60.09    9.30
  -2 -14  -1   49.40    8.50
   2 -14   1   85.89   10.60
   2 -14   1   65.39   10.00
   2 -14  -1   65.09    9.70
  -2  14  -1   49.30    8.40
  -2 -14   1   55.69    9.10
   2  14   1   69.19    9.70
   2  14   1   66.29   13.20
  -2 -14   1   27.60   10.30
   2 -14  -1   47.20   10.10
   2 -14  -1   62.39    9.50
   3 -14   1    2.40    3.10
   3  14  -1    0.40    5.00
   3 -14   1    3.00    3.80
  -3 -14  -1    3.70    4.30
   3  14  -1   -3.70    3.10
   3 -14   1   -0.20    3.80
  -3  14   1    1.30    3.50
   3 -14   1   -1.20    2.50
   3 -14  -1   -2.40    3.10
   3  14   1   -0.60    3.80
   3 -14  -1    4.40    4.20
   3  14   1    1.50    3.80
  -3 -14   1    4.00    8.40
   3  14   1    0.50    5.90
   3  14   1    2.40    4.20
  -3 -14   1   -4.00    2.90
   3 -14  -1   -1.30    3.60
  -3  14  -1    2.50    3.50
   3 -14  -1    3.30    9.10
   4  14  -1   72.29   10.80
   4 -14   1   62.69    9.30
  -4  14   1   79.39   10.00
   4 -14   1   81.69   10.20
   4 -14   1   83.49   10.70
   4  14  -1   68.09   13.40
   4  14  -1   67.49   10.10
  -4 -14  -1   83.69   11.10
  -4  14  -1   62.19    9.20
   4  14   1   92.29   15.80
   4  14   1   59.89   10.00
   4 -14  -1   72.29    9.90
  -4 -14   1   75.69   10.80
   4 -14  -1   86.49   10.70
   4 -14  -1   83.89   10.30
   4  14   1   72.19    9.90
   5  14  -1   -1.20    2.50
   5 -14   1    2.10    2.40
   5  14  -1   -0.20    3.70
  -5  14   1    1.60    3.40
   5  14  -1    2.60    5.00
  -5 -14  -1    3.20    4.10
   5  14  -1    6.60    5.40
   5 -14   1    6.30    4.30
   5  14   1   -1.00    3.20
   5  14   1    3.70    4.30
  -5  14  -1    2.00    4.00
  -5  14  -1   -1.70    3.10
  -5 -14   1    3.20    4.00
   5  14   1    6.60    7.40
  -5  14  -1    0.60    3.60
   5 -14  -1   -1.90    2.40
   5 -14  -1    1.20    2.80
   5 -14  -1    6.80    4.20
  -5  14  -1   -2.80    3.60
   5  14   1    6.00    3.50
  -6 -14  -1    3.90    4.30
   6  14  -1    3.00    4.70
   6  14  -1   -0.20    6.30
   6  14  -1    8.60    5.40
   6 -14   1    4.00    3.70
   6 -14   1    6.30    3.20
   6  14  -1   15.60    4.80
  -6  14   1    5.80    5.10
  -6  14  -1    3.00    4.40
  -6 -14   1    2.20    4.00
   6  14   1    3.10    4.20
   6  14   1    7.30    5.60
   6  14   1   -6.00    7.00
   6  14   1    5.40    3.60
   6 -14  -1   -3.40    3.00
  -6  14  -1    3.00    4.70
  -6  14  -1    9.30    5.10
   6 -14  -1    5.20    3.00
   7 -14   1   -2.20    2.90
   7  14  -1    0.90    3.00
   7  14  -1    4.00    4.10
  -7  14   1   -1.40    3.70
  -7  14   1    6.60    5.20
  -7 -14  -1   -9.30    3.70
  -7 -14   1   -2.60    3.60
  -7  14  -1    5.10    4.60
   7  14   1    5.40    4.50
   7 -14  -1    6.30    4.30
  -7  14  -1   -3.20    3.20
  -7  14  -1    1.40    3.60
  -8  14   1   17.90    6.50
   8 -14   1   11.30    5.00
   8  14  -1    9.00    5.10
  -8  14   1   16.40    6.80
   8 -14  -1    4.20    4.60
   8  14   1   19.10    6.10
  -8  14  -1   13.00    5.80
  -8  14  -1   10.70    5.30
  -8  14  -1   13.20    5.30
  -8  14  -1   14.90    5.30
  -9  14   1    2.50    4.40
  -9  14   1   -6.50    3.20
   9  14  -1   -1.30    3.50
   9 -14   1    1.50    3.60
   9 -14  -1   -3.30    2.90
   9  14   1    0.90    4.70
  -9  14  -1   -2.10    3.60
  -9  14  -1    0.30    3.50
  -9  14  -1   -2.00    3.60
  -9  14  -1    0.40    4.20
  10 -14   1   -0.70    4.40
 -10  14   1    4.20    4.70
 -10  14   1    6.20    4.60
  10 -14   1   -0.80    3.60
  10  14  -1    0.60    4.60
 -10  14   1    3.60    4.50
  10 -14  -1    2.50    4.80
 -10  14  -1    5.10    4.40
 -10  14  -1    8.80    5.20
 -10  14  -1    1.20    4.00
  10  14   1    7.20    5.00
  10 -14  -1    2.50    4.20
 -10  14  -1   10.10    5.20
 -11  14   1   -2.80    4.30
 -11  14   1    1.60    3.80
  11 -14   1   -4.50    3.60
  11 -14   1   -6.00    3.30
 -11  14   1   -2.50    3.50
  11  14  -1   -0.60    4.30
 -11  14  -1    1.00    3.70
 -11  14  -1    0.80    4.00
  11  14   1    0.30    4.80
 -11  14  -1    1.00    4.30
  11 -14  -1    1.30    4.10
  11 -14  -1   -1.90    3.10
 -12  14   1   -1.60    3.90
 -12  14   1    4.30    5.00
  12 -14   1    3.50    4.90
 -12  14   1   -0.30    3.80
  12  14  -1   -0.80    4.20
  12 -14   1   -1.80    4.20
 -12  14  -1    8.30    5.70
  12  14   1    2.90    4.40
 -12  14  -1    1.70    3.90
 -12  14  -1    4.20    4.80
  12 -14  -1    0.60    5.10
  12 -14  -1    6.80    4.70
  13  14  -1    1.50    4.90
  13 -14   1   -4.50    4.40
 -13  14   1    2.00    4.00
 -13  14   1   -4.20    3.90
 -13  14   1    1.70    4.10
  13 -14   1   -2.10    3.80
  13 -14  -1   -4.10    3.30
  13 -14  -1   -1.40    5.20
  13  14   1    2.70    4.70
 -13  14  -1   -2.20    3.60
 -13  14  -1    3.80    4.80
 -13  14  -1   -1.80    3.40
  14 -14   1    1.40    6.10
 -14  14   1    4.20    4.10
 -14  14   1    3.10    4.90
 -14  14   1    9.20    6.10
  14  14  -1    3.00    4.60
  14 -14   1   -0.20    3.80
 -14  14  -1    1.40    4.30
  14 -14  -1    7.40    6.20
 -14  14  -1    4.20    4.70
  14  14   1    3.60    4.80
  14 -14  -1   -2.20    3.60
 -14  14  -1   -2.10    3.50
  15 -14   1    1.00    3.70
  15 -14   1   -0.90    4.00
  15  14  -1    1.10    4.50
  15 -14  -1    2.00    3.70
  15  14   1   -2.10    4.30
  15 -14  -1    4.50    6.30
 -15  14  -1    1.90    4.10
  16 -14   1   -4.00    5.80
  16 -14   1   -0.10    3.20
  16  14  -1    3.10    4.20
 -16  14  -1   -3.30    3.90
  16 -14  -1  -12.00    4.40
  16  14   1   -1.40    4.60
  16 -14  -1    1.00    3.60
   0 -15  -1   -7.50    8.60
   0 -15  -1   -7.40    3.40
   0 -15   1   -2.50    3.80
   0 -15   1  -17.20   12.10
   0  15   1   -2.40    3.00
   0  15  -1   -2.00    3.90
   1 -15   1   91.99   11.90
  -1 -15  -1  109.99   13.00
   1  15  -1   79.19   11.40
  -1  15   1   80.69   11.10
   1 -15  -1   74.89   11.10
   1  15   1  103.89   18.10
  -1  15  -1   94.69   11.80
   1  15   1   97.99   12.30
  -1 -15   1   93.89   11.80
   2  15  -1    6.40    4.70
   2 -15   1    7.00    5.00
  -2 -15  -1    2.70    4.40
   2 -15   1    3.70   12.10
  -2  15   1   -2.60    3.50
   2  15  -1    5.10    5.80
   2 -15   1    0.40    3.10
   2 -15   1    2.60    4.30
   2 -15  -1    3.20    4.50
  -2  15  -1   -1.00    3.90
   2  15   1   -4.10    3.20
   2 -15  -1    2.50    4.60
  -2 -15   1   -3.40    9.40
   2  15   1    7.20    5.90
  -2 -15   1    0.20    4.20
   2 -15  -1   -2.60   11.30
  -3 -15  -1   -6.80    3.10
   3  15  -1    0.50    4.00
   3 -15   1    1.50    4.00
   3  15  -1    5.30    5.50
   3 -15   1   -0.30    2.80
  -3  15   1   -1.70    3.50
   3 -15   1    0.70    4.20
   3 -15  -1   -0.90    4.00
  -3 -15   1   -3.30    2.80
  -3  15  -1   -2.20    3.90
   3 -15  -1   -2.40    3.60
   3 -15  -1    1.80    3.40
   3  15   1    4.70    5.20
   3  15   1   -0.40    4.00
  -4 -15  -1   12.10    5.60
   4 -15   1   35.20    7.40
  -4  15   1   16.60    5.80
   4 -15   1   35.50    7.20
   4  15  -1   35.30   10.00
   4  15  -1   24.40    7.00
  -4  15  -1   20.00    6.10
   4  15   1   28.80    7.40
   4 -15  -1   23.00    6.50
   4  15   1   34.90   10.20
  -4 -15   1   27.80    7.40
   4 -15  -1   22.20    6.10
   5  15  -1   40.00    8.50
   5  15  -1   46.00   11.10
   5 -15   1   59.29    9.70
  -5 -15  -1   34.20    7.80
  -5 -15   1   61.49   10.00
   5  15   1   51.99   11.80
   5 -15  -1   44.90    8.30
   5  15   1   42.10    8.30
   6 -15   1   11.00    5.10
   6  15  -1   -0.50    6.20
   6  15  -1    9.70    5.80
  -6 -15  -1   16.20    6.50
   6  15  -1    2.50    4.90
   6 -15   1    8.80    3.70
   6  15   1    8.10    5.40
  -6 -15   1    6.20    4.70
   6  15   1    5.00    7.60
   6 -15  -1   14.80    5.60
   7 -15   1    7.20    5.10
   7  15  -1   -4.90    6.20
   7  15  -1   10.80    5.50
   7  15  -1   10.50    5.20
  -7 -15   1    2.50    4.50
   7  15   1    1.50    3.80
   7 -15  -1    2.50    4.30
   8  15  -1  278.37   19.90
   8 -15   1  244.38   18.10
   8 -15  -1  231.58   18.00
   8  15   1  222.98   19.00
   9 -15   1    8.00    5.20
   9  15  -1   -0.80    4.10
   9 -15  -1    8.10    5.20
   9  15   1    1.00    4.50
  10 -15   1   38.10    7.80
  10 -15   1   28.50    8.10
  10  15  -1   26.20    7.90
  10  15   1   27.80    7.20
  10 -15  -1   41.20    7.90
  10 -15  -1   30.90    8.80
  11 -15   1   -0.80    4.90
  11 -15   1    5.00    4.40
  11  15  -1    5.60    4.60
  11 -15  -1    0.50    3.10
  11 -15  -1    0.50    4.10
  11  15   1    1.60    4.40
  12  15  -1   -0.80    4.40
  12 -15   1    5.90    5.80
  12 -15   1   -1.10    3.90
  12  15   1   -1.40    4.20
  12 -15  -1    3.30    5.10
  12 -15  -1   -3.50    3.70
  13 -15   1    5.50    4.90
  13 -15   1    8.60    6.80
  13  15  -1   -5.80    4.30
  13 -15  -1    4.10    5.50
  13  15   1    5.80    5.30
  13 -15  -1    8.20    4.70
  14 -15   1   -6.30    4.60
  14 -15   1    6.30    4.40
  14  15  -1    1.20    4.50
  14 -15  -1    5.00    6.30
  14 -15  -1    0.80    4.40
  14  15   1    0.50    4.90
  15 -15   1    2.80    5.70
  15 -15   1   -0.90    3.40
  15  15  -1    8.40    5.60
  15 -15  -1   -2.60    5.50
  15 -15  -1   -5.10    4.00
  15  15   1    1.00    4.70
  16 -15   1   -1.10    3.20
  16  15  -1   -2.70    4.50
  16 -15   1    1.10    5.40
  16 -15  -1   -1.80    5.00
  16 -15  -1    4.20    4.00
  16  15   1    4.30    5.00
   0 -16   1   85.99   11.80
   0  16  -1   95.99   12.70
   0  16   1   90.59   12.30
   0 -16  -1   80.99   12.00
  -1  16   1    7.90    5.30
  -1 -16  -1   -2.30   10.90
   1 -16   1    7.80    5.10
   1  16  -1   10.10    5.30
   1 -16   1   -3.30   13.80
  -1 -16  -1    4.00    4.80
   1  16   1    5.90    4.80
  -1 -16   1   11.90   13.50
  -1  16  -1   -2.40    3.90
   1 -16  -1  -11.10   13.00
  -1 -16   1    9.20    5.50
   1 -16  -1   11.60    5.60
   2  16  -1  248.68   20.20
   2 -16   1  291.87   20.90
  -2  16   1  317.47   21.40
  -2 -16  -1  285.77   21.10
   2  16   1  315.17   31.90
   2  16   1  291.07   21.20
  -2  16  -1  232.28   19.60
   2 -16  -1  280.67   20.80
  -2 -16   1  275.27   20.80
   3  16  -1   15.00    6.00
   3 -16   1    4.60    4.50
   3 -16   1    1.30    4.20
   3  16  -1    3.40    6.00
  -3  16   1   -2.20    3.90
  -3 -16  -1    3.60    5.00
   3  16   1   11.10    5.40
  -3  16  -1    2.30    4.10
   3 -16  -1   -0.90    3.90
   3  16   1    3.30    5.20
   3 -16  -1   12.40    6.00
  -3 -16   1    1.00    4.90
   4  16  -1   39.60   10.80
   4 -16   1   35.90    8.20
   4  16  -1   40.00    8.90
  -4  16   1   35.50    7.80
  -4 -16  -1   49.80    9.40
[truncated: 3,307,295 more chars]
