# Supplementary material for: Ethanol(nitrato)[tris­(4-cyano-3-phenyl-1H-pyrazol-1-yl)hydroborato]nickel(II)
Source: IUCrdata. 2021 Jul 9;6(Pt 7):x210690. doi: 10.1107/S2414314621006908 (PMC9462359; doi:10.1107/S2414314621006908)
Supplement: Supplementary file 2 [file x-06-x210690-Isup2.hkl]

data_I                                                                          
_shelx_title ' ES001_0m_a.res in Pbca'                                          
_shelx_refln_list_code          4                                               
_shelx_F_calc_maximum      439.73                                               
_exptl_crystal_F_000      2816.00                                               
_reflns_d_resolution_high  0.7692                                               
                                                                                
loop_                                                                           
 _space_group_symop_operation_xyz                                               
 'x, y, z'                                                                      
 '-x+1/2, -y, z+1/2'                                                            
 '-x, y+1/2, -z+1/2'                                                            
 'x+1/2, -y+1/2, -z'                                                            
 '-x, -y, -z'                                                                   
 'x-1/2, y, -z-1/2'                                                             
 'x, -y-1/2, z-1/2'                                                             
 '-x-1/2, y-1/2, z'                                                             
                                                                                
_cell_length_a    16.6265                                                       
_cell_length_b    18.0301                                                       
_cell_length_c    21.2934                                                       
_cell_angle_alpha  90.000                                                       
_cell_angle_beta   90.000                                                       
_cell_angle_gamma  90.000                                                       
                                                                                
_shelx_F_squared_multiplier     1.000                                           
                                                                                
loop_                                                                           
 _refln_index_h                                                                 
 _refln_index_k                                                                 
 _refln_index_l                                                                 
 _refln_F_squared_calc                                                          
 _refln_F_squared_meas                                                          
 _refln_F_squared_sigma                                                         
 _refln_observed_status                                                         
   4   0   0      38093.55      40502.10       714.51 o                         
   6   0   0      71925.38      76590.34      1568.73 o                         
   8   0   0      12110.64      12299.22       464.90 o                         
  10   0   0         86.24         52.98        21.46 o                         
  12   0   0        226.18        248.96        65.40 o                         
  14   0   0        170.93        169.63        85.84 o                         
  16   0   0       1715.86       1434.49       239.12 o                         
  18   0   0       3228.06       2932.54       165.54 o                         
  20   0   0         92.50         83.49        29.60 o                         
   4   1   0      73808.80      73384.69       936.63 o                         
   6   1   0      47977.96      50068.14       771.23 o                         
   8   1   0       7246.72       6851.44       127.76 o                         
  10   1   0      17368.76      18272.57       374.56 o                         
  12   1   0       2441.00       2136.32       112.69 o                         
  14   1   0         12.95         27.22        19.61 o                         
  16   1   0        183.41        308.60       122.62 o                         
  18   1   0        267.70        246.76        33.37 o                         
  20   1   0         88.18         92.54        20.78 o                         
   4   2   0     148459.06     155461.16      1809.23 o                         
   6   2   0       8702.27       8826.01       122.70 o                         
   8   2   0         45.19         48.81         8.60 o                         
  10   2   0        223.46        219.86        14.95 o                         
  12   2   0        127.51        117.49        18.28 o                         
  14   2   0        248.68        195.21        20.66 o                         
  16   2   0        487.39        580.06        37.45 o                         
  18   2   0       1134.12       1328.54       200.90 o                         
  20   2   0         12.86         -0.62        16.15 o                         
   2   3   0      22849.86      19422.90       435.36 o                         
   4   3   0      43023.46      43723.87       461.61 o                         
   6   3   0       5157.22       5087.83        65.79 o                         
   8   3   0       4416.87       4268.94        76.65 o                         
  10   3   0         49.79         46.63         8.85 o                         
  12   3   0         62.04         78.12        10.65 o                         
  14   3   0        354.75        377.19        33.63 o                         
  16   3   0          4.43          8.91        20.29 o                         
  18   3   0         94.42         55.25        25.05 o                         
  20   3   0         67.47         70.22        22.55 o                         
   0   4   0      40481.32      42859.43       613.33 o                         
   2   4   0        543.77        509.79        17.80 o                         
   4   4   0      38175.98      43592.61       438.59 o                         
   6   4   0          5.90          5.90         4.48 o                         
   8   4   0       9134.45       9962.55       124.31 o                         
  10   4   0      15246.25      18203.25       234.07 o                         
  12   4   0       7300.39       8384.71       132.10 o                         
  14   4   0        669.20        644.98        33.61 o                         
  16   4   0        976.36       1043.19        69.16 o                         
  18   4   0          4.18          2.19        15.07 o                         
  20   4   0          3.12         -8.66        19.09 o                         
   2   5   0         66.82         60.91         6.47 o                         
   4   5   0      42407.68      45518.17       458.51 o                         
   6   5   0       3100.46       2909.43        40.07 o                         
   8   5   0      17020.34      17689.73       216.75 o                         
  10   5   0       1214.10       1103.83        27.87 o                         
  12   5   0         92.14         64.70        10.32 o                         
  14   5   0         12.85         20.18        10.46 o                         
  16   5   0        597.97        592.24        48.89 o                         
  18   5   0         54.00         28.50        21.25 o                         
  20   5   0        157.97        147.42        34.34 o                         
   0   6   0      10097.13       8369.86       150.23 o                         
   2   6   0       5499.31       4862.95        55.51 o                         
   4   6   0       2991.21       2506.33        34.30 o                         
   6   6   0       9309.49       9974.49       107.42 o                         
   8   6   0       1145.78       1035.42        30.00 o                         
  10   6   0      17206.06      19810.50       253.53 o                         
  12   6   0       7021.87       7423.75       109.84 o                         
  14   6   0       4940.08       5673.39       111.29 o                         
  16   6   0       1843.14       2030.57        58.24 o                         
  18   6   0        596.11        580.16        49.52 o                         
  20   6   0         51.19         33.40        26.68 o                         
   2   7   0       4567.20       4919.79        60.41 o                         
   4   7   0      12938.21      12732.92       137.95 o                         
   6   7   0      22479.70      23776.66       250.06 o                         
   8   7   0      19308.01      20352.86       252.35 o                         
  10   7   0       3534.31       3692.62        65.38 o                         
  12   7   0        688.15        655.45        27.45 o                         
  14   7   0         50.93         36.33        15.54 o                         
  16   7   0        361.77        324.09        25.93 o                         
  18   7   0          1.39         39.35        26.35 o                         
  20   7   0        240.33        218.48        40.04 o                         
   0   8   0      42218.88      42105.14       620.03 o                         
   2   8   0      32956.59      34159.18       343.70 o                         
   4   8   0      38515.71      39289.02       406.38 o                         
   6   8   0       1184.32       1021.50        36.65 o                         
   8   8   0         30.06         23.82         9.74 o                         
  10   8   0        353.70        317.38        20.98 o                         
  12   8   0         49.14         50.01        13.75 o                         
  14   8   0       3137.46       3530.84        79.45 o                         
  16   8   0       1428.12       1539.68        68.32 o                         
  18   8   0        915.42       1065.57        91.42 o                         
   2   9   0       6756.76       7021.27        85.13 o                         
   4   9   0       3106.24       3090.86        49.51 o                         
   6   9   0       4698.66       4358.47        61.12 o                         
   8   9   0       2600.90       2576.71        49.10 o                         
  10   9   0       1419.55       1393.63        45.41 o                         
  12   9   0       2173.23       2346.98        59.65 o                         
  14   9   0        772.35        923.63        50.38 o                         
  16   9   0         41.35        -17.85        23.33 o                         
  18   9   0         15.30         17.29        28.38 o                         
   0  10   0      10517.23      11928.03       199.25 o                         
   2  10   0          9.73         -9.24         9.24 o                         
   4  10   0       6188.37       6981.68        91.55 o                         
   6  10   0         79.40         78.67        11.32 o                         
   8  10   0       3772.60       3991.60        70.95 o                         
  10  10   0         92.05         61.55        16.58 o                         
  12  10   0        107.90        136.96        21.21 o                         
  14  10   0       1027.58       1089.09        50.61 o                         
  16  10   0         72.27         40.18        26.77 o                         
  18  10   0        241.09        265.68        46.49 o                         
   2  11   0        182.54        155.64        14.60 o                         
   4  11   0       9581.14      10236.68       126.72 o                         
   6  11   0       7343.17       8255.31       107.14 o                         
   8  11   0        229.90        216.62        22.18 o                         
  10  11   0         40.75         48.80        18.84 o                         
  12  11   0       1389.27       1616.57        59.19 o                         
  14  11   0          6.91         15.15        21.45 o                         
  16  11   0          0.12          3.41        28.68 o                         
  18  11   0          3.56         -6.26        39.83 o                         
   0  12   0        808.91        732.44        39.69 o                         
   2  12   0       1992.26       1952.25        50.10 o                         
   4  12   0        131.21         94.48        14.49 o                         
   6  12   0       1966.98       1961.67        45.92 o                         
   8  12   0       3237.74       3175.31        74.57 o                         
  10  12   0        250.31        236.86        28.57 o                         
  12  12   0       4316.28       4914.64       124.85 o                         
  14  12   0        802.84        816.20        56.62 o                         
  16  12   0        636.60        765.74        80.06 o                         
  18  12   0          6.23        -41.07        41.07 o                         
   2  13   0       3021.68       2972.32        60.99 o                         
   4  13   0       6255.95       6143.53       104.92 o                         
   6  13   0       3738.45       3817.94        95.41 o                         
   8  13   0       2709.71       2509.59        95.92 o                         
  10  13   0       4061.11       4808.14       136.66 o                         
  12  13   0        314.20        257.58        40.95 o                         
  14  13   0          1.89         15.01        30.24 o                         
  16  13   0         20.23         15.11        35.00 o                         
   0  14   0        322.86        215.43        47.64 o                         
   2  14   0       7344.39       8082.99       361.79 o                         
   4  14   0       4720.70       4999.02       136.63 o                         
   6  14   0        158.18        158.75        29.75 o                         
   8  14   0        133.17         75.88        37.17 o                         
  10  14   0       1106.95        959.50        70.32 o                         
  12  14   0       2331.04       2519.98       122.10 o                         
  14  14   0       1302.52       1430.75        92.32 o                         
  16  14   0        837.11        871.72        86.51 o                         
   2  15   0       8305.23       8798.33       231.11 o                         
   4  15   0         27.31         -9.61        29.40 o                         
   6  15   0       1620.90       1732.05       103.74 o                         
   8  15   0       6614.72       7228.69       344.81 o                         
  10  15   0       2445.81       2545.25       175.67 o                         
  12  15   0        641.27        840.57       104.41 o                         
  14  15   0        230.11        116.11       103.96 o                         
  16  15   0        253.69        275.64        69.82 o                         
   0  16   0        143.17        140.67        70.12 o                         
   2  16   0        126.37         69.73        53.43 o                         
   4  16   0        128.16        108.67        46.12 o                         
   6  16   0       2063.78       2456.98       152.69 o                         
   8  16   0        187.53        154.16        75.04 o                         
  10  16   0        253.24        322.59        79.35 o                         
  12  16   0        774.67       1058.91       121.09 o                         
  14  16   0        147.42         18.21        61.72 o                         
   2  17   0         91.64         53.55        71.08 o                         
   4  17   0        633.61        413.01       117.46 o                         
   6  17   0       1057.58       1250.39       126.04 o                         
   8  17   0        201.63        203.03        85.76 o                         
  10  17   0        493.96        503.65       115.61 o                         
  12  17   0        151.70         55.25        78.50 o                         
  14  17   0          0.02        -61.98        61.98 o                         
   0  18   0       3176.91       3095.07       246.91 o                         
   2  18   0       1813.68       1740.52       155.61 o                         
   4  18   0          0.63          0.50        48.51 o                         
   6  18   0          7.74        -61.21        61.21 o                         
   8  18   0          0.95        -23.80        69.32 o                         
  10  18   0         26.33        -18.92        71.87 o                         
  12  18   0         36.57        -40.60        59.29 o                         
   2  19   0          5.32        -49.58        49.58 o                         
   4  19   0        643.44        604.76       121.43 o                         
   6  19   0        231.13        204.37       134.89 o                         
   8  19   0        383.38        328.91       119.56 o                         
  10  19   0        787.55        956.37       144.85 o                         
  12  19   0        131.08         11.33        75.04 o                         
   0  20   0       1420.60       1147.65       163.90 o                         
   2  20   0       1197.85       1279.43       143.47 o                         
   4  20   0       1221.71       1223.51       142.22 o                         
   6  20   0       1332.15       1326.07       170.88 o                         
   8  20   0          1.90        -76.07        76.64 o                         
  10  20   0         44.33        -75.00       124.67 o                         
   2  21   0          3.19        -22.88        57.74 o                         
   4  21   0        579.35        629.92       107.73 o                         
   6  21   0        574.50        597.24       129.78 o                         
   8  21   0        364.58        251.38       105.86 o                         
   0  22   0        497.44        545.67       183.94 o                         
   2  22   0       1284.06       1633.76       277.17 o                         
   4  22   0        164.96        325.80       109.80 o                         
   6  22   0          2.26        -80.63       105.25 o                         
   2  23   0         67.28        106.51        82.67 o                         
   3   1   1       9870.32       6757.45       129.11 o                         
   4   1   1      93795.27      95556.20       870.41 o                         
   5   1   1        318.55        353.07         7.64 o                         
   6   1   1       1909.94       2023.51        37.32 o                         
   7   1   1         32.44         19.43         5.13 o                         
   8   1   1       1682.63       1664.69        36.67 o                         
   9   1   1       8986.63       9300.04       168.73 o                         
  10   1   1       9440.68       9866.07       159.88 o                         
  11   1   1        124.78        111.10         9.64 o                         
  12   1   1       4068.53       4247.05        87.28 o                         
  13   1   1        114.87        100.99        10.95 o                         
  14   1   1        133.90        124.51        15.52 o                         
  15   1   1        306.95        314.73        30.45 o                         
  16   1   1         43.48         46.77        19.80 o                         
  17   1   1          4.32          9.75        11.82 o                         
  18   1   1         41.93         11.82        15.35 o                         
  19   1   1          0.01         -3.15        12.62 o                         
  20   1   1         24.74         12.52        13.72 o                         
  21   1   1          1.10          2.66        11.63 o                         
   3   2   1       3759.00       4156.81        39.10 o                         
   4   2   1       6290.55       6215.97        53.93 o                         
   5   2   1      14827.09      15577.93       136.93 o                         
   6   2   1       7286.58       7487.52        69.61 o                         
   7   2   1        630.47        719.85        11.88 o                         
   8   2   1       3310.09       3697.90        45.32 o                         
   9   2   1       6898.28       7902.11        91.53 o                         
  10   2   1       1395.03       1261.77        23.25 o                         
  11   2   1          6.21          9.56         4.92 o                         
  12   2   1       4257.11       4708.80        76.90 o                         
  13   2   1          9.31          5.84         5.45 o                         
  14   2   1       1119.23       1321.73        42.26 o                         
  15   2   1        382.11        360.17        34.88 o                         
  16   2   1        163.36        178.55        17.43 o                         
  17   2   1         23.92         27.59        13.53 o                         
  18   2   1        278.30        287.78        22.23 o                         
  19   2   1         13.43         26.65        14.97 o                         
  20   2   1        164.91        155.85        26.61 o                         
  21   2   1          7.67         22.88        18.46 o                         
   1   3   1       4014.08       2762.25        46.79 o                         
   2   3   1        721.46        705.97        13.49 o                         
   3   3   1       4402.76       3917.59        31.96 o                         
   4   3   1      26420.08      26952.74       201.92 o                         
   5   3   1       6250.97       6123.01        52.61 o                         
   6   3   1      37760.77      39489.60       321.42 o                         
   7   3   1        202.41        176.36         6.41 o                         
   8   3   1      36498.77      37458.05       332.04 o                         
   9   3   1          2.09         -2.37         4.03 o                         
  10   3   1      12620.57      13182.57       129.87 o                         
  11   3   1        496.62        447.93        12.32 o                         
  12   3   1       6033.07       6880.25        84.63 o                         
  13   3   1          2.26          5.13         5.77 o                         
  14   3   1       1291.05       1355.78        35.14 o                         
  15   3   1          1.43         11.26        12.66 o                         
  16   3   1        134.60        146.29        13.34 o                         
  17   3   1          0.59          7.11         9.63 o                         
  18   3   1          6.60          2.25        15.02 o                         
  19   3   1         46.03         54.00        17.30 o                         
  20   3   1         78.46         60.35        19.72 o                         
  21   3   1          0.22         16.92        21.03 o                         
   0   4   1        828.18        863.21        19.44 o                         
   1   4   1      26232.54      27822.85       185.58 o                         
   2   4   1        831.07        632.18        11.02 o                         
   3   4   1      27721.68      29385.52       205.79 o                         
   4   4   1      38026.68      38858.79       283.78 o                         
   5   4   1        969.74       1022.13        13.29 o                         
   6   4   1        379.12        524.87        11.19 o                         
   7   4   1        330.67        351.82         8.98 o                         
   8   4   1         26.91         21.48         4.94 o                         
   9   4   1        553.73        587.91        12.69 o                         
  10   4   1       2911.11       3017.02        34.45 o                         
  11   4   1        453.99        428.74        11.70 o                         
  12   4   1       5694.85       6246.41        74.03 o                         
  13   4   1        211.11        160.09         9.86 o                         
  14   4   1       1973.14       2055.36        38.95 o                         
  15   4   1       1964.59       2255.88        60.14 o                         
  16   4   1        522.72        490.62        26.76 o                         
  17   4   1         89.61         50.82        16.21 o                         
  18   4   1        747.57        832.33        43.27 o                         
  19   4   1        134.14         76.05        15.76 o                         
  20   4   1        232.15        229.04        25.46 o                         
   1   5   1       3018.50       3293.23        29.46 o                         
   2   5   1        808.77        760.59        13.16 o                         
   3   5   1        697.96        820.30        13.79 o                         
   4   5   1      15345.97      15108.31       112.84 o                         
   5   5   1       1124.16       1189.86        14.87 o                         
   6   5   1      15097.82      15288.28       116.65 o                         
   7   5   1        369.01        396.58         9.93 o                         
   8   5   1      14407.63      14482.04       129.68 o                         
   9   5   1       1500.58       1571.94        21.51 o                         
  10   5   1       6398.92       6665.20        67.30 o                         
  11   5   1        640.35        648.70        13.27 o                         
  12   5   1       4939.29       5284.88        60.38 o                         
  13   5   1        987.90       1044.06        22.61 o                         
  14   5   1       1842.88       2019.56        44.36 o                         
  15   5   1        185.12        164.04        13.23 o                         
  16   5   1         44.16         34.32        12.10 o                         
  17   5   1          1.59         11.35        11.09 o                         
  18   5   1         79.04         67.27        14.81 o                         
  19   5   1          4.94         14.04        17.03 o                         
  20   5   1         24.81         24.50        17.76 o                         
   0   6   1       1574.78       1708.85        36.20 o                         
   1   6   1        417.58        469.02        10.72 o                         
   2   6   1      24123.16      25822.87       176.57 o                         
   3   6   1        139.62        118.67         6.26 o                         
   4   6   1       8969.01       9058.75        69.46 o                         
   5   6   1        165.61        129.33         6.41 o                         
   6   6   1       1056.34       1129.35        16.91 o                         
   7   6   1        280.98        279.31         9.15 o                         
   8   6   1        310.10        380.00        10.95 o                         
   9   6   1         73.24         66.93         6.77 o                         
  10   6   1       1142.29       1276.46        29.26 o                         
  11   6   1        755.90        832.20        19.21 o                         
  12   6   1         45.12         35.14         7.20 o                         
  13   6   1          7.66         14.60         7.80 o                         
  14   6   1         35.44         29.31        10.42 o                         
  15   6   1        337.01        328.19        17.86 o                         
  16   6   1         63.67         59.73        11.40 o                         
  17   6   1         49.17         31.04        15.13 o                         
  18   6   1         17.40        -12.94        18.01 o                         
  19   6   1         67.84         70.24        19.23 o                         
  20   6   1         77.93         88.25        21.03 o                         
   1   7   1       3738.62       4018.87        39.40 o                         
   2   7   1       2445.84       2856.22        28.79 o                         
   3   7   1       2032.92       2055.39        23.42 o                         
   4   7   1         36.38         48.93         6.04 o                         
   5   7   1       1728.11       1788.55        21.19 o                         
   6   7   1       2584.47       2665.54        28.37 o                         
   7   7   1        215.09        156.56         8.41 o                         
   8   7   1       1297.19       1332.14        22.67 o                         
   9   7   1        147.85        110.02         7.63 o                         
  10   7   1          4.49         23.47         7.35 o                         
  11   7   1         43.10         44.71         8.56 o                         
  12   7   1        956.22        998.19        24.67 o                         
  13   7   1        162.88        162.47        11.85 o                         
  14   7   1        229.05        233.70        15.94 o                         
  15   7   1          0.87         -6.71        10.83 o                         
  16   7   1          1.35          4.70        11.07 o                         
  17   7   1         10.12         -1.42        14.66 o                         
  18   7   1         18.58          4.42        18.54 o                         
  19   7   1        119.22         80.53        21.73 o                         
  20   7   1         52.81         41.97        21.72 o                         
   0   8   1      11302.98      11481.88       128.04 o                         
   1   8   1         13.88          2.00         5.46 o                         
   2   8   1        570.56        495.57        18.69 o                         
   3   8   1       8068.49       8675.16        72.50 o                         
   4   8   1       1950.56       1706.08        23.22 o                         
   5   8   1       1243.43       1460.91        21.53 o                         
   6   8   1       1325.95       1300.82        20.83 o                         
   7   8   1       3684.05       3664.62        37.62 o                         
   8   8   1       2892.41       3003.58        37.30 o                         
   9   8   1         14.91         12.07         7.01 o                         
  10   8   1       1305.58       1340.55        29.35 o                         
  11   8   1       2454.21       2623.81        40.70 o                         
  12   8   1         39.72         11.43         9.08 o                         
  13   8   1          9.16         13.84         9.45 o                         
  14   8   1        253.27        241.67        16.11 o                         
  15   8   1        196.59        218.65        19.43 o                         
  16   8   1        572.72        613.04        27.95 o                         
  17   8   1          0.41         -3.23        16.35 o                         
  18   8   1        349.90        354.62        30.29 o                         
  19   8   1         17.09         -6.24        21.64 o                         
   1   9   1       1864.01       1846.72        26.20 o                         
   2   9   1       4610.59       4362.29        42.36 o                         
   3   9   1        917.66        881.78        18.31 o                         
   4   9   1      12086.50      11972.71        97.58 o                         
   5   9   1        158.99        137.52         8.48 o                         
   6   9   1       7590.02       7218.68        65.33 o                         
   7   9   1        327.12        332.36        11.55 o                         
   8   9   1       4131.84       4103.94        45.75 o                         
   9   9   1        115.13         84.29        10.01 o                         
  10   9   1        574.89        541.28        20.44 o                         
  11   9   1        339.22        355.68        17.04 o                         
  12   9   1         70.78         60.47        11.38 o                         
  13   9   1          7.10          2.46        11.08 o                         
  14   9   1       2677.67       2963.21        54.74 o                         
  15   9   1         14.48         18.64        13.97 o                         
  16   9   1        111.68         72.32        19.12 o                         
  17   9   1         42.72         29.44        20.39 o                         
  18   9   1        227.72        166.92        32.04 o                         
  19   9   1         36.08         52.98        25.18 o                         
   0  10   1      32000.66      34195.62       371.35 o                         
   1  10   1        345.62        370.58        12.78 o                         
   2  10   1      15589.96      14996.90       119.39 o                         
   3  10   1        205.12        164.26         9.65 o                         
   4  10   1      16692.23      17211.05       137.75 o                         
   5  10   1         99.88         96.52         8.30 o                         
   6  10   1        881.20        821.15        18.69 o                         
   7  10   1         75.21         60.16         8.08 o                         
   8  10   1         56.86         43.94         9.17 o                         
   9  10   1         82.26         79.82        10.98 o                         
  10  10   1        166.67        161.86        14.28 o                         
  11  10   1          0.13        -10.06        10.06 o                         
  12  10   1        345.16        335.94        19.60 o                         
  13  10   1        199.74        208.79        17.43 o                         
  14  10   1       2869.06       3470.43        71.39 o                         
  15  10   1         54.54         52.66        14.85 o                         
  16  10   1        881.36       1013.19        46.78 o                         
  17  10   1          6.17        -20.54        20.54 o                         
  18  10   1        433.31        379.43        43.42 o                         
  19  10   1          9.27         -2.75        29.08 o                         
   1  11   1       1038.56        954.35        21.22 o                         
   2  11   1       7634.89       8173.32        76.15 o                         
   3  11   1        404.23        398.93        13.89 o                         
   4  11   1       9071.93       9218.26        81.44 o                         
   5  11   1       2527.95       2684.20        34.03 o                         
   6  11   1       4337.57       4370.92        48.02 o                         
   7  11   1         10.58         11.17         7.63 o                         
   8  11   1       4735.54       5004.28        66.69 o                         
   9  11   1        299.02        285.39        16.99 o                         
  10  11   1       6094.89       6908.35        91.83 o                         
  11  11   1        934.20        944.39        30.31 o                         
  12  11   1        523.80        625.86        26.72 o                         
  13  11   1        279.13        257.35        20.64 o                         
  14  11   1        271.66        236.28        23.21 o                         
  15  11   1         50.76         20.35        16.14 o                         
  16  11   1          2.34         -7.86        20.51 o                         
  17  11   1         22.08         11.08        26.65 o                         
  18  11   1        207.19        238.51        37.03 o                         
   0  12   1       1538.52       1337.10        36.61 o                         
   1  12   1          5.96         -7.00         7.00 o                         
   2  12   1       1951.27       1747.26        30.15 o                         
   3  12   1          0.58          0.26         7.38 o                         
   4  12   1       7276.15       7742.23        73.05 o                         
   5  12   1         48.77         33.40         8.60 o                         
   6  12   1        649.26        685.42        20.25 o                         
   7  12   1          4.72         -3.43         9.18 o                         
   8  12   1        128.94         93.53        14.52 o                         
   9  12   1        101.63         76.73        14.64 o                         
  10  12   1        213.05        130.42        17.26 o                         
  11  12   1          3.68         18.39        14.91 o                         
  12  12   1       3067.69       3412.65        80.50 o                         
  13  12   1         12.05         27.91        18.59 o                         
  14  12   1       2534.99       3096.74        81.20 o                         
  15  12   1        220.63        243.97        27.52 o                         
  16  12   1         87.34         99.02        31.46 o                         
  17  12   1          5.62         -0.72        28.13 o                         
  18  12   1        108.89         75.74        37.48 o                         
   1  13   1        545.29        444.69        18.26 o                         
   2  13   1       4279.78       4359.66        57.03 o                         
   3  13   1         69.26         43.65        10.48 o                         
   4  13   1       1834.05       1739.77        37.69 o                         
   5  13   1       1137.85       1198.36        33.49 o                         
   6  13   1       2822.69       2880.37        56.69 o                         
   7  13   1        495.02        448.72        24.21 o                         
   8  13   1         54.89         60.07        18.22 o                         
   9  13   1       1270.64       1428.71        53.49 o                         
  10  13   1        229.58        211.45        25.01 o                         
  11  13   1        175.53        194.41        25.52 o                         
  12  13   1         19.21          3.54        20.93 o                         
  13  13   1        239.33        199.12        27.81 o                         
  14  13   1         26.93          0.50        21.28 o                         
  15  13   1         64.54          6.63        25.81 o                         
  16  13   1         34.57         26.38        35.74 o                         
  17  13   1         28.04         -4.77        33.85 o                         
   0  14   1        999.21        933.69        57.63 o                         
   1  14   1        339.92        261.48        28.87 o                         
   2  14   1       1399.92       1253.74        57.57 o                         
   3  14   1          5.66          8.84        17.45 o                         
   4  14   1       1403.54       1537.85        53.68 o                         
   5  14   1         46.58         34.13        15.80 o                         
   6  14   1        126.41         86.91        20.26 o                         
   7  14   1         15.61          8.54        24.42 o                         
   8  14   1        271.24        256.97        35.34 o                         
   9  14   1          4.94        -23.37        23.37 o                         
  10  14   1        146.02         74.01        25.42 o                         
  11  14   1          0.04        -22.51        22.51 o                         
  12  14   1         15.17         41.67        26.27 o                         
  13  14   1          5.07        -18.94        23.90 o                         
  14  14   1         60.05         46.12        26.41 o                         
  15  14   1          3.53         18.85        32.45 o                         
  16  14   1         11.24        -31.32        31.32 o                         
   1  15   1       1828.30       1868.48        82.79 o                         
   2  15   1         47.34         30.19        23.17 o                         
   3  15   1          0.92        -13.34        19.97 o                         
   4  15   1        597.76        534.11        40.67 o                         
   5  15   1        895.75        973.22        66.23 o                         
   6  15   1        211.96        167.01        34.00 o                         
   7  15   1        209.83         86.52        37.11 o                         
   8  15   1       4461.80       5005.66       204.39 o                         
   9  15   1        140.06         75.03        47.80 o                         
  10  15   1        730.36        675.57        65.99 o                         
  11  15   1         49.58         40.20        34.26 o                         
  12  15   1          3.75         -1.18        36.40 o                         
  13  15   1         22.47         80.96        42.50 o                         
  14  15   1          8.37         22.87        39.57 o                         
  15  15   1         15.39          3.03        37.95 o                         
  16  15   1         18.54         12.08        35.91 o                         
   0  16   1       2321.08       1808.14       124.52 o                         
   1  16   1        197.33        103.08        35.64 o                         
   2  16   1       5251.22       5741.72       147.33 o                         
   3  16   1        106.25         80.53        27.99 o                         
   4  16   1        873.71        828.54        61.29 o                         
   5  16   1       1239.65       1207.31        93.33 o                         
   6  16   1        300.72        237.90        40.79 o                         
   7  16   1        123.87         57.98        46.23 o                         
   8  16   1         17.63         -7.39        44.89 o                         
   9  16   1         24.70         79.73        46.91 o                         
  10  16   1        152.56        103.19        48.13 o                         
  11  16   1         28.76        -36.33        36.33 o                         
  12  16   1        371.01        384.31        67.04 o                         
  13  16   1          0.09         -4.38        38.99 o                         
  14  16   1        503.90        408.79        62.51 o                         
  15  16   1         34.26         15.88        40.93 o                         
   1  17   1        418.85        277.57        66.15 o                         
   2  17   1       2470.93       2436.76       108.70 o                         
   3  17   1         29.52        -26.35        26.35 o                         
   4  17   1       1258.89       1286.64        89.02 o                         
   5  17   1        323.03        259.51        46.61 o                         
   6  17   1       1119.60       1204.09       104.30 o                         
   7  17   1        112.82         63.56        49.32 o                         
   8  17   1       3678.19       4290.70       202.07 o                         
   9  17   1          8.28         61.18        46.49 o                         
  10  17   1       2080.78       2484.36       141.24 o                         
  11  17   1          0.28        -40.68        40.68 o                         
  12  17   1        224.30        183.05        50.87 o                         
  13  17   1         27.40        -39.24        39.24 o                         
  14  17   1         48.04        107.92        63.06 o                         
   0  18   1       4436.23       4972.02       206.66 o                         
   1  18   1        362.25        268.34        76.26 o                         
   2  18   1       5633.48       6100.80       165.88 o                         
   3  18   1         44.46         88.51        43.59 o                         
   4  18   1       1643.58       1529.36        92.13 o                         
   5  18   1          8.15         12.68        39.02 o                         
   6  18   1         16.74          9.48        47.73 o                         
   7  18   1         34.97         72.65        54.55 o                         
   8  18   1          0.83         69.18        51.27 o                         
   9  18   1         70.96        111.33        54.43 o                         
  10  18   1        148.31        100.01        67.87 o                         
  11  18   1          0.18        -39.18        39.18 o                         
  12  18   1         35.31          7.63        43.19 o                         
  13  18   1          2.99         45.97        52.91 o                         
   1  19   1         62.96        -34.93        34.93 o                         
   2  19   1          6.32          8.58        39.21 o                         
   3  19   1         58.93         29.34        41.73 o                         
   4  19   1        769.35        784.44        77.14 o                         
   5  19   1        144.49         90.60        49.62 o                         
   6  19   1       1300.28       1155.22       110.79 o                         
   7  19   1         47.92        -46.27        46.27 o                         
   8  19   1       1353.45       1302.41       120.50 o                         
   9  19   1        115.73        120.69        64.90 o                         
  10  19   1        403.65        353.88        82.30 o                         
  11  19   1          0.26          2.95        41.57 o                         
  12  19   1         81.14         75.08        57.97 o                         
   0  20   1        701.14        794.49       103.69 o                         
   1  20   1         19.98        -37.14        37.14 o                         
   2  20   1        858.20        660.56        94.75 o                         
   3  20   1        174.20        274.28        59.57 o                         
   4  20   1        279.00        300.09        61.20 o                         
   5  20   1          0.11         16.65        53.00 o                         
   6  20   1          0.82        -37.73        54.36 o                         
   7  20   1         25.60         68.11        57.92 o                         
   8  20   1         46.16         50.85        59.42 o                         
   9  20   1          4.54         -1.18        55.21 o                         
  10  20   1        102.30         43.48        59.49 o                         
   1  21   1         28.46         63.85        50.48 o                         
   2  21   1         16.74         70.31        47.22 o                         
   3  21   1         75.73        150.21        55.57 o                         
   4  21   1         19.50          8.70        51.86 o                         
   5  21   1          0.53        -39.77        57.70 o                         
   6  21   1          3.58        -53.43        59.29 o                         
   7  21   1          3.91        -14.65        54.17 o                         
   8  21   1         78.26         21.81        58.44 o                         
   0  22   1         34.39         52.70        97.66 o                         
   1  22   1         40.36        -29.25        52.80 o                         
   2  22   1         68.42          8.42        51.01 o                         
   3  22   1          1.67         29.11        52.57 o                         
   4  22   1          1.23        -38.77        60.47 o                         
   5  22   1          8.05         -2.86        57.95 o                         
   6  22   1          8.53         -0.67        93.20 o                         
   1  23   1          5.00        -25.72        69.06 o                         
   2  23   1        166.65         67.17        60.87 o                         
   3   0   2      23232.58      23522.16       548.54 o                         
   4   0   2       4869.32       5554.75        71.59 o                         
   5   0   2     101118.64     107402.13      1249.30 o                         
   6   0   2       5960.79       6019.90        94.52 o                         
   7   0   2          7.62          4.94         4.73 o                         
   8   0   2        795.72        926.92        34.29 o                         
   9   0   2       1283.45       1485.80        44.73 o                         
  10   0   2       5236.32       5401.22       139.12 o                         
  11   0   2       2232.77       2223.52        58.24 o                         
  12   0   2       2182.08       2245.35        61.00 o                         
  13   0   2        340.79        352.84        19.57 o                         
  14   0   2       1741.79       1743.72       118.45 o                         
  15   0   2         52.19         66.08        15.85 o                         
  16   0   2       3543.73       4129.65       175.93 o                         
  17   0   2         28.98         51.95        39.78 o                         
  18   0   2       2789.12       3525.06       166.17 o                         
  19   0   2         68.73        106.15        36.66 o                         
  20   0   2         52.30         58.42        34.59 o                         
  21   0   2         40.49         46.57        16.94 o                         
   3   1   2      70883.25      67845.20       786.44 o                         
   4   1   2      13699.07      13282.91       114.35 o                         
   5   1   2      21404.49      22688.14       204.78 o                         
   6   1   2      18284.63      18236.16       178.89 o                         
   7   1   2       1543.91       1458.11        23.00 o                         
   8   1   2      13752.64      13774.13       147.60 o                         
   9   1   2       7177.06       7830.24        99.02 o                         
  10   1   2       8438.68       8677.73       110.60 o                         
  11   1   2       2230.50       2282.59        36.05 o                         
  12   1   2        387.81        359.70        15.02 o                         
  13   1   2        350.92        380.79        22.33 o                         
  14   1   2        139.10        103.43        15.84 o                         
  15   1   2          0.12          6.26         9.05 o                         
  16   1   2        112.64        104.51        16.66 o                         
  17   1   2        559.93        565.58        38.19 o                         
  18   1   2        262.58        214.35        40.90 o                         
  19   1   2         29.00         44.87        12.97 o                         
  20   1   2        225.05        224.15        23.48 o                         
  21   1   2         17.09          7.75        16.02 o                         
   2   2   2       9461.10       6721.79       108.68 o                         
   3   2   2       2341.42       2484.03        21.53 o                         
   4   2   2       5219.87       6129.63        52.05 o                         
   5   2   2        321.08        361.37         7.36 o                         
   6   2   2       1271.33       1485.39        17.55 o                         
   7   2   2       1707.58       1425.74        17.87 o                         
   8   2   2       4998.53       5577.57        60.26 o                         
   9   2   2        275.08        240.55         8.56 o                         
  10   2   2       4663.10       4916.27        61.39 o                         
  11   2   2        925.09       1004.12        23.61 o                         
  12   2   2        746.27        697.82        19.71 o                         
  13   2   2         29.70         20.07         5.70 o                         
  14   2   2       1719.07       1689.81        52.83 o                         
  15   2   2        160.80        139.36        14.98 o                         
  16   2   2       1441.59       1509.86        53.00 o                         
  17   2   2        175.67        156.38        15.83 o                         
  18   2   2       1011.02       1158.59        51.93 o                         
  19   2   2          1.35          9.01        15.46 o                         
  20   2   2         48.07         55.55        18.71 o                         
  21   2   2          5.46          6.71        17.83 o                         
   1   3   2      11556.50       6626.07       113.28 o                         
   2   3   2      17744.87      18044.65       120.18 o                         
   3   3   2       1930.81       1902.08        17.43 o                         
   4   3   2        142.88         97.60         5.50 o                         
   5   3   2       1475.43       1480.94        17.72 o                         
   6   3   2        350.26        331.50        11.90 o                         
   7   3   2       2648.90       3039.81        31.20 o                         
   8   3   2        451.35        402.76        10.52 o                         
   9   3   2         58.44         57.25         5.25 o                         
  10   3   2       1798.52       1740.67        24.21 o                         
  11   3   2        443.28        480.83        11.91 o                         
  12   3   2          0.55         -3.81         4.89 o                         
  13   3   2       1079.37       1110.19        25.16 o                         
  14   3   2        149.99        153.90        12.40 o                         
  15   3   2         46.89         30.18         9.53 o                         
  16   3   2        703.55        815.11        28.42 o                         
  17   3   2          4.04         -8.81        12.33 o                         
  18   3   2        150.53        127.86        25.68 o                         
  19   3   2          1.50         19.40        17.05 o                         
  20   3   2          3.27         -9.68        17.12 o                         
  21   3   2          0.07         41.30        22.84 o                         
   0   4   2      18817.16      19147.96       209.85 o                         
   1   4   2       2443.75       2285.79        21.61 o                         
   2   4   2       8080.44       8129.05        57.20 o                         
   3   4   2       7365.36       7554.78        55.14 o                         
   4   4   2      15017.91      15535.51       113.30 o                         
   5   4   2        948.75       1047.09        13.50 o                         
   6   4   2      13216.81      14893.58       121.05 o                         
   7   4   2       1115.37       1054.90        16.12 o                         
   8   4   2       2389.09       2616.19        30.72 o                         
   9   4   2       2061.54       2241.55        26.90 o                         
  10   4   2       1365.56       1448.33        22.59 o                         
  11   4   2         76.97         65.86         7.03 o                         
  12   4   2        620.44        597.97        15.63 o                         
  13   4   2         30.52         22.37         6.88 o                         
  14   4   2         90.59        104.02        11.54 o                         
  15   4   2         95.64        129.04        14.27 o                         
  16   4   2          1.44          7.40        10.85 o                         
  17   4   2        113.16         88.17        16.85 o                         
  18   4   2          3.93         20.51        20.66 o                         
  19   4   2          0.59         -4.97        22.87 o                         
  20   4   2          0.23         -5.05        19.26 o                         
   1   5   2         68.83         99.17         5.69 o                         
   2   5   2       4630.07       4939.14        39.38 o                         
   3   5   2      11633.80      11729.21        84.00 o                         
   4   5   2       5112.07       4947.82        41.89 o                         
   5   5   2       3639.49       3839.58        33.42 o                         
   6   5   2       3841.30       3778.16        33.90 o                         
   7   5   2      10529.97      11740.38        98.67 o                         
   8   5   2      10173.74      10355.64        95.26 o                         
   9   5   2        541.82        528.47        12.19 o                         
  10   5   2       3922.32       3884.95        41.92 o                         
  11   5   2        667.08        750.39        17.38 o                         
  12   5   2         27.48         20.41         6.88 o                         
  13   5   2        875.56        902.82        26.60 o                         
  14   5   2        431.66        405.03        17.69 o                         
  15   5   2        127.82        144.38        14.87 o                         
  16   5   2        116.12        129.21        15.39 o                         
  17   5   2        187.69        131.16        20.42 o                         
  18   5   2         23.58          1.39        20.18 o                         
  19   5   2         49.69         42.44        18.08 o                         
  20   5   2        113.68         88.06        19.62 o                         
   0   6   2      39745.04      40307.56       443.64 o                         
   1   6   2       2547.21       2848.07        29.04 o                         
   2   6   2      31345.20      33010.76       230.01 o                         
   3   6   2        204.11        170.74         7.02 o                         
   4   6   2      20571.32      22391.13       159.01 o                         
   5   6   2       3836.35       3792.64        34.21 o                         
   6   6   2       2666.21       2806.95        28.67 o                         
   7   6   2        340.00        258.36         9.28 o                         
   8   6   2        261.33        270.94        10.14 o                         
   9   6   2        206.12        203.23         9.30 o                         
  10   6   2       4839.48       5156.60        55.92 o                         
  11   6   2          0.46         -1.30         6.20 o                         
  12   6   2       3435.00       3598.89        45.76 o                         
  13   6   2         12.68          7.82         7.86 o                         
  14   6   2       3643.40       3981.90        62.00 o                         
  15   6   2        926.01        938.93        31.17 o                         
  16   6   2       1220.71       1374.51        37.45 o                         
  17   6   2         16.47         -3.41        13.84 o                         
  18   6   2         15.56          8.98        16.44 o                         
  19   6   2         19.89         21.79        17.91 o                         
  20   6   2          2.41         11.40        18.15 o                         
   1   7   2         18.31         22.45         5.43 o                         
   2   7   2       1384.70       1160.72        20.26 o                         
   3   7   2       1299.45       1173.83        18.26 o                         
   4   7   2      26759.80      28281.39       202.45 o                         
   5   7   2       3495.42       3787.05        35.82 o                         
   6   7   2      36362.91      39260.97       281.92 o                         
   7   7   2        647.48        651.67        14.66 o                         
   8   7   2      11267.57      11640.50       104.77 o                         
   9   7   2       1278.35       1447.47        23.58 o                         
  10   7   2       4153.72       4154.58        51.49 o                         
  11   7   2       1314.07       1382.96        28.06 o                         
  12   7   2       2563.49       2658.39        39.47 o                         
  13   7   2         11.15         12.52         8.56 o                         
  14   7   2        240.06        216.60        15.32 o                         
  15   7   2        417.02        370.37        20.15 o                         
  16   7   2         96.29         72.22        13.27 o                         
  17   7   2         85.46         61.51        17.83 o                         
  18   7   2         57.66         46.52        19.58 o                         
  19   7   2         17.50         20.45        19.75 o                         
  20   7   2         80.51        132.41        24.75 o                         
   0   8   2      47433.07      50630.53       552.58 o                         
   1   8   2        403.03        371.68        11.28 o                         
   2   8   2      31819.86      33735.84       249.73 o                         
   3   8   2        506.76        495.96        12.87 o                         
   4   8   2      26772.29      28755.45       206.93 o                         
   5   8   2         10.04         40.79         6.04 o                         
   6   8   2       4083.78       4241.23        42.41 o                         
   7   8   2        108.15        109.99         8.12 o                         
   8   8   2        516.68        546.66        15.82 o                         
   9   8   2        902.54        840.77        20.46 o                         
  10   8   2        706.11        665.08        20.68 o                         
  11   8   2         22.36         12.62         9.16 o                         
  12   8   2        149.51        141.49        12.54 o                         
  13   8   2         10.38         11.47         9.87 o                         
  14   8   2       1216.27       1265.84        32.28 o                         
  15   8   2         46.65         60.00        13.69 o                         
  16   8   2       1363.10       1496.26        47.13 o                         
  17   8   2          0.09         -6.85        16.51 o                         
  18   8   2        321.55        334.45        30.50 o                         
  19   8   2         15.64         12.28        21.18 o                         
   1   9   2       4666.58       4968.48        48.97 o                         
   2   9   2        210.62        171.33         9.10 o                         
   3   9   2       1311.93       1321.64        22.47 o                         
   4   9   2       1080.91        889.20        18.50 o                         
   5   9   2       2439.99       2727.43        31.30 o                         
   6   9   2       4571.18       4275.69        43.22 o                         
   7   9   2         23.71         17.79         6.08 o                         
   8   9   2       3682.93       3543.72        41.90 o                         
   9   9   2         21.00         10.08         8.15 o                         
  10   9   2       3118.98       3296.15        49.01 o                         
  11   9   2          0.12          6.79         9.49 o                         
  12   9   2        654.41        601.01        22.91 o                         
  13   9   2         31.10          6.47        11.15 o                         
  14   9   2        249.44        237.91        18.31 o                         
  15   9   2         25.03         -0.32        13.20 o                         
  16   9   2         11.48          6.59        16.78 o                         
  17   9   2          1.77         10.88        19.94 o                         
  18   9   2          2.25         12.95        22.23 o                         
  19   9   2          0.26          0.30        22.93 o                         
   0  10   2       6491.65       7582.55        99.60 o                         
   1  10   2       4367.36       4430.44        46.35 o                         
   2  10   2         80.33         51.77         7.74 o                         
   3  10   2        546.14        535.17        15.54 o                         
   4  10   2        964.93        982.93        20.24 o                         
   5  10   2       1012.31       1072.72        20.88 o                         
   6  10   2          2.57         -0.38         6.53 o                         
   7  10   2       1331.71       1529.09        27.78 o                         
   8  10   2       2227.27       2517.31        37.19 o                         
   9  10   2         55.24         37.53        10.04 o                         
  10  10   2          2.53         -6.79        10.01 o                         
  11  10   2       1198.36       1211.93        32.32 o                         
  12  10   2        270.95        257.01        18.76 o                         
  13  10   2        148.37        127.21        16.12 o                         
  14  10   2          4.47         -6.44        13.82 o                         
  15  10   2        504.15        609.94        27.38 o                         
  16  10   2         57.31         44.75        19.73 o                         
  17  10   2          1.94        -11.80        21.70 o                         
  18  10   2        155.21        150.01        28.32 o                         
  19  10   2          1.25         -2.45        30.19 o                         
   1  11   2       1054.52       1082.95        24.18 o                         
   2  11   2        448.49        375.57        14.27 o                         
   3  11   2        725.50        754.16        18.57 o                         
   4  11   2       2482.92       2530.01        33.70 o                         
   5  11   2       1291.23       1394.58        26.06 o                         
   6  11   2       3031.08       3171.02        38.40 o                         
   7  11   2          0.14          7.20         8.17 o                         
   8  11   2         23.26          0.03        10.54 o                         
   9  11   2          1.44          3.92        10.64 o                         
  10  11   2         16.34          4.44        11.96 o                         
  11  11   2        177.63        166.84        16.55 o                         
  12  11   2        422.49        426.10        22.78 o                         
  13  11   2         38.00         21.22        15.00 o                         
  14  11   2        131.83        164.32        20.10 o                         
  15  11   2          9.23        -14.98        15.56 o                         
  16  11   2         57.77         44.14        21.97 o                         
  17  11   2          5.47         -2.48        25.49 o                         
  18  11   2         13.73         55.59        28.49 o                         
   0  12   2       1612.05       1421.49        38.81 o                         
   1  12   2         93.81         98.45         9.53 o                         
   2  12   2       5183.86       5154.92        54.74 o                         
   3  12   2         35.29         24.83         8.10 o                         
   4  12   2       5290.89       5109.37        54.52 o                         
   5  12   2        714.65        734.00        20.58 o                         
   6  12   2        964.76        908.59        24.01 o                         
   7  12   2        180.75        121.35        11.92 o                         
   8  12   2        360.10        344.97        19.66 o                         
   9  12   2       1658.39       1602.19        43.87 o                         
  10  12   2        867.68        858.10        32.74 o                         
  11  12   2        337.56        336.48        24.16 o                         
  12  12   2       1670.73       1836.16        59.13 o                         
  13  12   2        228.48        174.12        24.84 o                         
  14  12   2        598.20        632.40        35.72 o                         
  15  12   2         30.29         22.65        21.12 o                         
  16  12   2        401.65        429.51        40.35 o                         
  17  12   2         44.29         38.70        29.73 o                         
  18  12   2         30.30         37.58        33.43 o                         
   1  13   2        398.89        386.42        17.67 o                         
   2  13   2        245.87        174.68        13.77 o                         
   3  13   2        932.61        894.65        26.42 o                         
   4  13   2       2108.02       2163.78        44.83 o                         
   5  13   2       1150.87       1087.61        33.19 o                         
   6  13   2       4925.25       5068.50        79.58 o                         
   7  13   2         13.10         15.75        13.44 o                         
   8  13   2       2393.95       2384.55        66.41 o                         
   9  13   2        349.31        330.11        29.12 o                         
  10  13   2        827.32        990.02        44.02 o                         
  11  13   2        287.25        220.04        26.65 o                         
  12  13   2        479.91        403.34        33.23 o                         
  13  13   2        190.19        139.26        26.97 o                         
  14  13   2         11.39         26.48        22.41 o                         
  15  13   2         27.71         25.48        27.60 o                         
  16  13   2          0.09         41.12        31.83 o                         
  17  13   2         13.73         41.36        35.92 o                         
   0  14   2       1440.17       1366.40        93.52 o                         
   1  14   2       2017.74       2194.95        75.42 o                         
   2  14   2       1578.56       1799.41        64.26 o                         
   3  14   2         96.58         57.23        21.02 o                         
   4  14   2       2032.17       2115.01        75.16 o                         
   5  14   2       1588.87       1615.21        54.40 o                         
   6  14   2       1597.18       1613.75        58.36 o                         
   7  14   2         80.47         53.17        22.67 o                         
   8  14   2         64.20         60.92        27.75 o                         
   9  14   2        215.98        185.98        31.37 o                         
  10  14   2       2563.05       2904.40        99.54 o                         
  11  14   2        337.38        277.37        36.40 o                         
  12  14   2       1691.64       1934.93        92.22 o                         
  13  14   2          2.14        -25.58        25.58 o                         
  14  14   2       1024.45       1041.32        58.24 o                         
  15  14   2          0.22         10.24        33.59 o                         
  16  14   2        756.94        930.48        77.11 o                         
   1  15   2        989.65        989.90        60.40 o                         
   2  15   2       4411.94       4568.55       108.25 o                         
   3  15   2        222.45        177.17        29.17 o                         
   4  15   2       2130.41       2316.87        81.05 o                         
   5  15   2         84.63         61.87        29.71 o                         
   6  15   2        710.67        836.22        58.72 o                         
   7  15   2         54.04         -0.42        33.74 o                         
   8  15   2       1986.90       2144.67       238.35 o                         
   9  15   2        262.71        290.06        69.28 o                         
  10  15   2       2407.65       2541.85       134.69 o                         
  11  15   2          9.56         -8.12        41.90 o                         
  12  15   2        577.93        670.97        68.57 o                         
  13  15   2         23.71        -13.63        34.81 o                         
  14  15   2         13.69        -28.67        37.02 o                         
  15  15   2          0.31          3.50        37.41 o                         
  16  15   2         77.76         45.84        43.83 o                         
   0  16   2       3631.59       3317.13       170.35 o                         
   1  16   2         73.94         57.04        32.66 o                         
   2  16   2        964.69        896.21        71.11 o                         
   3  16   2         47.47         49.60        29.01 o                         
   4  16   2        685.03        666.23        55.77 o                         
   5  16   2        302.65        217.59        42.97 o                         
   6  16   2       1235.69       1211.32        75.91 o                         
   7  16   2         15.64         -4.14        43.58 o                         
   8  16   2        694.61        539.19        74.23 o                         
   9  16   2         22.45        -41.98        41.98 o                         
  10  16   2        142.94         91.52        45.90 o                         
  11  16   2          8.34         50.06        39.57 o                         
  12  16   2        481.66        521.98        81.92 o                         
  13  16   2         25.77         47.28        40.43 o                         
  14  16   2        229.32        139.60        59.10 o                         
  15  16   2          0.28         61.01        42.03 o                         
   1  17   2        331.33        199.59        53.48 o                         
   2  17   2         45.54          2.92        42.75 o                         
   3  17   2        104.06         50.01        32.05 o                         
   4  17   2        292.53        342.94        49.93 o                         
   5  17   2        905.79        807.67        66.54 o                         
   6  17   2        626.64        588.22        71.44 o                         
   7  17   2        102.79         51.43        54.17 o                         
   8  17   2       1300.11       1324.80       117.69 o                         
   9  17   2         27.67         49.81        53.59 o                         
  10  17   2        318.18        219.85        56.69 o                         
  11  17   2         36.83         27.28        40.78 o                         
  12  17   2         41.17         17.08        41.80 o                         
  13  17   2          0.47         34.04        44.26 o                         
  14  17   2         10.48         -0.32        41.93 o                         
   0  18   2       4731.71       5189.36       211.18 o                         
   1  18   2         80.43         68.27        38.51 o                         
   2  18   2       1258.77       1315.32        81.87 o                         
   3  18   2         27.65        155.10        61.82 o                         
   4  18   2        344.89        297.87        50.12 o                         
   5  18   2         47.06         54.98        42.99 o                         
   6  18   2         17.11         -9.63        48.31 o                         
   7  18   2         70.37        -27.71        49.73 o                         
   8  18   2         11.84        -51.24        51.24 o                         
   9  18   2          6.95         10.01        50.72 o                         
  10  18   2          0.70         23.05        42.23 o                         
  11  18   2         31.37        -39.99        39.99 o                         
  12  18   2         14.36          9.74        44.88 o                         
  13  18   2         23.64         42.32        64.47 o                         
   1  19   2         15.22        -33.64        33.64 o                         
   2  19   2         44.09         70.52        43.51 o                         
   3  19   2         88.69         26.88        43.59 o                         
   4  19   2        367.78        267.97        56.98 o                         
   5  19   2         82.03         41.14        71.63 o                         
   6  19   2        314.42        264.67        80.55 o                         
   7  19   2          6.08        -10.50        55.08 o                         
   8  19   2        260.50        154.24        65.61 o                         
   9  19   2          5.83          2.69        53.30 o                         
  10  19   2        511.60        538.68        87.56 o                         
  11  19   2         76.62        -44.49        49.27 o                         
  12  19   2        204.27        298.10       100.24 o                         
   0  20   2       1334.47       1090.54       112.99 o                         
   1  20   2         12.34          0.86        39.78 o                         
   2  20   2       1332.52       1427.99       103.47 o                         
   3  20   2          2.49          2.23        43.89 o                         
   4  20   2        782.42        854.38        86.39 o                         
   5  20   2          0.09        -51.89        51.89 o                         
   6  20   2        687.20        684.67       116.78 o                         
   7  20   2         12.01        -26.99        50.32 o                         
   8  20   2         30.86         75.61        58.51 o                         
   9  20   2          2.66         16.44        55.93 o                         
  10  20   2        226.63         52.73        59.92 o                         
   1  21   2         56.29         75.37        54.12 o                         
   2  21   2         15.71         39.57        48.97 o                         
   3  21   2         18.06         26.67        48.10 o                         
   4  21   2        863.63        843.03        87.52 o                         
   5  21   2         16.49         29.96        59.48 o                         
   6  21   2        676.91        523.31        95.36 o                         
   7  21   2         13.77          4.65        56.08 o                         
   8  21   2        289.73        261.57        79.94 o                         
   0  22   2        295.47        267.03       178.83 o                         
   1  22   2        120.37         96.23        56.47 o                         
   2  22   2        612.36        673.60        82.70 o                         
   3  22   2          2.90        -24.11        49.48 o                         
   4  22   2        182.41         94.58        69.18 o                         
   5  22   2         39.28        -20.18        62.74 o                         
   6  22   2          2.34        -50.59        89.90 o                         
   1  23   2         29.53         48.07        62.62 o                         
   2  23   2         67.36         11.74        66.70 o                         
   2   1   3       7611.26       6063.83       121.22 o                         
   3   1   3        944.60       1099.10        11.74 o                         
   4   1   3      31420.19      31960.67       249.64 o                         
   5   1   3       2207.30       2270.48        23.55 o                         
   6   1   3        549.67        386.17         8.86 o                         
   7   1   3        406.49        369.89        10.11 o                         
   8   1   3       5279.87       5200.35        63.72 o                         
   9   1   3        701.13        629.45        15.92 o                         
  10   1   3       1653.22       1648.12        28.09 o                         
  11   1   3        831.58        848.36        27.89 o                         
  12   1   3        890.67       1043.13        27.10 o                         
  13   1   3         28.92         30.93         8.21 o                         
  14   1   3        274.09        290.76        17.33 o                         
  15   1   3         62.76         51.25        13.89 o                         
  16   1   3          9.64         12.70        12.89 o                         
  17   1   3         16.71         25.83        12.97 o                         
  18   1   3          3.00         12.29        21.21 o                         
  19   1   3         35.88         24.31        24.64 o                         
  20   1   3         13.07         11.34        18.87 o                         
  21   1   3          0.06         16.74        19.46 o                         
   1   2   3        639.53        556.87        26.39 o                         
   2   2   3       4884.01       4447.14        41.75 o                         
   3   2   3       4658.74       5204.18        41.04 o                         
   4   2   3      39680.88      40609.29       302.23 o                         
   5   2   3       5487.36       5427.02        47.67 o                         
   6   2   3       1177.64       1040.96        14.44 o                         
   7   2   3        855.22        676.60        12.27 o                         
   8   2   3       5102.42       5266.62        58.42 o                         
   9   2   3       1116.08       1236.68        22.37 o                         
  10   2   3        110.18        127.24         8.10 o                         
  11   2   3          3.27          5.36         5.28 o                         
  12   2   3       1687.05       1859.17        30.07 o                         
  13   2   3         78.73         66.93         7.55 o                         
  14   2   3       1248.70       1317.85        37.01 o                         
  15   2   3       1361.59       1440.85        42.53 o                         
  16   2   3         45.47         33.73        14.09 o                         
  17   2   3         87.27         57.07        12.21 o                         
  18   2   3        466.85        514.71        31.69 o                         
  19   2   3          2.28          4.09        15.74 o                         
  20   2   3        418.26        425.28        33.00 o                         
  21   2   3          0.36         25.81        23.72 o                         
   1   3   3       5238.98       4953.42        38.86 o                         
   2   3   3       6937.24       6898.49        49.50 o                         
   3   3   3      29063.83      29703.55       210.54 o                         
   4   3   3       2562.50       2965.61        27.20 o                         
   5   3   3         27.06         18.25         3.37 o                         
   6   3   3      13627.26      13739.50       115.46 o                         
   7   3   3        504.28        474.24        10.45 o                         
   8   3   3       8540.13       8397.23        81.65 o                         
   9   3   3        104.32        105.38         6.83 o                         
  10   3   3       6377.94       6728.62        69.36 o                         
  11   3   3        728.06        765.81        18.85 o                         
  12   3   3       1608.86       1486.66        24.76 o                         
  13   3   3        200.30        203.56        10.92 o                         
  14   3   3         63.58         44.77         9.76 o                         
  15   3   3        162.81        144.91        13.67 o                         
  16   3   3          7.61          9.83        10.92 o                         
  17   3   3         44.77         58.87        16.22 o                         
  18   3   3        274.08        204.16        27.73 o                         
  19   3   3         43.10         37.42        18.94 o                         
  20   3   3        421.07        426.75        34.60 o                         
   0   4   3       4394.48       4593.37        60.51 o                         
   1   4   3      14133.88      15427.71       118.09 o                         
   2   4   3      11796.97      12005.35        86.57 o                         
   3   4   3       8964.74       9344.63        67.86 o                         
   4   4   3      14025.21      14479.13       105.40 o                         
   5   4   3       6152.17       6053.46        50.18 o                         
   6   4   3       2358.75       2227.78        23.08 o                         
   7   4   3         23.69          9.46         4.14 o                         
   8   4   3        206.80        164.93         7.57 o                         
   9   4   3        670.97        818.49        15.61 o                         
  10   4   3       1568.06       1575.06        23.32 o                         
  11   4   3        368.06        395.71        13.68 o                         
  12   4   3       3934.13       4449.45        55.32 o                         
  13   4   3          4.36          2.13         7.75 o                         
  14   4   3       3516.72       3955.75        67.90 o                         
  15   4   3        808.14        907.48        32.07 o                         
  16   4   3        411.83        390.91        22.06 o                         
  17   4   3         18.61          2.84        15.64 o                         
  18   4   3        292.52        324.71        34.91 o                         
  19   4   3        157.61        129.81        24.85 o                         
  20   4   3        265.39        288.64        32.55 o                         
   1   5   3       5470.04       5371.23        46.47 o                         
   2   5   3      25060.40      26961.34       188.30 o                         
   3   5   3        592.50        512.08        10.55 o                         
   4   5   3       1021.37        952.84        15.59 o                         
   5   5   3       2626.96       2503.27        24.57 o                         
   6   5   3      14032.81      14359.40       109.20 o                         
   7   5   3        103.08         98.31         6.51 o                         
   8   5   3        645.10        490.80        12.80 o                         
   9   5   3          0.33         -1.52         4.70 o                         
  10   5   3       1122.75        981.73        18.16 o                         
  11   5   3        544.44        553.62        12.89 o                         
  12   5   3       1254.96       1365.17        26.97 o                         
  13   5   3          1.47         -7.43         7.43 o                         
  14   5   3         87.74        101.88        11.04 o                         
  15   5   3          0.23          7.95        11.65 o                         
  16   5   3        613.95        707.82        34.58 o                         
  17   5   3          0.10         -9.41         9.41 o                         
  18   5   3        536.69        492.76        41.44 o                         
  19   5   3        116.23        117.40        17.73 o                         
  20   5   3        303.93        318.84        24.55 o                         
   0   6   3      53749.02      56118.71       588.46 o                         
   1   6   3         89.55         55.88         5.71 o                         
   2   6   3       7364.24       7363.53        58.89 o                         
   3   6   3       2659.25       2710.30        27.20 o                         
   4   6   3      19970.00      20718.05       149.99 o                         
   5   6   3       2126.69       2083.08        23.37 o                         
   6   6   3        551.72        469.65        11.42 o                         
   7   6   3         49.80         41.21         5.31 o                         
   8   6   3        738.19        748.36        16.49 o                         
   9   6   3        237.57        200.64         8.86 o                         
  10   6   3        664.27        725.13        17.83 o                         
  11   6   3        361.04        306.75        12.27 o                         
  12   6   3        153.79        116.66         8.68 o                         
  13   6   3         12.14         12.73         8.61 o                         
  14   6   3        469.68        468.83        20.32 o                         
  15   6   3        608.65        667.76        21.95 o                         
  16   6   3        205.62        248.44        18.06 o                         
  17   6   3          4.87        -13.22        13.22 o                         
  18   6   3        239.05        220.71        24.56 o                         
  19   6   3         37.18         37.35        18.28 o                         
  20   6   3         12.72         26.32        18.24 o                         
   1   7   3        136.86         97.54         6.89 o                         
   2   7   3       6652.05       7328.13        60.21 o                         
   3   7   3        209.51        217.22         8.50 o                         
   4   7   3         17.64         21.77         5.79 o                         
   5   7   3        218.46        230.85         8.58 o                         
   6   7   3       6753.98       7397.62        64.20 o                         
   7   7   3        791.49        840.66        17.23 o                         
   8   7   3         45.71         36.28         6.83 o                         
   9   7   3       2005.66       2012.58        28.99 o                         
  10   7   3        148.49        125.60        10.47 o                         
  11   7   3         92.79         75.69         9.67 o                         
  12   7   3         16.48          5.54         8.55 o                         
  13   7   3        199.85        199.32        13.32 o                         
  14   7   3         96.01         96.38        13.00 o                         
  15   7   3          5.17         -0.45        10.57 o                         
  16   7   3        178.93        145.59        15.91 o                         
  17   7   3         48.18         44.44        16.75 o                         
  18   7   3          4.48         18.55        17.76 o                         
  19   7   3         20.84         20.74        19.96 o                         
  20   7   3          0.08         -6.02        19.76 o                         
   0   8   3        204.74        240.51        14.24 o                         
   1   8   3        842.46        830.39        17.38 o                         
   2   8   3       5138.49       5264.29        47.64 o                         
   3   8   3       8522.52       9437.08        77.86 o                         
   4   8   3          9.82         14.35         5.98 o                         
   5   8   3         16.33         18.36         5.74 o                         
   6   8   3       8834.26      10159.09        85.84 o                         
   7   8   3       1317.88       1335.02        23.71 o                         
   8   8   3          0.24          1.81         5.76 o                         
   9   8   3        272.79        266.41        13.09 o                         
  10   8   3        303.41        400.85        17.04 o                         
  11   8   3        592.42        566.50        19.82 o                         
  12   8   3        168.95        145.86        12.83 o                         
  13   8   3        657.67        667.29        22.90 o                         
  14   8   3        794.64        762.58        27.52 o                         
  15   8   3        600.82        607.56        25.53 o                         
  16   8   3        705.16        767.87        32.98 o                         
  17   8   3          3.31         -4.20        16.96 o                         
  18   8   3         95.84         78.33        22.79 o                         
  19   8   3          1.74         16.02        21.20 o                         
   1   9   3         29.74         37.62         6.75 o                         
   2   9   3       4303.38       4529.26        47.15 o                         
   3   9   3        227.17        337.38        12.17 o                         
   4   9   3      12155.49      12832.39       104.40 o                         
   5   9   3       1250.01       1247.04        21.46 o                         
   6   9   3       7725.55       7946.94        70.99 o                         
   7   9   3        288.55        268.54        11.41 o                         
   8   9   3       5007.10       5000.37        54.86 o                         
   9   9   3        784.10        746.63        22.46 o                         
  10   9   3        759.45        806.01        24.82 o                         
  11   9   3        274.89        309.81        16.61 o                         
  12   9   3       2209.43       2243.00        42.60 o                         
  13   9   3        550.99        504.93        28.96 o                         
  14   9   3       1335.96       1458.13        39.54 o                         
  15   9   3        156.97        124.98        16.89 o                         
  16   9   3        332.10        372.87        28.99 o                         
  17   9   3         43.07         15.01        20.66 o                         
  18   9   3        174.98        228.72        33.45 o                         
  19   9   3          7.46        -10.79        24.14 o                         
   0  10   3       5334.20       4777.82        75.48 o                         
   1  10   3       1054.88       1057.82        22.69 o                         
   2  10   3      11008.75      10188.20        86.20 o                         
   3  10   3       1268.64       1437.23        27.86 o                         
   4  10   3       3225.28       2813.48        34.28 o                         
   5  10   3         88.10         85.61         8.06 o                         
   6  10   3       1201.99       1089.54        21.72 o                         
   7  10   3          1.26         -6.52         6.52 o                         
   8  10   3          7.42          1.43         8.28 o                         
   9  10   3        475.51        441.16        18.87 o                         
  10  10   3        339.05        332.00        17.81 o                         
  11  10   3        139.87         78.20        12.88 o                         
  12  10   3        726.64        817.36        28.97 o                         
  13  10   3          0.52        -12.62        12.62 o                         
  14  10   3       1473.81       1627.87        44.49 o                         
  15  10   3        171.25        149.68        18.94 o                         
  16  10   3        876.37       1055.74        47.06 o                         
  17  10   3          0.73          0.37        21.67 o                         
  18  10   3        175.72        202.21        31.32 o                         
  19  10   3         10.87         51.78        32.97 o                         
   1  11   3       1067.31       1125.87        23.67 o                         
   2  11   3       2886.87       2828.72        37.12 o                         
   3  11   3        218.55        187.19        10.92 o                         
   4  11   3       5594.07       5662.42        56.77 o                         
   5  11   3        124.81        124.94         9.73 o                         
   6  11   3       5221.14       5445.55        57.79 o                         
   7  11   3        818.45        812.78        22.03 o                         
   8  11   3       5891.70       6429.22        80.97 o                         
   9  11   3         53.01         48.68        12.23 o                         
  10  11   3       1092.34       1144.99        33.66 o                         
  11  11   3         42.98         36.83        13.40 o                         
  12  11   3        847.94        820.44        31.58 o                         
  13  11   3        810.16        812.00        33.30 o                         
  14  11   3         51.49         42.87        16.41 o                         
  15  11   3         78.13         81.92        18.50 o                         
  16  11   3         20.75          2.73        20.62 o                         
  17  11   3          0.76         45.18        26.50 o                         
  18  11   3        125.24         96.90        34.36 o                         
   0  12   3       1291.32       1214.62        35.78 o                         
   1  12   3        257.47        180.30        11.42 o                         
   2  12   3       1548.20       1431.58        28.51 o                         
   3  12   3        180.07        139.19        10.61 o                         
   4  12   3       3805.38       4276.52        49.54 o                         
   5  12   3         20.62          5.47         8.42 o                         
   6  12   3       1123.06       1253.95        28.97 o                         
   7  12   3        331.65        282.32        17.31 o                         
   8  12   3          5.43        -12.40        12.40 o                         
   9  12   3          3.29         -5.81        13.08 o                         
  10  12   3       1476.52       1508.16        46.29 o                         
  11  12   3         33.02         28.96        17.07 o                         
  12  12   3       1520.50       1608.94        59.09 o                         
  13  12   3          8.31         14.30        18.60 o                         
  14  12   3        946.65        956.18        43.47 o                         
  15  12   3         56.08         61.35        21.69 o                         
  16  12   3        113.29         81.14        28.55 o                         
  17  12   3         10.74         32.18        31.21 o                         
  18  12   3         79.65         30.79        36.01 o                         
   1  13   3       2641.34       2900.78        48.13 o                         
   2  13   3        334.07        309.34        18.28 o                         
   3  13   3        618.51        625.37        25.88 o                         
   4  13   3       5486.15       5877.60        82.42 o                         
   5  13   3         43.18         45.69        13.82 o                         
   6  13   3        553.33        568.07        27.57 o                         
   7  13   3       3338.52       3666.05        70.88 o                         
   8  13   3          9.72         31.02        17.96 o                         
   9  13   3         61.93         42.41        20.54 o                         
  10  13   3          7.07          8.66        19.40 o                         
  11  13   3        132.47        105.55        26.49 o                         
  12  13   3         32.70          1.48        23.21 o                         
  13  13   3        778.98        833.23        49.56 o                         
  14  13   3         38.54         52.12        23.63 o                         
  15  13   3         15.77        -12.05        25.71 o                         
  16  13   3         50.50         52.91        32.14 o                         
  17  13   3          0.02          5.01        34.94 o                         
   0  14   3       6804.54       7403.48       202.04 o                         
   1  14   3         83.44         65.34        21.89 o                         
   2  14   3        310.12        280.72        29.41 o                         
   3  14   3        531.08        457.09        52.35 o                         
   4  14   3        142.39         93.90        21.72 o                         
   5  14   3        715.47        655.07        42.78 o                         
   6  14   3         34.78          8.82        17.77 o                         
   7  14   3        166.86        162.33        26.96 o                         
   8  14   3         41.44         47.03        29.25 o                         
   9  14   3         46.29        -13.76        24.76 o                         
  10  14   3         26.72          0.07        27.13 o                         
  11  14   3         43.34         23.90        35.91 o                         
  12  14   3         19.28         39.85        29.22 o                         
  13  14   3         93.66        107.27        31.46 o                         
  14  14   3        158.01        139.58        33.32 o                         
  15  14   3          2.10        -25.95        32.21 o                         
  16  14   3         14.15        -18.57        35.72 o                         
   1  15   3       1001.23        879.17        74.42 o                         
   2  15   3       1550.93       1612.26        65.91 o                         
   3  15   3       1193.32       1407.37        61.26 o                         
   4  15   3        876.15        786.54        50.54 o                         
   5  15   3         11.15         59.99        29.70 o                         
   6  15   3        657.31        634.33        61.99 o                         
   7  15   3         59.28         68.48        33.15 o                         
   8  15   3       1430.68       1679.43       117.82 o                         
   9  15   3        150.17        164.73        47.52 o                         
  10  15   3       1164.00       1121.19        99.23 o                         
  11  15   3         47.57          7.58        35.92 o                         
  12  15   3         31.22         38.49        43.16 o                         
  13  15   3         14.69          7.07        37.86 o                         
  14  15   3          9.03        -34.19        36.21 o                         
  15  15   3          0.23        -35.79        35.79 o                         
  16  15   3          0.00        -51.09        57.52 o                         
   0  16   3       4612.62       4850.24       191.84 o                         
   1  16   3         19.69        -28.31        28.31 o                         
   2  16   3        757.51        804.82        68.29 o                         
   3  16   3          0.77         -7.64        26.14 o                         
   4  16   3        556.65        524.55        65.08 o                         
   5  16   3        679.67        703.91        64.11 o                         
   6  16   3        252.18        194.31        43.11 o                         
   7  16   3        590.31        749.88        78.55 o                         
   8  16   3         69.05         52.86        49.30 o                         
   9  16   3        130.83         74.03        57.23 o                         
  10  16   3        138.70         90.97        55.73 o                         
  11  16   3         18.29         23.90        45.55 o                         
  12  16   3        301.73        235.28        59.21 o                         
  13  16   3          4.51        -36.04        36.04 o                         
  14  16   3        192.59         95.82        46.43 o                         
  15  16   3         88.32         51.13        43.45 o                         
   1  17   3          9.77         -4.19        32.43 o                         
   2  17   3       2739.37       3038.34       121.72 o                         
   3  17   3       1644.94       1653.21        80.50 o                         
   4  17   3       3375.44       3967.53       146.00 o                         
   5  17   3        281.62        241.40        45.34 o                         
   6  17   3       2444.08       2380.09       134.68 o                         
   7  17   3         17.42        -16.18        43.47 o                         
   8  17   3       2781.35       3277.22       212.42 o                         
   9  17   3         48.18         66.65        49.83 o                         
  10  17   3       2445.43       2709.68       146.98 o                         
  11  17   3        176.19        108.74        45.25 o                         
  12  17   3        685.68        888.47       112.31 o                         
  13  17   3          0.78         57.16        43.86 o                         
  14  17   3         20.12         18.40        51.25 o                         
   0  18   3       6389.60       7579.19       269.49 o                         
   1  18   3        187.73        115.08        42.83 o                         
   2  18   3       5665.95       6038.78       165.68 o                         
   3  18   3        329.46        373.35        53.15 o                         
   4  18   3       1607.52       1569.14        99.87 o                         
   5  18   3          3.05        -22.04        39.52 o                         
   6  18   3         16.12        -47.75        47.75 o                         
   7  18   3          2.71        -47.20        47.20 o                         
   8  18   3        165.76        115.04        61.17 o                         
   9  18   3        132.68        116.19        77.29 o                         
  10  18   3         53.06         22.47        43.52 o                         
  11  18   3         15.28         50.37        44.68 o                         
  12  18   3        684.04        673.66        82.95 o                         
  13  18   3         53.23        -89.81        89.81 o                         
   1  19   3        195.54         71.93        50.39 o                         
   2  19   3         79.35         67.56        41.60 o                         
   3  19   3        100.70        105.26        52.25 o                         
   4  19   3        897.66        949.89        85.40 o                         
   5  19   3         18.78        -11.13        50.44 o                         
   6  19   3       2378.47       2492.16       163.33 o                         
   7  19   3         39.54         53.03        58.23 o                         
   8  19   3       1313.76       1298.26       126.25 o                         
   9  19   3         24.89        -18.20        57.98 o                         
  10  19   3        343.02        258.44        62.95 o                         
  11  19   3         65.31         93.58        48.86 o                         
   0  20   3        678.52        831.33       105.64 o                         
   1  20   3          0.50         -7.71        43.11 o                         
   2  20   3        148.18         46.45        48.13 o                         
   3  20   3        140.26         40.29        47.49 o                         
   4  20   3         90.81          4.48        47.86 o                         
   5  20   3          5.80        -54.62        54.62 o                         
   6  20   3         68.51        -27.25        51.72 o                         
   7  20   3         70.52         54.56        59.92 o                         
   8  20   3        432.77        150.40        70.56 o                         
   9  20   3        156.52         70.09        63.88 o                         
  10  20   3        147.24        123.27        64.22 o                         
   1  21   3          0.99         37.41        51.76 o                         
   2  21   3          0.16         36.75        49.01 o                         
   3  21   3          6.85        -28.44        48.96 o                         
   4  21   3          0.41        -10.62        55.50 o                         
   5  21   3         26.16        -25.76        59.27 o                         
   6  21   3          5.52          1.74        59.00 o                         
   7  21   3          1.21        -33.71        51.89 o                         
   8  21   3          0.44          6.90       181.89 o                         
   0  22   3        369.86        417.83       105.33 o                         
   1  22   3          0.53         34.71        53.16 o                         
   2  22   3        192.07         92.34        58.94 o                         
   3  22   3         39.23          2.22        49.53 o                         
   4  22   3         52.22        -50.18        76.70 o                         
   5  22   3         92.98         45.52        63.87 o                         
   6  22   3         25.71        -38.00        85.23 o                         
   1  23   3         27.19         67.13        70.33 o                         
   0   0   4       3206.79       2492.78       117.21 o                         
   1   0   4       4793.36       4828.46        65.68 o                         
   2   0   4     142405.45     144615.77      1367.52 o                         
   3   0   4       2358.71       2342.10        30.08 o                         
   4   0   4      30505.29      32374.82       348.44 o                         
   5   0   4       1773.79       1744.29        26.40 o                         
   6   0   4      12951.37      14421.50       179.12 o                         
   7   0   4       5380.29       5682.44        86.40 o                         
   8   0   4        403.56        277.59        16.83 o                         
   9   0   4       1312.91       1511.41        38.30 o                         
  10   0   4        511.91        517.28        22.58 o                         
  11   0   4         60.65         65.93        10.99 o                         
  12   0   4        516.08        436.11        25.63 o                         
  13   0   4        148.82         97.63        17.72 o                         
  14   0   4       1845.02       1824.30        64.17 o                         
  15   0   4          0.04        -11.11        15.34 o                         
  16   0   4       2684.99       3193.72       126.88 o                         
  17   0   4        206.51        132.51        34.91 o                         
  18   0   4        455.82        536.84        65.01 o                         
  19   0   4        165.86         65.58        39.25 o                         
  20   0   4        389.98        469.69        79.71 o                         
  21   0   4         21.82         35.55        62.33 o                         
   1   1   4      22092.07      21556.83       160.10 o                         
   2   1   4       5658.95       6243.36        45.08 o                         
   3   1   4      27484.25      29614.58       209.65 o                         
   4   1   4      13757.26      14890.16       117.18 o                         
   5   1   4        370.78        299.99         7.04 o                         
   6   1   4       2307.65       2185.90        24.06 o                         
   7   1   4        806.99        807.05        16.93 o                         
   8   1   4      21491.69      23384.60       250.68 o                         
   9   1   4       1494.10       1589.69        26.07 o                         
  10   1   4       9485.17      10208.99       120.70 o                         
  11   1   4        558.67        600.24        19.86 o                         
  12   1   4       1884.18       1964.11        38.61 o                         
  13   1   4         24.45         25.67        10.08 o                         
  14   1   4         63.29         54.66        12.63 o                         
  15   1   4          0.46         -2.81        11.87 o                         
  16   1   4         29.23          0.80        15.30 o                         
  17   1   4        292.43        270.37        31.48 o                         
  18   1   4         54.26          4.55        22.44 o                         
  19   1   4         35.67         22.23        26.81 o                         
  20   1   4        188.99        124.90        32.02 o                         
  21   1   4        109.01        128.78        44.31 o                         
   0   2   4       3070.35       3008.27        45.83 o                         
   1   2   4       8972.47       9611.95        72.28 o                         
   2   2   4      25699.78      27254.54       183.94 o                         
   3   2   4        799.41        833.88        11.09 o                         
   4   2   4       2973.21       2924.18        27.16 o                         
   5   2   4        833.29        811.91        11.66 o                         
   6   2   4       1153.91       1255.25        15.32 o                         
   7   2   4          1.91          0.22         3.60 o                         
   8   2   4        445.72        382.40         9.70 o                         
   9   2   4        598.28        537.50        13.61 o                         
  10   2   4       2787.83       2775.74        36.05 o                         
  11   2   4         88.36         72.43         7.07 o                         
  12   2   4          5.31          8.71         7.10 o                         
  13   2   4         40.08         45.29         8.95 o                         
  14   2   4        848.39        881.85        30.11 o                         
  15   2   4          5.13          2.58        13.04 o                         
  16   2   4       1361.37       1398.33        47.36 o                         
  17   2   4         84.82        100.28        13.86 o                         
  18   2   4         93.84         96.32        19.48 o                         
  19   2   4         58.28         49.66        20.23 o                         
  20   2   4         13.29         28.67        18.27 o                         
   1   3   4       3045.50       3260.11        29.52 o                         
   2   3   4       9368.22       9767.08        69.82 o                         
   3   3   4       4350.82       4351.35        36.05 o                         
   4   3   4       1555.63       1687.19        18.18 o                         
   5   3   4       1128.73       1108.07        14.41 o                         
   6   3   4       2109.76       1979.59        21.05 o                         
   7   3   4       3051.23       3709.94        37.24 o                         
   8   3   4       3501.24       3814.47        40.52 o                         
   9   3   4        382.06        410.99        10.97 o                         
  10   3   4         74.34         57.65         6.49 o                         
  11   3   4        533.15        563.63        17.29 o                         
  12   3   4        289.55        249.53        12.91 o                         
  13   3   4        134.59        119.44        10.54 o                         
  14   3   4         21.16         11.77         9.28 o                         
  15   3   4          4.93          8.18        10.78 o                         
  16   3   4        303.83        289.87        20.58 o                         
  17   3   4         15.35         27.34        13.75 o                         
  18   3   4         61.90         79.77        20.13 o                         
  19   3   4        135.25         95.69        26.04 o                         
  20   3   4         14.33         18.37        21.08 o                         
   0   4   4       4866.06       4992.03        66.86 o                         
   1   4   4       5875.89       5928.60        51.33 o                         
   2   4   4       1935.86       2188.18        21.28 o                         
   3   4   4       2114.92       2242.70        21.88 o                         
   4   4   4      11619.80      11595.63        88.02 o                         
   5   4   4       2056.85       2146.66        22.75 o                         
   6   4   4       6187.90       6682.18        54.59 o                         
   7   4   4        428.85        514.87        14.78 o                         
   8   4   4        948.67        831.19        15.04 o                         
   9   4   4        213.32        197.28         8.95 o                         
  10   4   4        417.29        390.32        10.99 o                         
  11   4   4          4.16         -5.43         5.43 o                         
  12   4   4        247.43        239.47        10.71 o                         
  13   4   4          0.53         -6.06         6.92 o                         
  14   4   4        251.52        238.89        15.39 o                         
  15   4   4          5.92          2.85        10.79 o                         
  16   4   4          6.14         -7.96        12.20 o                         
  17   4   4         62.65         34.68        16.71 o                         
  18   4   4          4.20        -16.68        18.58 o                         
  19   4   4          0.35        -10.08        19.65 o                         
  20   4   4         22.83         48.78        24.03 o                         
   1   5   4       4984.98       4752.69        42.97 o                         
   2   5   4       4107.54       4566.91        39.35 o                         
   3   5   4       8452.00       9044.08        68.32 o                         
   4   5   4       2222.30       2277.73        23.37 o                         
   5   5   4        527.61        461.37        10.01 o                         
   6   5   4       6430.08       6707.52        56.41 o                         
   7   5   4        135.92        154.34         6.45 o                         
   8   5   4        264.53        168.89         8.67 o                         
   9   5   4        718.62        746.80        16.18 o                         
  10   5   4       1485.65       1517.38        23.63 o                         
  11   5   4         93.51         97.66         7.48 o                         
  12   5   4          9.49          8.70         6.12 o                         
  13   5   4         16.19         18.04         6.48 o                         
  14   5   4        436.93        409.68        14.86 o                         
  15   5   4        304.72        286.69        16.23 o                         
  16   5   4         18.81         -0.66         9.25 o                         
  17   5   4         14.82         14.55         8.67 o                         
  18   5   4        375.73        352.04        31.85 o                         
  19   5   4          2.87          6.71         9.10 o                         
  20   5   4        111.26        108.30        20.37 o                         
   0   6   4       2270.71       2077.36        35.27 o                         
   1   6   4        703.90        815.61        17.04 o                         
   2   6   4       5740.94       5598.64        48.76 o                         
   3   6   4        206.47        131.25         6.76 o                         
   4   6   4       4558.98       4638.68        44.09 o                         
   5   6   4       2880.15       2766.26        27.90 o                         
   6   6   4          4.76         -1.01         4.97 o                         
   7   6   4       1347.03       1336.94        20.30 o                         
   8   6   4        365.36        440.08        13.21 o                         
   9   6   4       2613.14       2862.55        35.69 o                         
  10   6   4       2715.11       2848.09        38.24 o                         
  11   6   4         48.15         47.35         8.00 o                         
  12   6   4       6748.96       7564.32        84.50 o                         
  13   6   4         35.82         27.08         9.69 o                         
  14   6   4       2531.57       2735.40        47.01 o                         
  15   6   4         34.22         31.65        10.24 o                         
  16   6   4       1251.53       1552.56        53.08 o                         
  17   6   4         61.49         38.37        16.27 o                         
  18   6   4        213.47        229.83        23.26 o                         
  19   6   4          0.65         51.26        24.33 o                         
  20   6   4         37.62         38.60        18.08 o                         
   1   7   4        176.52        234.46         9.75 o                         
   2   7   4       2419.47       2478.56        27.27 o                         
   3   7   4         76.12         88.42         6.93 o                         
   4   7   4       7746.88       7195.41        62.52 o                         
   5   7   4        686.95        652.10        13.83 o                         
   6   7   4      28084.06      30258.54       228.84 o                         
   7   7   4       1111.22       1199.35        23.88 o                         
   8   7   4       8633.76       8925.95        81.33 o                         
   9   7   4         13.67          6.72         6.62 o                         
  10   7   4       4293.51       4258.08        56.44 o                         
  11   7   4        679.97        678.83        20.47 o                         
  12   7   4       1325.24       1373.42        29.63 o                         
  13   7   4         82.75         72.53        10.89 o                         
  14   7   4          4.27         -1.07        10.46 o                         
  15   7   4         19.46         11.16        11.19 o                         
  16   7   4         12.47         11.43        13.48 o                         
  17   7   4         12.09         -9.33        16.58 o                         
  18   7   4        254.88        250.68        26.19 o                         
  19   7   4         13.62         27.36        20.08 o                         
  20   7   4        105.91         99.04        28.67 o                         
   0   8   4      16136.55      16314.45       186.89 o                         
   1   8   4        338.57        281.94        11.00 o                         
   2   8   4      13457.17      13156.92       103.32 o                         
   3   8   4        101.50        132.32         8.20 o                         
   4   8   4       4427.50       3989.93        40.28 o                         
   5   8   4        958.85        983.88        18.84 o                         
   6   8   4        679.53        481.26        13.40 o                         
   7   8   4        197.56        180.29        10.02 o                         
   8   8   4       1834.58       2070.18        29.52 o                         
   9   8   4         64.18         46.57         9.07 o                         
  10   8   4       1829.26       1975.45        36.63 o                         
  11   8   4        135.40        114.78        12.10 o                         
  12   8   4       1034.13       1075.20        27.99 o                         
  13   8   4         47.89         47.45        11.60 o                         
  14   8   4       1226.87       1397.93        38.26 o                         
  15   8   4         84.30         69.63        14.50 o                         
  16   8   4       2476.01       3033.90        64.56 o                         
  17   8   4          3.09         15.12        17.21 o                         
  18   8   4        253.69        263.92        29.70 o                         
  19   8   4          5.64        -10.03        20.29 o                         
   1   9   4       2059.91       2016.80        28.85 o                         
   2   9   4        481.13        655.22        16.09 o                         
   3   9   4       1259.01       1466.83        24.87 o                         
   4   9   4       8210.82       8109.06        70.69 o                         
   5   9   4          0.33         -4.71         5.96 o                         
   6   9   4       4673.49       4723.65        48.41 o                         
   7   9   4          2.49          3.79         5.98 o                         
   8   9   4       1084.58        893.96        22.50 o                         
   9   9   4          3.26         -8.50         8.50 o                         
  10   9   4       2245.71       2160.69        41.44 o                         
  11   9   4        270.44        210.40        14.96 o                         
  12   9   4        470.70        415.32        19.65 o                         
  13   9   4         10.31         11.14        11.79 o                         
  14   9   4          5.55         -2.93        12.90 o                         
  15   9   4        220.06        161.79        18.31 o                         
  16   9   4         43.73         54.28        17.60 o                         
  17   9   4        177.32        175.34        26.20 o                         
  18   9   4         47.55         77.98        25.13 o                         
  19   9   4         19.77         34.41        24.77 o                         
   0  10   4       2408.79       2629.16        44.94 o                         
   1  10   4        108.96        125.64         9.21 o                         
   2  10   4        680.35        793.53        19.70 o                         
   3  10   4         31.07         12.53         7.00 o                         
   4  10   4       2305.84       2422.27        31.18 o                         
   5  10   4          0.44         -5.77         6.34 o                         
   6  10   4        731.76        740.72        17.88 o                         
   7  10   4          9.85          4.51         7.35 o                         
   8  10   4          0.28         -4.18         8.36 o                         
   9  10   4        156.64        136.16        13.59 o                         
  10  10   4         15.19          9.68        10.94 o                         
  11  10   4        218.14        204.09        16.06 o                         
  12  10   4        593.33        630.58        25.44 o                         
  13  10   4         68.27         42.73        14.66 o                         
  14  10   4          0.97        -13.52        13.52 o                         
  15  10   4          8.84         -9.29        15.46 o                         
  16  10   4        156.50        146.72        22.56 o                         
  17  10   4         24.11         16.04        23.55 o                         
  18  10   4         56.52         46.80        35.64 o                         
   1  11   4          5.61          7.87         7.71 o                         
   2  11   4         67.59         42.73         8.57 o                         
   3  11   4       1773.37       1763.18        29.76 o                         
   4  11   4       1925.42       1995.93        31.94 o                         
   5  11   4       1445.22       1452.47        26.96 o                         
   6  11   4       1522.23       1475.72        27.21 o                         
   7  11   4          8.50         11.85         8.50 o                         
   8  11   4         30.14         13.65        10.86 o                         
   9  11   4        176.91        143.95        15.57 o                         
  10  11   4         26.50         18.42        12.69 o                         
  11  11   4        155.88        174.91        18.37 o                         
  12  11   4        106.20         82.87        16.35 o                         
  13  11   4          5.52        -15.45        15.45 o                         
  14  11   4         93.47         89.25        18.50 o                         
  15  11   4        122.70         78.40        20.58 o                         
  16  11   4         64.59         54.47        23.90 o                         
  17  11   4         67.92         63.11        28.71 o                         
  18  11   4         13.51         61.34        30.25 o                         
   0  12   4       8404.03       8484.92       121.20 o                         
   1  12   4          2.30          1.80         8.55 o                         
   2  12   4       7306.28       7687.97        77.64 o                         
   3  12   4         59.46         37.66         9.12 o                         
   4  12   4      10189.61      10580.61        99.09 o                         
   5  12   4        905.57        989.53        25.87 o                         
   6  12   4       2823.08       2959.90        46.81 o                         
   7  12   4        536.62        516.25        23.22 o                         
   8  12   4       1425.92       1394.01        41.24 o                         
   9  12   4         56.02         46.91        15.61 o                         
  10  12   4       1139.34       1046.61        41.89 o                         
  11  12   4       1145.53       1203.05        44.12 o                         
  12  12   4        115.98         53.77        19.73 o                         
  13  12   4          5.44         -4.15        18.37 o                         
  14  12   4        772.97        773.31        39.57 o                         
  15  12   4         12.65         14.13        21.34 o                         
  16  12   4         33.83         50.78        29.85 o                         
  17  12   4         27.92         35.38        34.01 o                         
   1  13   4       1239.92       1248.65        36.59 o                         
   2  13   4        291.00        223.92        20.70 o                         
   3  13   4       1114.83       1039.69        39.41 o                         
   4  13   4       1949.53       1913.35        49.28 o                         
   5  13   4        148.36        108.58        16.97 o                         
   6  13   4       3312.21       3509.33        63.96 o                         
   7  13   4        113.68        109.74        16.32 o                         
   8  13   4       1775.35       1873.34        70.51 o                         
   9  13   4        104.69         57.86        21.68 o                         
  10  13   4        672.42        632.42        39.37 o                         
  11  13   4          8.66          0.08        20.47 o                         
  12  13   4        446.25        375.60        34.03 o                         
  13  13   4          6.69         22.49        22.61 o                         
  14  13   4          6.70        -16.15        21.98 o                         
  15  13   4          9.93         -6.05        25.84 o                         
  16  13   4        108.67         74.93        36.30 o                         
  17  13   4          0.28        -39.15        39.15 o                         
   0  14   4       8633.50       9944.43       269.81 o                         
   1  14   4        549.32        462.11        44.41 o                         
   2  14   4       2113.71       2483.92        76.86 o                         
   3  14   4       1096.89       1208.60        55.16 o                         
   4  14   4       1044.37       1179.18        54.89 o                         
   5  14   4        316.14        298.06        30.16 o                         
   6  14   4       2466.42       2793.16        81.85 o                         
   7  14   4        132.78        125.29        28.85 o                         
   8  14   4          2.89          8.95        32.68 o                         
   9  14   4        595.16        592.88        49.33 o                         
  10  14   4       2250.47       2381.63       109.52 o                         
  11  14   4        192.70        149.67        33.91 o                         
  12  14   4       1551.35       1760.61        83.17 o                         
  13  14   4         26.03         19.31        28.90 o                         
  14  14   4        561.52        522.15        52.54 o                         
  15  14   4         33.81         14.02        33.54 o                         
  16  14   4        422.36        485.01        61.87 o                         
   1  15   4        103.93         57.91        28.92 o                         
   2  15   4        543.62        455.53        52.65 o                         
   3  15   4       1262.69       1284.87        60.90 o                         
   4  15   4       4560.18       5384.46       127.34 o                         
   5  15   4       3375.12       3444.13       116.59 o                         
   6  15   4       2057.60       2201.76        97.07 o                         
   7  15   4       1070.73       1097.48        75.21 o                         
   8  15   4       1027.41       1074.19        97.51 o                         
   9  15   4          0.31        -27.75        35.09 o                         
  10  15   4       1547.42       1943.06       142.97 o                         
  11  15   4          1.00          0.16        45.84 o                         
  12  15   4        365.45        327.86        54.58 o                         
  13  15   4         41.91         10.26        38.52 o                         
  14  15   4         55.79         51.03        46.16 o                         
  15  15   4         17.92          3.82        38.52 o                         
  16  15   4         54.67         -8.17        91.97 o                         
   0  16   4       4523.87       4473.36       183.91 o                         
   1  16   4        186.15        119.12        49.04 o                         
   2  16   4       1745.98       1698.45        79.43 o                         
   3  16   4        699.82        674.77        50.43 o                         
   4  16   4       2396.55       2314.72        98.84 o                         
   5  16   4         67.92         15.85        33.35 o                         
   6  16   4       1045.76       1075.97        77.99 o                         
   7  16   4        341.68        181.25        53.72 o                         
   8  16   4        516.06        525.21        74.67 o                         
   9  16   4         79.30         41.72        40.68 o                         
  10  16   4        273.38        344.67        70.54 o                         
  11  16   4         22.21         -9.73        44.77 o                         
  12  16   4        322.09        362.10        58.99 o                         
  13  16   4         51.35         38.75        41.51 o                         
  14  16   4        329.28        367.71        59.15 o                         
  15  16   4          3.01        -30.74        67.26 o                         
   1  17   4         89.64         40.54        66.22 o                         
   2  17   4        132.08        130.64        42.40 o                         
   3  17   4         77.03         54.05        34.09 o                         
   4  17   4         53.44         14.23        35.18 o                         
   5  17   4        186.88        126.42        43.05 o                         
   6  17   4         43.94         47.01        61.52 o                         
   7  17   4        112.64         11.55        49.64 o                         
   8  17   4       1105.01       1079.64       103.56 o                         
   9  17   4        151.40        189.48        61.71 o                         
  10  17   4        141.07        187.66        58.23 o                         
  11  17   4         40.86         46.93        47.64 o                         
  12  17   4         26.61         12.62        41.21 o                         
  13  17   4          0.13          6.51        41.81 o                         
  14  17   4         16.37        -16.72        55.88 o                         
   0  18   4       3209.27       4066.06       223.89 o                         
   1  18   4        982.95        942.93        79.49 o                         
   2  18   4        669.66        662.02        83.69 o                         
   3  18   4         12.71         36.01        34.91 o                         
   4  18   4          0.55        -22.28        36.51 o                         
   5  18   4        179.59        206.69        51.26 o                         
   6  18   4          0.20        -26.52        46.52 o                         
   7  18   4         90.52        117.73        72.45 o                         
   8  18   4         67.48        -30.02        49.93 o                         
   9  18   4          6.66         16.50        49.37 o                         
  10  18   4          9.72         -8.34        53.01 o                         
  11  18   4         16.27         19.48        49.76 o                         
  12  18   4         10.46          5.21        44.10 o                         
  13  18   4         13.27        150.34        70.40 o                         
   1  19   4          7.03         46.42        37.92 o                         
   2  19   4        350.26        336.10        57.28 o                         
   3  19   4        340.54        249.04        59.63 o                         
   4  19   4        553.08        445.40        96.88 o                         
   5  19   4         60.08         -6.70        49.27 o                         
   6  19   4        658.35        631.64        93.32 o                         
   7  19   4         64.61         36.28        56.20 o                         
   8  19   4        494.98        523.05        85.11 o                         
   9  19   4         70.84         54.20        59.17 o                         
  10  19   4        300.24        164.52        70.72 o                         
  11  19   4          4.39         35.84        45.04 o                         
   0  20   4       2524.44       2878.24       238.58 o                         
   1  20   4        158.32        115.41        48.78 o                         
   2  20   4       1741.39       1757.34       116.77 o                         
   3  20   4         81.58        -11.42        46.92 o                         
   4  20   4       1175.49       1023.15        91.59 o                         
   5  20   4         82.85         94.77        55.80 o                         
   6  20   4        666.26        618.24        92.67 o                         
   7  20   4         27.90         26.00        57.18 o                         
   8  20   4          1.65        -14.09        58.45 o                         
   9  20   4        112.54         91.14        66.90 o                         
  10  20   4        289.90        306.56       151.24 o                         
   1  21   4         34.43        -46.78        46.78 o                         
   2  21   4         95.41         36.09        51.08 o                         
   3  21   4          0.43        -42.88        42.88 o                         
   4  21   4        899.12        803.63       117.74 o                         
   5  21   4          9.50        -57.67        57.67 o                         
   6  21   4       1005.24       1007.73       150.17 o                         
   7  21   4         10.89         -9.22        57.82 o                         
   8  21   4        494.27        438.53       126.86 o                         
   0  22   4       1081.79       1184.71       150.56 o                         
   1  22   4        105.48        123.21        58.67 o                         
   2  22   4        500.25        618.76        80.71 o                         
   3  22   4        114.74        144.14        59.09 o                         
   4  22   4        471.19        459.58        88.65 o                         
   5  22   4         64.63         19.47        63.32 o                         
   1   1   5       1782.11       1443.48        16.56 o                         
   2   1   5      53665.18      56607.49       370.30 o                         
   3   1   5      36521.80      38403.29       267.91 o                         
   4   1   5       1337.80       1152.49        14.43 o                         
   5   1   5      14665.21      14307.92       111.95 o                         
   6   1   5        768.88        933.51        13.74 o                         
   7   1   5          5.09         18.65         3.97 o                         
   8   1   5        911.30        811.80        16.60 o                         
   9   1   5        136.38        138.32         8.22 o                         
  10   1   5       6862.48       7132.00        80.87 o                         
  11   1   5        101.37        110.53         9.26 o                         
  12   1   5        867.68        885.29        24.70 o                         
  13   1   5        297.06        219.09        17.73 o                         
  14   1   5         30.60         26.76        13.50 o                         
  15   1   5         39.14         30.07        14.23 o                         
  16   1   5        252.63        249.97        23.84 o                         
  17   1   5         19.92         16.01        18.05 o                         
  18   1   5         25.82         -3.24        24.49 o                         
  19   1   5          3.96          8.28        17.28 o                         
  20   1   5         46.14         20.57        19.94 o                         
   0   2   5      18570.06      20631.01       225.16 o                         
   1   2   5       6826.15       6788.62        55.05 o                         
   2   2   5         37.27         31.10         4.35 o                         
   3   2   5       5612.85       5259.75        42.76 o                         
   4   2   5       4455.39       4454.35        38.64 o                         
   5   2   5       4728.73       5089.55        43.67 o                         
   6   2   5       7121.44       7248.00        61.41 o                         
   7   2   5       1426.63       1544.19        20.58 o                         
   8   2   5       3728.39       3842.12        42.27 o                         
   9   2   5       2561.40       2660.13        31.80 o                         
  10   2   5        116.16         87.10         7.32 o                         
  11   2   5         84.20         75.05         7.01 o                         
  12   2   5       1480.96       1471.18        36.87 o                         
  13   2   5        248.67        231.09        12.96 o                         
  14   2   5       2199.21       2438.96        47.36 o                         
  15   2   5        146.68        141.27        16.04 o                         
  16   2   5        296.39        261.48        20.19 o                         
  17   2   5        183.66        157.34        18.62 o                         
  18   2   5        207.37        196.32        24.42 o                         
  19   2   5          3.45         22.18        17.68 o                         
  20   2   5        218.97        276.11        30.95 o                         
   1   3   5         83.57         46.47         5.04 o                         
   2   3   5        234.21        221.78         7.46 o                         
   3   3   5       3458.59       3787.86        32.64 o                         
   4   3   5        389.25        405.50         9.85 o                         
   5   3   5        176.99        137.94         6.32 o                         
   6   3   5       1671.67       1485.94        18.63 o                         
   7   3   5       3591.66       4028.78        39.63 o                         
   8   3   5      10067.27      10614.51        96.78 o                         
   9   3   5         16.87         10.96         5.05 o                         
  10   3   5       5807.58       6326.79        66.90 o                         
  11   3   5        720.69        707.56        18.50 o                         
  12   3   5       1095.91       1050.55        26.88 o                         
  13   3   5       2273.90       2533.81        41.55 o                         
  14   3   5        257.82        234.58        16.50 o                         
  15   3   5        230.96        217.11        17.85 o                         
  16   3   5          1.42          6.08        12.08 o                         
  17   3   5         13.75          3.08        13.43 o                         
  18   3   5        448.36        482.88        36.37 o                         
  19   3   5        163.36        128.12        29.88 o                         
  20   3   5        270.66        233.63        31.37 o                         
   0   4   5       4316.26       4641.96        64.17 o                         
   1   4   5        858.84        830.76        15.80 o                         
   2   4   5       1698.32       1586.85        18.25 o                         
   3   4   5       3484.36       3295.55        30.17 o                         
   4   4   5       8335.44       8640.69        68.75 o                         
   5   4   5       1621.53       1630.88        18.63 o                         
   6   4   5        812.48        737.08        13.49 o                         
   7   4   5       1080.87       1094.35        18.23 o                         
   8   4   5        535.59        570.75        14.56 o                         
   9   4   5       2454.79       2450.55        31.85 o                         
  10   4   5       2200.58       2298.99        33.07 o                         
  11   4   5        184.78        178.30        10.42 o                         
  12   4   5       1031.58       1037.77        23.39 o                         
  13   4   5        584.67        649.97        20.61 o                         
  14   4   5       2244.55       2479.64        47.82 o                         
  15   4   5        336.74        327.01        20.94 o                         
  16   4   5        934.64       1121.69        41.86 o                         
  17   4   5          0.41        -12.83        16.45 o                         
  18   4   5        552.87        603.06        48.37 o                         
  19   4   5         14.86         29.67        23.00 o                         
  20   4   5        295.17        351.32        36.31 o                         
   1   5   5         41.54         46.90         5.50 o                         
   2   5   5       1972.99       1815.48        21.40 o                         
   3   5   5       5405.73       5918.29        52.52 o                         
   4   5   5       4731.82       4793.36        41.28 o                         
   5   5   5         97.41         67.40         5.75 o                         
   6   5   5       1726.46       1593.81        20.76 o                         
   7   5   5        544.17        494.34        11.59 o                         
   8   5   5       4562.33       4236.27        46.39 o                         
   9   5   5        759.17        865.57        17.67 o                         
  10   5   5        729.22        645.87        16.68 o                         
  11   5   5        397.59        410.73        13.61 o                         
  12   5   5        215.79        226.02        11.80 o                         
  13   5   5         26.13         13.02         8.29 o                         
  14   5   5        313.12        355.92        15.63 o                         
  15   5   5          2.79         -0.31         8.61 o                         
  16   5   5         28.31         13.82        10.17 o                         
  17   5   5         95.26        122.25        15.65 o                         
  18   5   5        294.98        296.85        22.94 o                         
  19   5   5        141.15         98.89        22.60 o                         
  20   5   5        307.49        280.09        29.66 o                         
   0   6   5      12640.69      13050.57       150.26 o                         
   1   6   5          0.09          4.19         4.94 o                         
   2   6   5        181.20        222.22         9.15 o                         
   3   6   5       4376.65       4718.99        42.26 o                         
   4   6   5      19390.72      20798.40       150.79 o                         
   5   6   5        179.70        159.22         7.66 o                         
   6   6   5        271.64        260.77         9.02 o                         
   7   6   5        269.40        251.12        10.50 o                         
   8   6   5       1163.84       1095.61        20.51 o                         
   9   6   5        347.91        295.86        11.53 o                         
  10   6   5       1634.94       1568.50        29.13 o                         
  11   6   5         60.74         60.26         8.99 o                         
  12   6   5        523.54        493.20        17.76 o                         
  13   6   5         63.74         53.27        10.78 o                         
  14   6   5        692.12        663.86        23.80 o                         
  15   6   5         85.94         77.98        12.04 o                         
  16   6   5         49.25         52.06        12.80 o                         
  17   6   5          5.01         16.32        16.07 o                         
  18   6   5         96.64        111.91        20.64 o                         
  19   6   5          1.62          1.21        18.35 o                         
  20   6   5          7.62         17.80        18.09 o                         
   1   7   5         35.10         43.17         6.28 o                         
   2   7   5         30.10         52.50         6.42 o                         
   3   7   5       6078.72       6538.28        60.97 o                         
   4   7   5       3757.65       3805.88        37.72 o                         
   5   7   5       1755.49       1864.09        23.99 o                         
   6   7   5        732.04        668.03        15.40 o                         
   7   7   5       1651.31       1875.60        27.56 o                         
   8   7   5          0.16         -0.53         5.56 o                         
   9   7   5        240.61        213.92        11.33 o                         
  10   7   5         41.10         22.73         8.65 o                         
  11   7   5       1844.56       2068.25        36.49 o                         
  12   7   5        102.22         83.03        11.22 o                         
  13   7   5        132.08        118.04        12.74 o                         
  14   7   5        358.48        334.37        18.98 o                         
  15   7   5          5.57          4.73        12.06 o                         
  16   7   5        194.72        209.31        18.81 o                         
  17   7   5          3.69         23.98        18.57 o                         
  18   7   5        108.51        104.52        22.91 o                         
  19   7   5         12.65          6.96        19.90 o                         
   0   8   5       3681.82       4415.18        62.58 o                         
   1   8   5       4811.13       5367.60        52.88 o                         
   2   8   5       1401.46       1299.82        26.23 o                         
   3   8   5       3421.15       4049.58        40.77 o                         
   4   8   5         17.28         34.83         6.66 o                         
   5   8   5       2568.00       2877.10        32.24 o                         
   6   8   5         15.86         27.36         6.44 o                         
   7   8   5       1157.52       1123.52        23.13 o                         
   8   8   5        851.98        827.16        19.75 o                         
   9   8   5         17.42          1.60         8.21 o                         
  10   8   5         49.01         52.39        10.31 o                         
  11   8   5       1425.50       1387.51        32.31 o                         
  12   8   5         91.19         69.65        11.84 o                         
  13   8   5         12.74         25.82        11.44 o                         
  14   8   5         58.36         32.85        12.72 o                         
  15   8   5        455.80        440.61        24.05 o                         
  16   8   5        539.76        619.95        29.94 o                         
  17   8   5          1.66          5.91        17.00 o                         
  18   8   5        301.12        299.49        30.23 o                         
  19   8   5         24.19         56.51        22.83 o                         
   1   9   5       7482.08       8052.70        72.41 o                         
   2   9   5        676.36        639.82        16.53 o                         
   3   9   5          1.23         -6.15         6.15 o                         
   4   9   5       5859.83       5782.89        55.45 o                         
   5   9   5        841.21        850.39        18.52 o                         
   6   9   5      15274.32      16209.81       132.37 o                         
   7   9   5       1533.89       1670.08        28.35 o                         
   8   9   5       1761.00       1740.17        35.20 o                         
   9   9   5        400.41        425.84        18.14 o                         
  10   9   5        772.10        799.05        25.50 o                         
  11   9   5        445.57        446.14        20.31 o                         
  12   9   5       3236.75       3604.31        58.53 o                         
  13   9   5        251.98        252.73        18.27 o                         
  14   9   5       2085.53       2405.93        63.34 o                         
  15   9   5         26.20         -2.65        14.69 o                         
  16   9   5        442.50        505.97        30.60 o                         
  17   9   5         20.32         29.30        21.43 o                         
  18   9   5          9.94         24.60        24.95 o                         
  19   9   5         78.59         68.53        28.33 o                         
   0  10   5      10961.39      10155.57       126.53 o                         
   1  10   5          0.14          9.90         6.80 o                         
   2  10   5      20609.65      21192.47       172.55 o                         
   3  10   5       4505.22       4591.75        48.27 o                         
   4  10   5       4423.36       4005.74        43.71 o                         
   5  10   5        484.86        469.87        14.74 o                         
   6  10   5       1449.66       1385.97        24.87 o                         
   7  10   5         42.28         21.72         8.15 o                         
   8  10   5         25.90          5.23         9.00 o                         
   9  10   5       1810.51       1900.09        42.67 o                         
  10  10   5        234.24        218.87        16.66 o                         
  11  10   5         28.60         16.59        12.08 o                         
  12  10   5        821.90        880.10        33.14 o                         
  13  10   5         86.24         67.49        16.00 o                         
  14  10   5       1009.16       1037.07        37.54 o                         
  15  10   5        268.69        270.56        24.33 o                         
  16  10   5       1343.56       1521.97        56.36 o                         
  17  10   5         54.79         63.54        26.38 o                         
  18  10   5        201.77        212.28        37.67 o                         
   1  11   5        229.19        189.76        11.56 o                         
   2  11   5       4689.97       4803.95        51.79 o                         
   3  11   5       1850.91       1972.57        34.56 o                         
   4  11   5       6252.51       6586.34        65.83 o                         
   5  11   5       1093.87       1380.31        26.74 o                         
   6  11   5       7091.68       7551.86        75.90 o                         
   7  11   5         12.65         12.39         9.76 o                         
   8  11   5       6348.80       6972.39        89.18 o                         
   9  11   5        269.27        289.89        19.64 o                         
  10  11   5       4172.00       4651.57        73.79 o                         
  11  11   5        106.71        107.96        16.78 o                         
  12  11   5       1654.49       1759.52        50.03 o                         
  13  11   5        714.14        636.43        32.60 o                         
  14  11   5        120.45        102.18        21.02 o                         
  15  11   5        294.13        282.24        27.13 o                         
  16  11   5        117.97        109.25        27.58 o                         
  17  11   5         28.67         17.65        27.66 o                         
  18  11   5         36.50         34.79        33.83 o                         
   0  12   5       4004.95       3814.93        78.48 o                         
   1  12   5         36.65         29.90         9.79 o                         
   2  12   5       3753.48       3888.96        48.64 o                         
   3  12   5       1152.62       1052.53        25.24 o                         
   4  12   5        167.94        156.69        12.54 o                         
   5  12   5       3566.79       3754.06        52.17 o                         
   6  12   5        307.72        317.14        17.83 o                         
   7  12   5        136.42        102.82        14.82 o                         
   8  12   5          0.07        -13.94        13.94 o                         
   9  12   5        131.15         81.96        17.30 o                         
  10  12   5       3924.73       4355.52        80.82 o                         
  11  12   5         67.36         95.61        19.79 o                         
  12  12   5       3923.55       4578.41        94.19 o                         
  13  12   5        427.30        476.73        33.10 o                         
  14  12   5        681.61        750.72        42.02 o                         
  15  12   5          8.42         25.35        22.84 o                         
  16  12   5        391.26        387.95        47.86 o                         
  17  12   5          0.55         31.96        30.59 o                         
   1  13   5         52.26         52.29        16.73 o                         
   2  13   5       3038.60       3035.61        66.43 o                         
   3  13   5       1975.27       2095.56        56.18 o                         
   4  13   5       6364.84       6828.35       102.30 o                         
   5  13   5        241.03        247.48        28.16 o                         
   6  13   5       2125.92       2206.11        55.91 o                         
   7  13   5          0.85         -2.28        15.70 o                         
   8  13   5       1318.42       1445.84        55.51 o                         
   9  13   5        101.44         58.79        23.68 o                         
  10  13   5          4.62        -20.42        20.42 o                         
  11  13   5         71.93         43.15        24.59 o                         
  12  13   5         20.23          4.70        23.15 o                         
  13  13   5        110.68        102.53        26.74 o                         
  14  13   5         59.25         30.82        25.38 o                         
  15  13   5         65.45         52.33        32.35 o                         
  16  13   5         49.19          6.93        48.82 o                         
  17  13   5         52.91         92.86        39.78 o                         
   0  14   5        925.05        872.08        91.55 o                         
   1  14   5        271.71        173.89        29.27 o                         
   2  14   5        635.10        552.85        45.02 o                         
   3  14   5         13.36         -6.64        20.85 o                         
   4  14   5         11.78         13.73        19.88 o                         
   5  14   5       1552.47       1690.04        67.35 o                         
   6  14   5          2.06         22.14        20.88 o                         
   7  14   5         18.41         -3.74        23.57 o                         
   8  14   5        200.39        139.55        41.63 o                         
   9  14   5          9.20        -13.31        31.74 o                         
  10  14   5        414.50        395.80        46.41 o                         
  11  14   5         14.46         35.20        29.82 o                         
  12  14   5         85.13         79.82        32.29 o                         
  13  14   5        195.00        170.39        35.72 o                         
  14  14   5          0.65        -11.19        33.04 o                         
  15  14   5          1.07        -19.79        33.36 o                         
  16  14   5         63.92         83.42        44.37 o                         
   1  15   5       2508.14       2619.49       104.51 o                         
   2  15   5        508.96        463.36        44.05 o                         
   3  15   5        324.59        254.60        32.86 o                         
   4  15   5         12.45          5.50        25.73 o                         
   5  15   5        850.06        787.62        77.81 o                         
   6  15   5        314.78        230.48        46.63 o                         
   7  15   5         49.05         -2.41        30.37 o                         
   8  15   5        954.24       1022.31        94.61 o                         
   9  15   5         46.60          0.61        44.16 o                         
  10  15   5        612.55        654.12        76.04 o                         
  11  15   5          3.22        -32.37        32.37 o                         
  12  15   5        129.53         83.98        43.22 o                         
  13  15   5         25.66         74.43        39.74 o                         
  14  15   5          0.65         27.32        40.17 o                         
  15  15   5         14.85        -26.51        38.25 o                         
   0  16   5       7144.44       8116.36       272.04 o                         
   1  16   5         18.88         24.82        31.91 o                         
   2  16   5       3599.67       3776.18       184.41 o                         
   3  16   5        247.99        159.63        35.95 o                         
   4  16   5        552.41        561.12        52.87 o                         
   5  16   5          0.60        -26.84        31.78 o                         
   6  16   5        108.33        108.54        41.37 o                         
   7  16   5        448.26        287.26        57.66 o                         
   8  16   5         58.36         -6.39        42.74 o                         
   9  16   5        189.33        156.74        54.68 o                         
  10  16   5         41.20         -2.31        48.91 o                         
  11  16   5         16.58          0.95        38.12 o                         
  12  16   5        311.43        151.68        49.05 o                         
  13  16   5         27.49         -3.08        39.56 o                         
  14  16   5        197.22        153.24        49.73 o                         
   1  17   5        273.63        156.13        75.96 o                         
   2  17   5       1119.34       1201.26        75.89 o                         
   3  17   5       1296.29       1333.64        77.78 o                         
   4  17   5       2265.29       2680.13       119.59 o                         
   5  17   5        263.14        218.37        45.94 o                         
   6  17   5       3338.04       3788.46       185.14 o                         
   7  17   5        220.12        139.57        57.76 o                         
   8  17   5       3517.11       3936.24       201.83 o                         
   9  17   5         18.63        -31.34        54.28 o                         
  10  17   5       1343.03       1364.66       107.33 o                         
  11  17   5          3.98        -26.86        40.43 o                         
  12  17   5        425.81        510.27        70.43 o                         
  13  17   5         61.91         52.91        42.72 o                         
  14  17   5         19.01        -28.61       110.36 o                         
   0  18   5      11401.92      13550.04       520.59 o                         
   1  18   5         87.42        -14.37        37.27 o                         
   2  18   5       5844.08       6446.76       185.07 o                         
   3  18   5        184.27        151.15        48.09 o                         
   4  18   5       1707.73       2122.61       120.60 o                         
   5  18   5         76.60         46.34        43.51 o                         
   6  18   5        339.64        226.31        66.10 o                         
   7  18   5        101.05         97.99        55.70 o                         
   8  18   5        110.25        233.56        74.40 o                         
   9  18   5         13.70         79.80        54.72 o                         
  10  18   5         10.70        -41.97        41.97 o                         
  11  18   5        117.64         70.04        50.65 o                         
  12  18   5        389.99        459.08        82.22 o                         
   1  19   5        679.37        691.18        63.80 o                         
   2  19   5        157.95         90.27        44.60 o                         
   3  19   5         53.58         13.85        43.52 o                         
   4  19   5        982.44        993.17        89.78 o                         
   5  19   5          0.82        -21.01        44.29 o                         
   6  19   5       2438.68       2260.52       212.68 o                         
   7  19   5          1.00         29.84        55.86 o                         
   8  19   5       1291.92       1277.91       183.67 o                         
   9  19   5         51.87         41.31        52.53 o                         
  10  19   5        504.97        601.23        81.77 o                         
  11  19   5         13.95        116.01        63.40 o                         
   0  20   5        636.14        646.32        94.40 o                         
   1  20   5        114.58        103.94        46.80 o                         
   2  20   5        528.56        533.10        72.23 o                         
   3  20   5         12.38         26.94        44.93 o                         
   4  20   5        122.59        144.58        54.47 o                         
   5  20   5         26.16         37.92        51.82 o                         
   6  20   5          8.59        -31.42        56.95 o                         
   7  20   5          1.27        -28.60        65.51 o                         
   8  20   5         51.85         40.34        77.68 o                         
   9  20   5        193.20        256.74        70.79 o                         
   1  21   5         11.75          5.51        47.78 o                         
   2  21   5          0.02         26.73        48.70 o                         
   3  21   5          3.76         30.78        50.39 o                         
   4  21   5         37.83         23.27        53.78 o                         
   5  21   5         17.03          4.23        60.78 o                         
   6  21   5         21.64         -8.51        55.86 o                         
   7  21   5          1.51        -65.59        70.12 o                         
   8  21   5          0.13         77.66       147.15 o                         
   0  22   5        159.80        129.30        84.41 o                         
   1  22   5         36.20        111.12        64.19 o                         
   2  22   5         22.68        -35.66        49.88 o                         
   3  22   5         12.26        -56.07        56.07 o                         
   4  22   5        222.23        220.58        76.15 o                         
   5  22   5          7.73        -30.20        91.01 o                         
   0   0   6     193364.28     187965.80      3048.44 o                         
   1   0   6      12980.29      12409.52       138.53 o                         
   2   0   6     175769.95     175436.20      1731.94 o                         
   3   0   6      15984.32      15378.93       160.71 o                         
   4   0   6       9702.45       9283.03       103.17 o                         
   5   0   6       7861.33       8341.94       104.66 o                         
   6   0   6        789.60        846.39        19.99 o                         
   7   0   6       3460.73       3669.01        52.51 o                         
   8   0   6        440.38        506.78        15.34 o                         
   9   0   6       5074.74       5762.95        88.07 o                         
  10   0   6        341.65        331.23        15.97 o                         
  11   0   6         28.09         34.31        12.42 o                         
  12   0   6        926.87        855.26        31.67 o                         
  13   0   6       1010.27        988.61        47.48 o                         
  14   0   6       3499.34       3838.48       116.61 o                         
  15   0   6          1.37          4.93        21.22 o                         
  16   0   6       2762.54       3268.05       127.13 o                         
  17   0   6         13.45         21.67        26.80 o                         
  18   0   6        345.38        385.49        66.78 o                         
  19   0   6        229.25        187.04        58.51 o                         
  20   0   6        424.15        454.22        82.22 o                         
   1   1   6      31722.24      34893.18       259.28 o                         
   2   1   6      13230.86      14164.38       106.54 o                         
   3   1   6         30.82         27.08         4.12 o                         
   4   1   6      12915.88      12922.95        99.67 o                         
   5   1   6       1490.56       1370.19        17.80 o                         
   6   1   6      13020.65      13281.53       105.81 o                         
   7   1   6        476.09        398.63         9.91 o                         
   8   1   6      11369.56      12155.46       107.00 o                         
   9   1   6        597.55        758.58        16.18 o                         
  10   1   6       7422.83       7835.15        84.68 o                         
  11   1   6       1059.27       1068.37        23.14 o                         
  12   1   6       2473.58       2498.51        42.53 o                         
  13   1   6        409.97        414.55        20.89 o                         
  14   1   6         67.90         29.33        13.02 o                         
  15   1   6        232.49        239.05        24.00 o                         
  16   1   6         17.41         10.27        11.24 o                         
  17   1   6        391.11        341.31        21.39 o                         
  18   1   6         30.76         33.69        15.83 o                         
  19   1   6        121.79        169.38        24.45 o                         
  20   1   6        308.78        295.51        29.82 o                         
   0   2   6        689.37        774.58        24.19 o                         
   1   2   6      28424.46      29813.82       220.56 o                         
   2   2   6         47.57         52.83         4.73 o                         
   3   2   6        254.96        162.50         6.55 o                         
   4   2   6         81.23         74.81         5.16 o                         
   5   2   6       2487.97       2315.43        24.74 o                         
   6   2   6       1755.73       2160.94        24.12 o                         
   7   2   6       2792.33       2970.59        30.82 o                         
   8   2   6       4116.03       4534.04        45.86 o                         
   9   2   6       3903.34       4276.36        48.28 o                         
  10   2   6        794.98        853.06        17.04 o                         
  11   2   6         61.42         55.45         7.00 o                         
  12   2   6       1736.32       1796.53        28.74 o                         
  13   2   6       1052.09       1167.17        31.23 o                         
  14   2   6       1170.13       1290.00        40.84 o                         
  15   2   6         99.18         75.26        12.49 o                         
  16   2   6       1772.35       2009.04        50.84 o                         
  17   2   6         22.16         27.28        15.13 o                         
  18   2   6        174.33        181.20        25.97 o                         
  19   2   6         33.35         32.58        19.74 o                         
  20   2   6        115.78         68.54        23.58 o                         
   1   3   6      15054.28      14833.94       117.02 o                         
   2   3   6       3062.81       3347.46        31.74 o                         
   3   3   6        137.91        136.37         6.84 o                         
   4   3   6       6674.06       7250.56        60.76 o                         
   5   3   6       1991.28       1970.07        22.29 o                         
   6   3   6       2002.61       1790.04        21.52 o                         
   7   3   6        171.40        140.44         7.17 o                         
   8   3   6       1037.20       1030.08        19.94 o                         
   9   3   6        427.84        404.27        12.81 o                         
  10   3   6         22.14          9.56         5.59 o                         
  11   3   6         23.25         31.10         7.26 o                         
  12   3   6        297.39        280.68        12.89 o                         
  13   3   6         50.51         56.57         9.17 o                         
  14   3   6         54.97         45.67        12.58 o                         
  15   3   6          0.63         -6.32        11.60 o                         
  16   3   6          0.40         -2.60        11.74 o                         
  17   3   6         20.16         11.00        15.33 o                         
  18   3   6          0.09         10.86        20.25 o                         
  19   3   6        132.09        156.16        28.51 o                         
  20   3   6          9.24          1.49        23.45 o                         
   0   4   6       3933.89       4233.56        58.55 o                         
   1   4   6         33.41         23.88         5.44 o                         
   2   4   6        429.53        404.27        10.13 o                         
   3   4   6       4327.20       4604.58        41.57 o                         
   4   4   6        337.81        381.26         9.95 o                         
   5   4   6        181.29        158.65         7.15 o                         
   6   4   6       1861.77       1856.51        22.77 o                         
   7   4   6          0.32         -4.66         4.66 o                         
   8   4   6        117.10         87.45         6.83 o                         
   9   4   6         12.19          5.80         5.16 o                         
  10   4   6        485.01        477.89        14.06 o                         
  11   4   6        112.08        119.39         8.16 o                         
  12   4   6        784.33        770.46        25.46 o                         
  13   4   6         26.28         19.12         7.14 o                         
  14   4   6        456.19        434.20        19.26 o                         
  15   4   6        315.03        348.24        20.11 o                         
  16   4   6         59.24         42.44        12.43 o                         
  17   4   6         49.40         38.48        15.49 o                         
  18   4   6         65.77         57.89        17.82 o                         
  19   4   6          7.30         18.90        11.29 o                         
  20   4   6          3.55         -6.10        11.41 o                         
   1   5   6       2761.12       2986.39        31.86 o                         
   2   5   6         90.30         77.79         6.37 o                         
   3   5   6       1798.04       1729.78        21.48 o                         
   4   5   6       3307.85       3269.81        33.01 o                         
   5   5   6       3098.58       3544.34        34.48 o                         
   6   5   6       6303.33       6909.51        61.51 o                         
   7   5   6         39.09         28.76         5.80 o                         
   8   5   6       1365.31       1291.40        24.42 o                         
   9   5   6        212.88        211.07         9.81 o                         
  10   5   6       3208.37       3208.17        42.00 o                         
  11   5   6        193.28        201.88        12.40 o                         
  12   5   6        731.72        739.37        21.99 o                         
  13   5   6        202.63        156.39        12.46 o                         
  14   5   6         14.07          0.90         9.29 o                         
  15   5   6         12.71         14.49        10.22 o                         
  16   5   6          4.48          3.77        11.30 o                         
  17   5   6         30.83         19.86        14.51 o                         
  18   5   6         57.10         18.46        15.10 o                         
  19   5   6         17.10         36.68        17.26 o                         
  20   5   6         15.71         27.12        16.69 o                         
   0   6   6      22902.05      24520.89       262.65 o                         
   1   6   6        636.48        631.18        14.69 o                         
   2   6   6       3853.60       3725.62        37.81 o                         
   3   6   6        264.83        236.39         9.61 o                         
   4   6   6       6107.69       6234.83        55.08 o                         
   5   6   6        193.36        188.00         8.42 o                         
   6   6   6      11365.91      12355.53        99.93 o                         
   7   6   6       2891.51       2973.89        35.32 o                         
   8   6   6        800.84        827.83        17.14 o                         
   9   6   6        561.39        564.51        18.58 o                         
  10   6   6        886.43        880.43        22.67 o                         
  11   6   6        687.76        713.86        21.71 o                         
  12   6   6       2877.65       2881.92        45.00 o                         
  13   6   6        282.87        271.86        16.70 o                         
  14   6   6       1702.36       1788.10        45.74 o                         
  15   6   6         77.24         49.76        12.07 o                         
  16   6   6        857.46        879.41        34.05 o                         
  17   6   6         17.66        -15.78        15.78 o                         
  18   6   6        503.60        490.70        34.19 o                         
  19   6   6          1.04          8.47        18.87 o                         
  20   6   6         45.96        119.03        41.30 o                         
   1   7   6       3795.88       3889.91        40.35 o                         
   2   7   6        561.62        713.90        16.75 o                         
   3   7   6          4.33         -0.88         5.48 o                         
   4   7   6       5402.48       5199.88        49.65 o                         
   5   7   6       1325.62       1468.45        25.04 o                         
   6   7   6      15263.98      15921.95       127.20 o                         
   7   7   6        704.41        652.31        16.51 o                         
   8   7   6       7074.34       7419.30        72.28 o                         
   9   7   6        426.54        451.35        16.55 o                         
  10   7   6       3359.30       3566.24        50.68 o                         
  11   7   6         12.61         19.29         9.37 o                         
  12   7   6        951.76        934.88        27.38 o                         
  13   7   6        113.56        120.09        12.81 o                         
  14   7   6         20.84         50.36        12.02 o                         
  15   7   6         12.63         -4.18        12.50 o                         
  16   7   6         10.67         10.22        14.14 o                         
  17   7   6          8.88          9.39        17.55 o                         
  18   7   6        190.55        236.01        27.47 o                         
  19   7   6          6.25         15.51        20.48 o                         
   0   8   6      21984.78      22511.46       260.47 o                         
   1   8   6        463.80        395.12        14.80 o                         
   2   8   6      28699.16      30662.15       240.24 o                         
   3   8   6        104.38         78.00         7.58 o                         
   4   8   6      13215.55      13860.79       111.58 o                         
   5   8   6       1811.47       1948.51        26.93 o                         
   6   8   6       1800.18       1626.40        27.34 o                         
   7   8   6         29.54         22.94         5.91 o                         
   8   8   6        782.70        813.21        26.16 o                         
   9   8   6        948.16        975.37        26.85 o                         
  10   8   6         30.34         25.13         9.99 o                         
  11   8   6       1261.69       1338.48        32.63 o                         
  12   8   6        893.50        888.24        27.63 o                         
  13   8   6          0.39         10.21        11.71 o                         
  14   8   6       1461.79       1602.88        39.36 o                         
  15   8   6        116.70         71.20        15.66 o                         
  16   8   6       1171.71       1214.26        41.46 o                         
  17   8   6         33.68         15.33        20.71 o                         
  18   8   6        455.94        485.16        38.93 o                         
  19   8   6          3.63         45.86        24.26 o                         
   1   9   6       5864.20       6407.93        60.03 o                         
   2   9   6       4368.75       4624.45        48.92 o                         
   3   9   6        342.37        434.40        13.54 o                         
   4   9   6       3171.21       3126.00        35.77 o                         
   5   9   6       1674.75       1797.48        28.17 o                         
   6   9   6       3098.84       3082.99        36.48 o                         
   7   9   6       1143.46       1214.80        24.18 o                         
   8   9   6       5618.61       5674.58        68.96 o                         
   9   9   6        591.79        534.53        21.20 o                         
  10   9   6       1509.14       1478.91        36.39 o                         
  11   9   6        530.99        587.92        23.03 o                         
  12   9   6       1071.89       1104.54        38.71 o                         
  13   9   6         15.22         -0.07        12.84 o                         
  14   9   6          7.18         18.94        14.16 o                         
  15   9   6         65.43         30.87        16.34 o                         
  16   9   6          0.06         11.23        17.82 o                         
  17   9   6        111.51        112.28        25.08 o                         
  18   9   6         18.83        -13.39        26.05 o                         
  19   9   6         32.26         56.75        31.73 o                         
   0  10   6        433.73        411.62        20.89 o                         
   1  10   6       2299.29       2511.30        35.93 o                         
   2  10   6         50.45         29.68         8.04 o                         
   3  10   6        562.90        501.31        15.49 o                         
   4  10   6        811.89        982.56        21.64 o                         
   5  10   6       3245.03       3447.44        40.67 o                         
   6  10   6        988.26        974.76        20.94 o                         
   7  10   6        513.61        523.32        17.87 o                         
   8  10   6       1197.54       1251.10        31.10 o                         
   9  10   6         26.60         19.01        11.22 o                         
  10  10   6        130.56        106.34        14.79 o                         
  11  10   6        438.68        423.95        23.33 o                         
  12  10   6       1460.60       1534.20        41.85 o                         
  13  10   6         79.48         56.15        16.44 o                         
  14  10   6        343.97        348.77        25.43 o                         
  15  10   6         20.80          9.50        19.15 o                         
  16  10   6        255.41        243.97        34.65 o                         
  17  10   6          3.76          3.06        22.45 o                         
  18  10   6         90.53        113.25        34.08 o                         
   1  11   6       2354.34       2499.56        35.77 o                         
   2  11   6        140.81        125.99        10.52 o                         
   3  11   6        670.58        694.05        19.03 o                         
   4  11   6       2367.77       2446.54        35.41 o                         
   5  11   6          5.02         -1.51         7.88 o                         
   6  11   6        115.76        110.61        11.19 o                         
   7  11   6         92.07         78.70        12.08 o                         
   8  11   6        632.32        577.00        25.52 o                         
   9  11   6         56.02         37.77        13.56 o                         
  10  11   6        335.93        327.97        23.54 o                         
  11  11   6        277.37        215.93        21.04 o                         
  12  11   6         74.33         39.39        17.28 o                         
  13  11   6         42.34         -3.47        17.43 o                         
  14  11   6       1065.84       1095.47        43.68 o                         
  15  11   6          4.33          1.91        20.28 o                         
  16  11   6          7.39         16.86        26.69 o                         
  17  11   6         48.86        -17.70        27.50 o                         
  18  11   6          1.03         15.09        33.69 o                         
   0  12   6       5029.31       5427.94        91.44 o                         
   1  12   6       1305.97       1381.58        30.73 o                         
   2  12   6       3275.09       3270.46        48.24 o                         
   3  12   6        741.87        685.24        23.25 o                         
   4  12   6       3097.29       3175.36        51.40 o                         
   5  12   6       1935.30       2028.54        45.41 o                         
   6  12   6       2037.31       2060.15        47.43 o                         
   7  12   6        377.03        395.73        23.86 o                         
   8  12   6        679.38        674.70        31.56 o                         
   9  12   6         60.17         32.89        17.56 o                         
  10  12   6       1174.26        975.77        42.79 o                         
  11  12   6        290.19        224.92        27.75 o                         
  12  12   6        295.29        244.78        28.86 o                         
  13  12   6         73.30         43.45        22.08 o                         
  14  12   6        458.36        476.49        36.12 o                         
  15  12   6         61.52         16.01        25.15 o                         
  16  12   6         20.16         27.30        33.28 o                         
  17  12   6         37.88         -7.62        32.81 o                         
   1  13   6         31.41          3.51        17.60 o                         
   2  13   6        609.42        584.11        36.42 o                         
   3  13   6        176.18        126.21        21.39 o                         
   4  13   6       6110.59       6339.16       108.68 o                         
   5  13   6          2.98         31.68        15.53 o                         
   6  13   6       4476.01       4619.28        89.32 o                         
   7  13   6          0.11         38.20        20.21 o                         
   8  13   6       3031.50       3038.69       119.30 o                         
   9  13   6        327.50        359.75        36.75 o                         
  10  13   6       1681.64       1864.66        97.83 o                         
  11  13   6         50.91         85.62        27.44 o                         
  12  13   6        352.25        430.54        41.14 o                         
  13  13   6         24.20         59.62        27.23 o                         
  14  13   6        260.16        294.56        37.37 o                         
  15  13   6         99.97         75.53        31.17 o                         
  16  13   6         90.09         55.17        36.53 o                         
  17  13   6         74.34         25.83        63.33 o                         
   0  14   6      17417.67      18846.75       478.90 o                         
   1  14   6         66.55         55.97        40.34 o                         
   2  14   6       8197.56       9299.38       188.65 o                         
   3  14   6       1191.00       1351.45        58.91 o                         
   4  14   6       5181.90       5596.49       126.43 o                         
   5  14   6        434.10        497.11        39.91 o                         
   6  14   6       2519.82       2695.44       101.92 o                         
   7  14   6       1852.92       1967.26        90.87 o                         
   8  14   6         94.11         61.57        36.46 o                         
   9  14   6        213.80        173.73        42.77 o                         
  10  14   6        740.84        688.50        59.60 o                         
  11  14   6        798.90        779.53        60.66 o                         
  12  14   6       1343.24       1598.51        86.48 o                         
  13  14   6          9.50         -7.01        27.36 o                         
  14  14   6        567.07        542.74        58.11 o                         
  15  14   6          8.00         -4.27        38.65 o                         
  16  14   6        188.26        175.00        79.35 o                         
   1  15   6        146.59         90.53        33.79 o                         
   2  15   6        311.12        325.72        42.48 o                         
   3  15   6        289.29        319.88        35.64 o                         
   4  15   6       4945.57       5166.83       141.00 o                         
   5  15   6        728.99        721.03        64.64 o                         
   6  15   6       3423.48       3802.36       142.87 o                         
   7  15   6        553.69        463.70        64.98 o                         
   8  15   6       2025.14       2046.50       134.57 o                         
   9  15   6        195.97        152.18        46.83 o                         
  10  15   6       1823.93       2004.30       119.82 o                         
  11  15   6        679.55        737.25        85.22 o                         
  12  15   6        706.82        602.89        66.61 o                         
  13  15   6         37.42        -28.96        36.93 o                         
  14  15   6        163.26        102.86        49.30 o                         
  15  15   6         59.84          1.73        39.54 o                         
   0  16   6       2456.18       2414.23       161.06 o                         
   1  16   6         72.73         24.43        33.55 o                         
   2  16   6       2636.23       2851.80       105.11 o                         
   3  16   6         17.48        -22.85        27.49 o                         
   4  16   6       1757.11       1816.40        95.89 o                         
   5  16   6         51.84         29.28        35.18 o                         
   6  16   6       1599.06       1504.87       104.12 o                         
   7  16   6        512.66        540.01        77.82 o                         
   8  16   6        421.77        351.86        60.86 o                         
   9  16   6        219.87        182.95        52.18 o                         
  10  16   6         21.06         62.63        40.57 o                         
  11  16   6          0.27          7.68        36.39 o                         
  12  16   6        150.84        216.78        52.48 o                         
  13  16   6          7.41         -2.44        42.24 o                         
  14  16   6        210.64        146.18        52.71 o                         
   1  17   6         50.13         22.41        64.63 o                         
   2  17   6        708.33        725.02        70.54 o                         
   3  17   6         23.85         21.17        34.95 o                         
   4  17   6         60.81         86.27        42.43 o                         
   5  17   6          2.28          7.85        41.82 o                         
   6  17   6          1.40        -33.81        41.71 o                         
   7  17   6         62.07         36.28        57.27 o                         
   8  17   6        244.88        310.02        69.75 o                         
   9  17   6         41.19        -29.26        42.47 o                         
  10  17   6         71.16        119.90        68.12 o                         
  11  17   6        139.29        125.29        48.84 o                         
  12  17   6          6.36          6.23        44.15 o                         
  13  17   6        112.67        107.94        49.19 o                         
   0  18   6       1085.50       1160.10       112.25 o                         
   1  18   6         50.10         50.72        36.17 o                         
   2  18   6         34.45         25.91        40.47 o                         
   3  18   6         54.34         82.46        41.45 o                         
   4  18   6          7.14         31.78        46.82 o                         
   5  18   6        217.01        190.99       106.19 o                         
   6  18   6        217.30         76.65        64.87 o                         
   7  18   6         43.30        -47.25        47.25 o                         
   8  18   6          9.07        -47.75        47.75 o                         
   9  18   6          1.31         36.85        47.25 o                         
  10  18   6        140.99        170.79        58.39 o                         
  11  18   6         33.06         51.57        47.53 o                         
  12  18   6         70.80         44.28        44.44 o                         
   1  19   6        125.07         80.81        46.08 o                         
   2  19   6        540.57        431.73        59.40 o                         
   3  19   6          1.60         78.75        50.71 o                         
   4  19   6        754.63        657.56       112.77 o                         
   5  19   6         31.03         -7.00        56.63 o                         
   6  19   6        760.43        789.87       127.84 o                         
   7  19   6          0.17         -8.27        56.36 o                         
   8  19   6        832.18        920.77       106.25 o                         
   9  19   6         33.31         38.04        50.04 o                         
  10  19   6        552.96        592.01        82.69 o                         
  11  19   6          2.54         49.98        83.79 o                         
   0  20   6        676.15        788.97       101.43 o                         
   1  20   6         30.52         66.60        48.83 o                         
   2  20   6        809.79        860.79        94.00 o                         
   3  20   6        211.93        234.67        82.49 o                         
   4  20   6       1249.20       1515.54       156.32 o                         
   5  20   6        420.96        436.03       102.07 o                         
   6  20   6        155.41        106.51        66.19 o                         
   7  20   6         57.89        -29.36        62.98 o                         
   8  20   6         22.19         10.77        56.14 o                         
   9  20   6         34.27          4.20        54.08 o                         
   1  21   6        707.99        403.54        86.47 o                         
   2  21   6        456.38        546.29        93.92 o                         
   3  21   6        112.72          0.60        64.25 o                         
   4  21   6        372.62        367.86       106.49 o                         
   5  21   6         10.07         18.44        72.79 o                         
   6  21   6       1035.17       1103.70       120.12 o                         
   7  21   6          0.82        -29.88        66.73 o                         
   0  22   6       1230.26       1471.33       251.38 o                         
   1  22   6          0.42        -84.67        84.67 o                         
   2  22   6        316.89        390.92        92.32 o                         
   3  22   6         36.31        -24.40        68.79 o                         
   4  22   6        323.97        277.32        95.60 o                         
   1   1   7      25910.20      26324.55       202.81 o                         
   2   1   7       6269.77       6518.11        54.46 o                         
   3   1   7       1623.18       1818.26        20.84 o                         
   4   1   7        593.27        405.29        10.19 o                         
   5   1   7      11753.84      12243.52        98.38 o                         
   6   1   7       1728.15       1541.00        21.48 o                         
   7   1   7        763.10        887.90        16.63 o                         
   8   1   7       8093.59       8788.74        79.58 o                         
   9   1   7        613.65        627.25        14.62 o                         
  10   1   7       2415.68       2515.60        33.26 o                         
  11   1   7          6.26          0.69         4.95 o                         
  12   1   7        385.40        408.73        13.05 o                         
  13   1   7        353.28        364.76        15.49 o                         
  14   1   7        519.22        537.94        24.77 o                         
  15   1   7         47.61         26.62        11.86 o                         
  16   1   7         76.39         25.96        13.95 o                         
  17   1   7          2.96         -6.47         9.62 o                         
  18   1   7        119.25        109.17        20.85 o                         
  19   1   7          1.87          0.58        13.53 o                         
  20   1   7         21.15        -11.01        14.16 o                         
   0   2   7      12904.60      11938.16       139.33 o                         
   1   2   7       2724.69       2718.48        30.39 o                         
   2   2   7      29429.23      29540.67       213.10 o                         
   3   2   7      11375.71      11483.38        86.21 o                         
   4   2   7       7208.00       7166.23        60.28 o                         
   5   2   7         94.62         83.59         5.52 o                         
   6   2   7       8171.92       8626.01        72.68 o                         
   7   2   7        465.78        394.96        15.10 o                         
   8   2   7        193.16        156.44         7.99 o                         
   9   2   7        207.18        204.79         8.80 o                         
  10   2   7        106.21         76.28         7.51 o                         
  11   2   7        131.38        107.55         7.45 o                         
  12   2   7       1946.16       2028.56        32.67 o                         
  13   2   7         74.49         79.35         9.27 o                         
  14   2   7        467.92        541.50        22.62 o                         
  15   2   7         51.73         44.92        13.37 o                         
  16   2   7        914.90        975.06        36.56 o                         
  17   2   7          4.28         -6.62        11.46 o                         
  18   2   7        439.10        474.92        46.42 o                         
  19   2   7          5.36         -7.44        11.69 o                         
  20   2   7        103.94         76.08        21.22 o                         
   1   3   7       1677.42       1671.49        24.73 o                         
   2   3   7       8493.65       8537.54        72.44 o                         
   3   3   7       9687.64       9939.95        78.53 o                         
   4   3   7       9069.31       9095.34        75.79 o                         
   5   3   7        435.65        451.74        11.24 o                         
   6   3   7       1091.29        878.29        17.94 o                         
   7   3   7          3.73          5.45         5.21 o                         
   8   3   7      12981.02      14031.75       123.02 o                         
   9   3   7        747.77        801.80        18.28 o                         
  10   3   7      10381.28      11237.57       112.34 o                         
  11   3   7        158.01        161.87         9.55 o                         
  12   3   7        615.89        612.41        18.57 o                         
  13   3   7        615.78        621.07        21.57 o                         
  14   3   7        967.61       1045.94        29.54 o                         
  15   3   7        135.31        117.66        14.99 o                         
  16   3   7        167.49        166.95        14.52 o                         
  17   3   7         93.47         81.97        14.29 o                         
  18   3   7        151.90        139.97        17.23 o                         
  19   3   7         91.74         86.14        21.71 o                         
  20   3   7        174.51        138.19        25.45 o                         
   0   4   7         54.52         16.57         9.14 o                         
   1   4   7         96.63        105.76         7.08 o                         
   2   4   7       3516.61       3319.09        34.28 o                         
   3   4   7       1848.66       1880.05        23.18 o                         
   4   4   7        383.37        230.03         8.91 o                         
   5   4   7        520.05        456.17        13.70 o                         
   6   4   7       9790.06      10606.05        87.22 o                         
   7   4   7        454.53        420.55        11.43 o                         
   8   4   7        184.65        193.16         9.43 o                         
   9   4   7       1029.19       1118.03        21.40 o                         
  10   4   7       3213.81       3473.09        44.83 o                         
  11   4   7        440.43        481.23        15.79 o                         
  12   4   7       2997.49       3238.43        52.81 o                         
  13   4   7         95.74         71.32        10.87 o                         
  14   4   7       2115.57       2299.18        46.10 o                         
  15   4   7         16.23         33.91        11.18 o                         
  16   4   7       1610.20       1787.58        45.40 o                         
  17   4   7         35.09         26.08        13.99 o                         
  18   4   7        341.29        351.32        31.66 o                         
  19   4   7          2.29        -14.13        14.13 o                         
  20   4   7        277.04        312.15        39.01 o                         
   1   5   7       2310.94       2231.55        27.62 o                         
   2   5   7        239.86        223.45        10.08 o                         
   3   5   7       3287.62       3314.55        33.93 o                         
   4   5   7      20034.81      21563.50       161.53 o                         
   5   5   7          5.31          1.86         5.02 o                         
   6   5   7       2420.04       2122.69        25.38 o                         
   7   5   7          7.78         -0.92         5.41 o                         
   8   5   7       3757.48       3507.73        41.01 o                         
   9   5   7        318.61        259.70        11.08 o                         
  10   5   7       4396.93       4584.31        57.17 o                         
  11   5   7        286.62        302.15        17.35 o                         
  12   5   7        994.53        884.43        24.54 o                         
  13   5   7        726.18        759.07        28.84 o                         
  14   5   7        642.17        623.14        24.57 o                         
  15   5   7         25.36         19.48        10.17 o                         
  16   5   7         12.21         20.24        12.99 o                         
  17   5   7         40.40         44.85        16.46 o                         
  18   5   7        163.07        163.91        22.31 o                         
  19   5   7         70.05         74.51        20.21 o                         
  20   5   7         45.50         15.41        23.55 o                         
   0   6   7        352.84        444.52        20.94 o                         
   1   6   7       1860.66       1840.58        25.91 o                         
   2   6   7      17406.37      17823.01       145.94 o                         
   3   6   7        255.32        170.06         9.63 o                         
   4   6   7       5411.88       5639.21        51.57 o                         
   5   6   7       1217.97       1349.90        22.37 o                         
   6   6   7       2983.21       3109.36        34.31 o                         
   7   6   7       1056.20       1134.74        23.00 o                         
   8   6   7       2451.20       2653.32        33.74 o                         
   9   6   7       2227.52       2130.97        32.71 o                         
  10   6   7        189.38        176.31        12.86 o                         
  11   6   7        937.53        970.74        26.87 o                         
  12   6   7        260.75        241.14        15.15 o                         
  13   6   7         14.44          5.76         9.95 o                         
  14   6   7        204.31        193.34        16.71 o                         
  15   6   7         15.28         26.43        12.01 o                         
  16   6   7        229.69        203.27        20.61 o                         
  17   6   7          6.02         14.73        18.18 o                         
  18   6   7          3.61         -3.45        18.67 o                         
  19   6   7          0.49        -18.67        18.67 o                         
   1   7   7         16.87         16.23         6.48 o                         
   2   7   7       3670.59       4122.07        44.38 o                         
   3   7   7        382.78        333.93        11.72 o                         
   4   7   7        296.03        276.87        10.83 o                         
   5   7   7          1.67          5.25         5.81 o                         
   6   7   7        129.49        145.50         9.04 o                         
   7   7   7        173.01        154.96        10.08 o                         
   8   7   7       1211.70       1192.18        24.82 o                         
   9   7   7       1045.81       1083.60        28.23 o                         
  10   7   7        130.71        145.38        12.74 o                         
  11   7   7        297.16        293.80        16.64 o                         
  12   7   7        497.77        422.70        19.84 o                         
  13   7   7        200.77        175.24        15.28 o                         
  14   7   7          0.85        -11.64        11.64 o                         
  15   7   7        244.85        158.73        17.21 o                         
  16   7   7          2.39         -8.16        12.80 o                         
  17   7   7          2.19         -3.89        17.11 o                         
  18   7   7         73.74         58.35        23.38 o                         
  19   7   7          2.52         42.13        22.04 o                         
   0   8   7       8868.08       9404.77       120.84 o                         
   1   8   7       4532.28       4836.30        50.54 o                         
   2   8   7        550.63        442.99        14.45 o                         
   3   8   7       3208.05       3616.02        39.89 o                         
   4   8   7        372.90        298.96        11.91 o                         
   5   8   7         14.93         29.10         6.68 o                         
   6   8   7          4.18         -6.45         6.45 o                         
   7   8   7       1815.40       1958.10        29.92 o                         
   8   8   7        442.41        428.17        16.87 o                         
   9   8   7          4.34          2.54         9.25 o                         
  10   8   7        164.22        124.49        13.31 o                         
  11   8   7        224.15        176.55        14.90 o                         
  12   8   7        349.48        313.64        18.55 o                         
  13   8   7        231.24        176.89        16.73 o                         
  14   8   7        148.40        113.96        15.58 o                         
  15   8   7         25.15         30.17        14.83 o                         
  16   8   7        322.49        295.83        24.69 o                         
  17   8   7          4.12         -4.41        19.86 o                         
  18   8   7        180.96        161.06        30.64 o                         
  19   8   7         55.84         63.72        25.65 o                         
   1   9   7       4322.13       4833.16        49.57 o                         
   2   9   7        432.65        305.57        13.74 o                         
   3   9   7         38.89         21.22         7.10 o                         
   4   9   7       1606.70       1568.10        26.95 o                         
   5   9   7        126.86        115.72         9.34 o                         
   6   9   7       8212.73       8778.55        79.51 o                         
   7   9   7        658.39        616.24        17.70 o                         
   8   9   7       1713.12       1737.96        35.36 o                         
   9   9   7        908.38        936.52        28.39 o                         
  10   9   7       1342.30       1387.46        38.92 o                         
  11   9   7        602.90        476.32        21.99 o                         
  12   9   7       3106.06       3508.99        62.75 o                         
  13   9   7        474.36        463.99        25.68 o                         
  14   9   7        812.01        751.22        32.18 o                         
  15   9   7        250.88        205.95        22.81 o                         
  16   9   7         48.27         70.75        21.44 o                         
  17   9   7         68.08         82.97        23.54 o                         
  18   9   7          3.48        -16.88        25.20 o                         
   0  10   7      13423.91      14064.92       173.10 o                         
   1  10   7       1051.15       1050.16        23.52 o                         
   2  10   7       9698.01      10205.63        93.13 o                         
   3  10   7        506.22        448.73        15.01 o                         
   4  10   7      11033.96      11183.52        98.21 o                         
   5  10   7          6.00          6.37         7.57 o                         
   6  10   7        246.08        212.06        11.60 o                         
   7  10   7        380.57        303.83        15.18 o                         
   8  10   7        825.86        882.62        28.54 o                         
   9  10   7          2.52          8.79        11.86 o                         
  10  10   7         32.71          6.13        12.71 o                         
  11  10   7         69.41         31.40        14.69 o                         
  12  10   7       1058.44       1168.50        40.36 o                         
  13  10   7         61.70         48.31        17.06 o                         
  14  10   7        799.08        849.57        36.93 o                         
  15  10   7         19.03         16.33        20.31 o                         
  16  10   7        780.28        850.56        51.28 o                         
  17  10   7         16.32         -7.50        26.48 o                         
  18  10   7        433.92        435.58        50.11 o                         
   1  11   7       1183.01       1148.91        27.29 o                         
   2  11   7       3404.27       3421.24        43.54 o                         
   3  11   7       5008.52       5568.08        58.82 o                         
   4  11   7       4466.27       4745.72        54.32 o                         
   5  11   7       1876.99       2039.45        36.60 o                         
   6  11   7       9411.55       9796.14       102.69 o                         
   7  11   7          0.93         -3.13        10.65 o                         
   8  11   7       7077.68       7739.61       104.38 o                         
   9  11   7         19.97         30.68        14.66 o                         
  10  11   7       2508.29       2906.85        62.11 o                         
  11  11   7        146.02        146.67        20.89 o                         
  12  11   7       1274.48       1455.97        51.39 o                         
  13  11   7         36.48         20.64        18.61 o                         
  14  11   7        463.52        456.67        32.04 o                         
  15  11   7        199.84        213.16        29.83 o                         
  16  11   7          6.27        -26.73        26.73 o                         
  17  11   7         39.79         43.52        30.65 o                         
   0  12   7       4210.91       4457.99        87.43 o                         
   1  12   7        379.30        342.10        19.45 o                         
   2  12   7       3483.44       3645.76        61.35 o                         
   3  12   7        932.70        947.30        31.68 o                         
   4  12   7        396.78        390.94        20.84 o                         
   5  12   7       2734.04       2816.07        56.11 o                         
   6  12   7        146.30        179.50        17.38 o                         
   7  12   7        201.24        174.83        20.31 o                         
   8  12   7         76.54         13.06        18.58 o                         
   9  12   7         52.16         21.56        20.61 o                         
  10  12   7       3252.05       3239.39        87.44 o                         
  11  12   7          1.25          7.31        21.03 o                         
  12  12   7       1718.71       1866.49        70.83 o                         
  13  12   7        250.81        254.69        32.05 o                         
  14  12   7        398.42        396.13        36.16 o                         
  15  12   7          8.95         -6.59        24.23 o                         
  16  12   7        745.98        773.91        63.80 o                         
  17  12   7         20.11        -31.50        31.50 o                         
   1  13   7        309.45        205.54        28.99 o                         
   2  13   7       2905.60       2777.14        81.84 o                         
   3  13   7       1528.32       1727.66        60.15 o                         
   4  13   7       2853.95       2684.42        71.31 o                         
   5  13   7         38.27         64.16        19.84 o                         
   6  13   7       1394.59       1369.06        54.75 o                         
   7  13   7        190.21        166.65        25.70 o                         
   8  13   7       1586.63       1637.81        77.33 o                         
   9  13   7         63.79         77.84        29.67 o                         
  10  13   7        499.06        513.83        43.57 o                         
  11  13   7        114.72         49.06        28.06 o                         
  12  13   7         96.01         96.80        29.95 o                         
  13  13   7         65.08         63.39        28.71 o                         
  14  13   7          7.57         45.50        30.79 o                         
  15  13   7         57.90         45.40        31.88 o                         
  16  13   7          0.12         -5.22        37.67 o                         
   0  14   7       1602.58       1500.39       103.25 o                         
   1  14   7          2.78        -20.53        35.05 o                         
   2  14   7        476.93        434.99        40.56 o                         
   3  14   7        294.11        285.10        33.34 o                         
   4  14   7        520.83        456.81        38.52 o                         
   5  14   7        910.04        998.78        57.49 o                         
   6  14   7         32.18         58.90        28.32 o                         
   7  14   7         14.65         15.78        30.38 o                         
   8  14   7         29.45         26.55        33.81 o                         
   9  14   7        299.58        221.40        47.75 o                         
  10  14   7        263.24        298.37        52.25 o                         
  11  14   7          0.76        -18.47        30.03 o                         
  12  14   7         47.10        -10.24        29.36 o                         
  13  14   7          2.41         -1.33        30.76 o                         
  14  14   7        142.70        141.17        45.55 o                         
  15  14   7          2.15         -3.43        38.68 o                         
  16  14   7         34.67         40.86        54.29 o                         
   1  15   7          3.98         43.30        31.79 o                         
   2  15   7        671.91        625.79        67.80 o                         
   3  15   7          0.41          7.98        27.26 o                         
   4  15   7         72.73         41.42        27.87 o                         
   5  15   7        115.11         36.89        32.23 o                         
   6  15   7        497.72        499.30        63.80 o                         
   7  15   7          4.80         12.93        35.32 o                         
   8  15   7        806.22        805.82        75.61 o                         
   9  15   7         15.79         67.46        40.62 o                         
  10  15   7        324.54        234.82        59.22 o                         
  11  15   7         66.41          6.70        40.43 o                         
  12  15   7         90.66         95.14        43.10 o                         
  13  15   7         57.76         89.90        43.49 o                         
  14  15   7         21.26         12.58        42.41 o                         
  15  15   7          7.35         86.79        44.45 o                         
   0  16   7      13259.80      14155.80       587.41 o                         
   1  16   7         27.11        -27.08        47.14 o                         
   2  16   7       4180.26       4289.86       127.60 o                         
   3  16   7        227.22        147.93        37.57 o                         
   4  16   7        733.84        738.83        60.65 o                         
   5  16   7         28.78         20.32        36.84 o                         
   6  16   7        446.68        479.17        75.16 o                         
   7  16   7        464.92        496.99        78.57 o                         
   8  16   7        134.07        154.00        51.09 o                         
   9  16   7        215.42        198.24        54.89 o                         
  10  16   7         45.44         79.83        45.57 o                         
  11  16   7          2.29        -29.52        37.50 o                         
  12  16   7        136.99        110.39        45.49 o                         
  13  16   7         16.62         37.63        43.24 o                         
  14  16   7        321.39        379.07        60.32 o                         
   1  17   7        330.66        284.44        93.51 o                         
   2  17   7       1123.71       1062.03       101.18 o                         
   3  17   7        828.90        828.25        63.52 o                         
   4  17   7       1941.48       1974.81       108.15 o                         
   5  17   7          4.38        -39.13        39.13 o                         
   6  17   7       2107.57       2242.15       143.30 o                         
   7  17   7        331.57        282.90        78.25 o                         
   8  17   7       1981.36       2081.05       135.63 o                         
   9  17   7        127.36        158.18        53.15 o                         
  10  17   7       1368.90       1544.17       121.47 o                         
  11  17   7         24.80         55.55        48.11 o                         
  12  17   7        361.09        373.17        61.51 o                         
  13  17   7        140.92         78.78        68.44 o                         
   0  18   7       7769.32       8195.58       290.81 o                         
   1  18   7        284.54        286.68        56.82 o                         
   2  18   7       3212.68       3823.49       172.35 o                         
   3  18   7        224.30        260.18        56.47 o                         
   4  18   7       1759.84       1842.48       219.24 o                         
   5  18   7        386.26        276.20        65.02 o                         
   6  18   7        235.75        243.80        67.72 o                         
   7  18   7        233.20        199.92        62.30 o                         
   8  18   7         18.68         43.49        47.56 o                         
   9  18   7         33.74         57.40        47.89 o                         
  10  18   7        131.77        256.83        61.16 o                         
  11  18   7        102.60        105.85        54.57 o                         
  12  18   7        257.36        221.67       103.83 o                         
   1  19   7        803.71        917.10        78.75 o                         
   2  19   7        123.56         41.34        44.39 o                         
   3  19   7          1.13         18.72        46.62 o                         
   4  19   7        537.50        564.62        74.70 o                         
   5  19   7        152.80         59.72        53.53 o                         
   6  19   7       2118.22       2611.95       172.38 o                         
   7  19   7        190.48        197.41        76.11 o                         
   8  19   7       1653.05       2028.41       137.32 o                         
   9  19   7         12.65        -12.78        49.00 o                         
  10  19   7        376.38        298.88        77.00 o                         
   0  20   7        494.91        571.37       109.72 o                         
   1  20   7         82.34         61.22        48.45 o                         
   2  20   7        627.07        604.45        79.04 o                         
   3  20   7         41.76        -24.45        53.01 o                         
   4  20   7        125.05        -56.12        56.12 o                         
   5  20   7        118.03         93.15        67.67 o                         
   6  20   7          0.46         16.86        59.11 o                         
   7  20   7         30.10         12.45        61.00 o                         
   8  20   7          4.19        -43.47        50.72 o                         
   9  20   7        112.83        179.88       165.54 o                         
   1  21   7         47.10         24.97        52.53 o                         
   2  21   7         34.29         -5.31        50.39 o                         
   3  21   7          5.39        -73.61        84.54 o                         
   4  21   7         58.91         58.82        59.97 o                         
   5  21   7         15.21        -37.24        60.39 o                         
   6  21   7        159.46        205.68        69.48 o                         
   7  21   7         24.86        179.52       102.48 o                         
   0  22   7         33.72       -108.32       108.32 o                         
   1  22   7         25.45        -38.07        59.12 o                         
   2  22   7        143.51        153.10        62.31 o                         
   3  22   7         35.37        -63.88        63.88 o                         
   4  22   7        245.50        443.49       192.11 o                         
   0   0   8      17747.18      14775.91       239.25 o                         
   1   0   8        975.72       1034.76        29.51 o                         
   2   0   8      62914.82      62113.78       616.63 o                         
   3   0   8         15.15         19.83         8.11 o                         
   4   0   8      24743.38      25358.23       272.59 o                         
   5   0   8        195.43        238.96        13.08 o                         
   6   0   8       3379.12       4248.35        63.11 o                         
   7   0   8        345.58        306.99        16.20 o                         
   8   0   8       1130.13       1246.81        30.26 o                         
   9   0   8       2171.89       2295.76        40.09 o                         
  10   0   8         49.38         13.50         9.63 o                         
  11   0   8         47.98         41.71        10.38 o                         
  12   0   8       2142.73       2311.04        53.61 o                         
  13   0   8        505.02        417.88        28.05 o                         
  14   0   8       2818.22       3187.34        81.62 o                         
  15   0   8         59.09         57.37        13.21 o                         
  16   0   8       1006.44       1153.64        52.51 o                         
  17   0   8          0.80         17.78        17.68 o                         
  18   0   8        535.88        483.82        41.66 o                         
  19   0   8         25.06        -15.58        21.16 o                         
  20   0   8        207.43        164.14        33.39 o                         
   1   1   8       1044.61        958.28        20.54 o                         
   2   1   8      13711.25      13829.86       106.44 o                         
   3   1   8       2326.00       2466.21        25.97 o                         
   4   1   8       9144.15       9166.90        76.65 o                         
   5   1   8       2828.28       2955.13        32.24 o                         
   6   1   8      23895.67      25165.58       199.95 o                         
   7   1   8        481.68        582.75        16.30 o                         
   8   1   8      11007.57      11399.18       104.12 o                         
   9   1   8        384.76        388.75        11.60 o                         
  10   1   8       3780.06       3843.89        47.07 o                         
  11   1   8        226.70        235.34        11.26 o                         
  12   1   8       1381.44       1417.48        27.39 o                         
  13   1   8       1343.83       1414.60        32.43 o                         
  14   1   8         10.46         -0.98         9.04 o                         
  15   1   8        573.30        532.52        23.07 o                         
  16   1   8         66.66         48.72        15.55 o                         
  17   1   8        122.88        137.73        16.57 o                         
  18   1   8          0.83         -9.28        14.04 o                         
  19   1   8          1.06        -14.07        14.96 o                         
  20   1   8        259.67        260.10        25.72 o                         
   0   2   8        369.54        266.25        14.48 o                         
   1   2   8        142.85        136.98         8.82 o                         
   2   2   8       9684.81       9291.17        80.65 o                         
   3   2   8        218.96        234.10         8.09 o                         
   4   2   8        645.38        768.91        17.16 o                         
   5   2   8       1482.71       1383.73        21.65 o                         
   6   2   8        676.94        837.53        16.73 o                         
   7   2   8          4.55          4.10         5.91 o                         
   8   2   8       3755.55       3843.93        42.03 o                         
   9   2   8        914.30        965.25        18.45 o                         
  10   2   8        358.33        323.56        13.25 o                         
  11   2   8       1347.00       1364.11        31.52 o                         
  12   2   8       1528.69       1585.16        32.36 o                         
  13   2   8        220.99        181.42        13.15 o                         
  14   2   8       1810.99       1851.38        45.48 o                         
  15   2   8         20.29         19.23        11.48 o                         
  16   2   8       1073.99       1150.95        35.93 o                         
  17   2   8         18.25         10.59        13.11 o                         
  18   2   8        137.69        107.26        22.82 o                         
  19   2   8         15.46         12.95        15.69 o                         
  20   2   8         90.18         79.68        19.47 o                         
   1   3   8      17433.31      19098.34       157.05 o                         
   2   3   8        716.74        582.82        13.25 o                         
   3   3   8       2023.71       2098.18        24.97 o                         
   4   3   8       1323.21       1607.74        23.10 o                         
   5   3   8        338.59        351.90        10.67 o                         
   6   3   8        312.06        293.43        10.54 o                         
   7   3   8         11.81          5.34         6.09 o                         
   8   3   8        298.51        248.02        10.69 o                         
   9   3   8         68.31         47.70         6.60 o                         
  10   3   8        885.36        880.40        22.57 o                         
  11   3   8         23.39          3.52         7.52 o                         
  12   3   8         20.60          2.90         7.34 o                         
  13   3   8        390.39        414.64        18.13 o                         
  14   3   8        226.49        212.41        14.69 o                         
  15   3   8         37.98         42.77         9.58 o                         
  16   3   8        105.53        104.43        15.60 o                         
  17   3   8         12.03         -0.22        14.09 o                         
  18   3   8          1.05        -15.11        18.06 o                         
  19   3   8          0.29         -7.34        20.88 o                         
  20   3   8         32.18         36.48        18.36 o                         
   0   4   8       7258.69       8130.11       105.57 o                         
   1   4   8        228.87        177.07         9.53 o                         
   2   4   8       5756.00       5813.09        53.85 o                         
   3   4   8         96.05         70.15         6.35 o                         
   4   4   8       2465.22       2697.46        30.30 o                         
   5   4   8        219.41        211.78         9.85 o                         
   6   4   8        547.54        507.65        15.94 o                         
   7   4   8        315.88        285.66        10.59 o                         
   8   4   8         11.60          9.32         6.28 o                         
   9   4   8        514.58        558.85        16.68 o                         
  10   4   8          7.41         -0.13         7.70 o                         
  11   4   8         12.53          2.97         7.72 o                         
  12   4   8        420.32        432.07        17.46 o                         
  13   4   8        500.76        500.55        20.63 o                         
  14   4   8          4.63          8.84         9.97 o                         
  15   4   8        135.63        109.50        13.50 o                         
  16   4   8         36.12         27.98        14.33 o                         
  17   4   8         47.79         52.95        15.91 o                         
  18   4   8         35.08         25.30        18.04 o                         
  19   4   8          1.32         -9.04        16.89 o                         
  20   4   8         10.55         -9.58        42.37 o                         
   1   5   8        608.44        698.59        16.47 o                         
   2   5   8          8.90         -2.53         5.46 o                         
   3   5   8       3164.44       3673.95        38.47 o                         
   4   5   8       7680.63       7954.12        67.90 o                         
   5   5   8       1657.99       1796.82        25.01 o                         
   6   5   8       7735.33       8012.36        72.54 o                         
   7   5   8        118.97        110.17         8.15 o                         
   8   5   8       5723.64       5671.46        62.44 o                         
   9   5   8         19.76         29.24         8.14 o                         
  10   5   8       2842.24       2835.36        44.21 o                         
  11   5   8        189.72        152.18        12.23 o                         
  12   5   8        621.24        630.08        22.21 o                         
  13   5   8         16.33         11.34        10.74 o                         
  14   5   8         75.24         45.58        12.45 o                         
  15   5   8          0.75         -3.78        10.95 o                         
  16   5   8        160.64        124.61        17.91 o                         
  17   5   8         53.91         32.30        16.98 o                         
  18   5   8         87.14         96.26        21.90 o                         
  19   5   8         53.79         23.40        20.53 o                         
   0   6   8      25946.14      27950.38       315.71 o                         
   1   6   8        282.47        236.60        13.78 o                         
   2   6   8      12246.86      13324.15       115.26 o                         
   3   6   8         19.69          0.50         5.77 o                         
   4   6   8       6460.04       6493.40        60.64 o                         
   5   6   8       3521.56       3744.38        40.18 o                         
   6   6   8       1761.45       1766.74        25.74 o                         
   7   6   8       1860.26       2055.51        29.57 o                         
   8   6   8        210.75        218.34        11.56 o                         
   9   6   8        744.12        750.25        21.32 o                         
  10   6   8       1565.49       1558.02        37.66 o                         
  11   6   8       1387.06       1515.71        35.14 o                         
  12   6   8       2703.35       2893.45        49.06 o                         
  13   6   8          6.76         16.27        10.96 o                         
  14   6   8       1740.27       1761.08        45.91 o                         
  15   6   8          8.51         11.48        12.93 o                         
  16   6   8        499.63        498.26        28.34 o                         
  17   6   8         35.41         40.13        19.43 o                         
  18   6   8         83.27         51.68        29.25 o                         
  19   6   8         49.72         26.91        22.89 o                         
   1   7   8        876.66        820.75        21.78 o                         
   2   7   8       3065.76       2761.67        35.14 o                         
   3   7   8        262.53        299.08        11.95 o                         
   4   7   8      10919.70      11703.91        99.08 o                         
   5   7   8        833.15        853.55        18.30 o                         
   6   7   8      15134.31      16328.38       135.38 o                         
   7   7   8       1671.54       1652.85        26.93 o                         
   8   7   8       9478.23      10427.69       100.68 o                         
   9   7   8        226.60        217.53        14.11 o                         
  10   7   8       4608.16       4859.18        66.06 o                         
  11   7   8       2219.08       2491.47        45.01 o                         
  12   7   8       1706.68       1804.23        40.15 o                         
  13   7   8        701.24        728.53        27.51 o                         
  14   7   8        135.46        118.75        17.01 o                         
  15   7   8         68.40         58.51        14.94 o                         
  16   7   8         36.21         13.12        17.29 o                         
  17   7   8         28.24         19.27        19.23 o                         
  18   7   8        105.69         57.09        25.39 o                         
  19   7   8          9.14          1.34        23.39 o                         
   0   8   8      19195.56      20170.13       225.19 o                         
   1   8   8        485.75        478.58        17.67 o                         
   2   8   8      23557.60      25598.87       204.40 o                         
   3   8   8       1763.09       1937.88        35.10 o                         
   4   8   8      12860.28      13786.43       118.12 o                         
   5   8   8       1133.62       1119.41        22.27 o                         
   6   8   8       1863.14       1608.80        27.54 o                         
   7   8   8       1621.76       1641.76        32.13 o                         
   8   8   8          0.20         -7.75         8.34 o                         
   9   8   8       2881.84       2797.23        47.12 o                         
  10   8   8         14.93          2.65        10.40 o                         
  11   8   8        771.34        793.01        28.26 o                         
  12   8   8        378.08        356.57        20.21 o                         
  13   8   8         10.46          7.94        13.45 o                         
  14   8   8       1067.31       1118.63        43.17 o                         
  15   8   8         36.53         21.71        15.40 o                         
  16   8   8        591.20        530.83        34.19 o                         
  17   8   8          0.28         20.31        22.48 o                         
  18   8   8        196.08        182.66        32.74 o                         
   1   9   8        307.25        225.12        14.86 o                         
   2   9   8        223.01        191.05        11.03 o                         
   3   9   8       1919.60       1901.01        31.68 o                         
   4   9   8        138.41         76.76         9.01 o                         
   5   9   8        198.65        153.06        10.04 o                         
   6   9   8       2701.48       2638.11        36.68 o                         
   7   9   8         80.44        107.64        11.80 o                         
   8   9   8       4085.89       4221.79        60.22 o                         
   9   9   8         42.21         31.62        11.27 o                         
  10   9   8       1475.28       1623.38        41.66 o                         
  11   9   8          1.74          4.37        12.50 o                         
  12   9   8        478.50        464.45        24.39 o                         
  13   9   8          0.70        -11.01        14.49 o                         
  14   9   8         43.32         36.28        16.54 o                         
  15   9   8         32.45          4.66        18.68 o                         
  16   9   8         29.75         41.00        22.75 o                         
  17   9   8         29.28         53.21        25.16 o                         
  18   9   8          2.10          3.20        28.78 o                         
   0  10   8        474.33        529.64        24.06 o                         
   1  10   8        335.20        275.30        13.60 o                         
   2  10   8        307.61        258.87        12.73 o                         
   3  10   8        175.71        166.44        11.48 o                         
   4  10   8         23.16         11.22         8.44 o                         
   5  10   8        757.57        763.14        21.04 o                         
   6  10   8        183.69        179.54        11.90 o                         
   7  10   8        139.79        105.64        12.64 o                         
   8  10   8        371.65        286.59        18.00 o                         
   9  10   8        113.69        109.87        15.92 o                         
  10  10   8        446.50        497.41        27.14 o                         
  11  10   8          0.54         -6.05        14.09 o                         
  12  10   8          6.93         -8.78        15.30 o                         
  13  10   8         13.88          3.64        16.41 o                         
  14  10   8        120.02         84.72        19.57 o                         
  15  10   8        112.61         84.19        23.28 o                         
  16  10   8        139.08        171.35        33.00 o                         
  17  10   8          0.51         43.11        28.45 o                         
  18  10   8         42.43         59.56        39.46 o                         
   1  11   8       3581.10       3537.83        47.02 o                         
   2  11   8       1207.49       1243.33        29.24 o                         
   3  11   8        412.14        327.17        16.52 o                         
   4  11   8       1427.19       1376.93        35.49 o                         
   5  11   8         67.19         45.66        11.63 o                         
   6  11   8        568.75        595.55        22.90 o                         
   7  11   8         99.84         70.93        14.38 o                         
   8  11   8       1636.43       1672.13        52.02 o                         
   9  11   8        405.51        435.62        27.60 o                         
  10  11   8         32.65          0.48        15.64 o                         
  11  11   8        445.09        364.43        27.77 o                         
  12  11   8          5.90          5.20        18.58 o                         
  13  11   8         96.45         50.41        20.83 o                         
  14  11   8        146.00        115.87        24.09 o                         
  15  11   8          5.15         29.20        25.39 o                         
  16  11   8          3.64          8.15        31.51 o                         
  17  11   8         12.85         59.48        33.38 o                         
   0  12   8       3155.52       3729.57       110.29 o                         
   1  12   8        128.30        114.97        19.24 o                         
   2  12   8       3173.62       3204.69        67.90 o                         
   3  12   8         88.00         63.76        17.56 o                         
   4  12   8       1660.64       1731.70        49.04 o                         
   5  12   8        154.49        148.39        19.53 o                         
   6  12   8        919.35        957.77        36.76 o                         
   7  12   8        113.11         83.20        20.02 o                         
   8  12   8        102.67         70.65        21.56 o                         
   9  12   8         45.08         35.61        22.80 o                         
  10  12   8        933.45        828.33        49.48 o                         
  11  12   8          0.93          0.83        23.44 o                         
  12  12   8        654.01        708.75        53.98 o                         
  13  12   8         72.76         83.42        27.86 o                         
  14  12   8         82.78         64.71        28.34 o                         
  15  12   8         18.51         14.86        28.62 o                         
  16  12   8        166.80        158.18        41.86 o                         
  17  12   8          5.52         -3.45        33.91 o                         
   1  13   8        609.26        463.20        51.67 o                         
   2  13   8        535.71        578.29        51.49 o                         
   3  13   8         88.14         57.79        22.41 o                         
   4  13   8       3259.08       3306.51        83.79 o                         
   5  13   8         97.08         70.74        24.43 o                         
   6  13   8       4005.80       4287.51       116.54 o                         
   7  13   8        155.77        157.23        31.26 o                         
   8  13   8       2600.88       2586.70       105.56 o                         
   9  13   8         94.01         78.46        28.97 o                         
  10  13   8       1090.01       1339.34        96.16 o                         
  11  13   8        121.24        113.12        31.55 o                         
  12  13   8        458.87        546.23        49.53 o                         
  13  13   8         40.05         66.28        30.75 o                         
  14  13   8        189.29        201.81        42.82 o                         
  15  13   8         16.06        -25.24        33.14 o                         
  16  13   8          0.22         62.35        40.86 o                         
   0  14   8       5156.86       5604.04       195.76 o                         
   1  14   8          1.94         -9.45        24.81 o                         
   2  14   8       2284.31       2270.29        81.99 o                         
   3  14   8        519.26        512.45        43.10 o                         
   4  14   8       1894.43       1894.97        79.53 o                         
   5  14   8       1674.89       1505.45        84.81 o                         
   6  14   8        973.08        942.53        71.98 o                         
   7  14   8        237.08        248.78        47.55 o                         
   8  14   8         32.68         27.59        36.26 o                         
   9  14   8          6.33        -33.95        33.95 o                         
  10  14   8        501.71        494.47        63.08 o                         
  11  14   8        182.58        230.92        48.19 o                         
  12  14   8        885.57        960.59        81.39 o                         
  13  14   8         36.52         80.84        36.69 o                         
  14  14   8        668.64        736.56        69.12 o                         
  15  14   8          6.68          2.60        36.60 o                         
   1  15   8        282.50        275.71        45.77 o                         
   2  15   8        148.22        112.28        31.76 o                         
   3  15   8         33.61         30.92        27.96 o                         
   4  15   8       3046.04       3133.58       107.92 o                         
   5  15   8        186.38        140.09        37.56 o                         
   6  15   8       1315.02       1407.99        95.36 o                         
   7  15   8         54.76         22.05        36.98 o                         
   8  15   8        819.93        976.24        85.37 o                         
   9  15   8       1435.38       1463.21       102.05 o                         
  10  15   8       1327.15       1395.91       102.02 o                         
  11  15   8        773.47        959.46        87.24 o                         
  12  15   8       1035.58       1206.29        89.11 o                         
  13  15   8        190.30        219.28        50.06 o                         
  14  15   8         49.78          9.84        42.53 o                         
  15  15   8        139.05        102.19       118.54 o                         
   0  16   8       1387.82       1527.72       121.94 o                         
   1  16   8        611.56        500.18        58.31 o                         
   2  16   8       2094.11       2375.67       105.82 o                         
   3  16   8          2.23         -8.30        29.54 o                         
   4  16   8        740.88        827.02        65.45 o                         
   5  16   8        748.79        727.61        68.07 o                         
   6  16   8        831.66       1086.26        94.72 o                         
   7  16   8        618.87        819.64       104.20 o                         
   8  16   8         65.57         83.38        46.57 o                         
   9  16   8        552.34        771.08        84.94 o                         
  10  16   8         90.27         57.20        53.14 o                         
  11  16   8          2.17        -18.41        39.67 o                         
  12  16   8        269.70        213.20        50.92 o                         
  13  16   8          1.39        -29.30        35.05 o                         
  14  16   8        227.18         94.81       109.16 o                         
   1  17   8          3.50        -17.54        48.65 o                         
   2  17   8        425.89        442.24        63.22 o                         
   3  17   8        125.51        119.57        37.78 o                         
   4  17   8          6.80         11.89        40.53 o                         
   5  17   8          6.14        -19.88        41.97 o                         
   6  17   8        143.63        181.58        55.15 o                         
   7  17   8        106.68        100.13        57.08 o                         
   8  17   8        219.86        224.47        58.48 o                         
   9  17   8         99.09        140.27        51.63 o                         
  10  17   8        117.28         38.86        48.99 o                         
  11  17   8        169.52        218.55        57.84 o                         
  12  17   8        163.18        161.93        54.84 o                         
  13  17   8        248.06        113.04        70.46 o                         
   0  18   8        567.38        470.36       122.65 o                         
   1  18   8         19.59         44.85        38.30 o                         
   2  18   8        251.62        340.02        52.38 o                         
   3  18   8        341.19        472.50        68.24 o                         
   4  18   8         18.42         48.77        45.60 o                         
   5  18   8        157.10        125.58        54.88 o                         
   6  18   8          0.63         23.12        55.00 o                         
   7  18   8         54.27         60.79        56.53 o                         
   8  18   8         38.23         58.77        52.47 o                         
   9  18   8         94.64         77.77        48.94 o                         
  10  18   8         13.72         98.62        52.10 o                         
  11  18   8         61.86         44.43        55.57 o                         
   1  19   8        427.86        364.32        57.66 o                         
   2  19   8        523.46        648.45        69.46 o                         
   3  19   8        140.11        135.11        53.15 o                         
   4  19   8        257.98        284.51        84.98 o                         
   5  19   8          0.25          1.75        53.31 o                         
   6  19   8        420.17        388.42        80.09 o                         
   7  19   8          0.96        -40.01        52.73 o                         
   8  19   8        478.69        539.47        77.15 o                         
   9  19   8          6.61          4.07        48.89 o                         
  10  19   8        514.78        649.32       164.52 o                         
   0  20   8        367.82        432.93        97.97 o                         
   1  20   8        115.76        110.56        48.84 o                         
   2  20   8        792.22        794.94        84.63 o                         
   3  20   8         91.92         67.16        51.10 o                         
   4  20   8       1003.85        954.78       100.25 o                         
   5  20   8         85.59        134.19        66.16 o                         
   6  20   8        126.19         85.15        63.01 o                         
   7  20   8         81.56         24.51        64.26 o                         
   8  20   8         93.36         73.09        63.79 o                         
   1  21   8        689.56        763.24        98.48 o                         
   2  21   8        400.67        382.37        70.96 o                         
   3  21   8        211.75        246.76        69.09 o                         
   4  21   8        271.86        213.67        81.23 o                         
   5  21   8         33.22         78.40        68.58 o                         
   6  21   8        574.89        511.10       112.27 o                         
   0  22   8        594.02        671.87       152.26 o                         
   1  22   8         71.02        115.13        64.59 o                         
   2  22   8        479.49        321.31        88.08 o                         
   1   1   9       5793.53       6267.02        57.51 o                         
   2   1   9       4885.48       4725.59        46.15 o                         
   3   1   9        922.20        918.11        18.65 o                         
   4   1   9        541.62        451.36        13.15 o                         
   5   1   9        666.67        768.76        18.10 o                         
   6   1   9         16.18         13.73         5.89 o                         
   7   1   9       1681.76       1913.83        28.37 o                         
   8   1   9       1211.79       1193.01        24.10 o                         
   9   1   9          0.09         -5.84         5.84 o                         
  10   1   9        714.12        724.92        21.08 o                         
  11   1   9         68.49         59.10         9.38 o                         
  12   1   9        239.32        228.43        14.29 o                         
  13   1   9        679.16        766.21        25.46 o                         
  14   1   9        114.21         81.18        13.05 o                         
  15   1   9         11.21         12.08        10.55 o                         
  16   1   9         57.03         37.26        15.51 o                         
  17   1   9         31.66         29.69        14.70 o                         
  18   1   9          0.45         12.43        16.19 o                         
  19   1   9          9.08         14.82        19.07 o                         
  20   1   9         23.86        -18.89        18.89 o                         
   0   2   9      25547.49      25900.77       287.94 o                         
   1   2   9        344.84        273.37        10.84 o                         
   2   2   9      16137.17      15661.04       131.51 o                         
   3   2   9        315.76        293.63         9.97 o                         
   4   2   9        866.02        725.03        16.45 o                         
   5   2   9       4457.84       5124.03        48.11 o                         
   6   2   9       8768.28       9417.79        81.31 o                         
   7   2   9       2842.65       2773.29        34.92 o                         
   8   2   9        590.15        567.38        16.54 o                         
   9   2   9       1164.29       1185.54        24.62 o                         
  10   2   9        706.63        650.83        20.28 o                         
  11   2   9         42.07         20.40         8.61 o                         
  12   2   9       1595.13       1822.72        36.39 o                         
  13   2   9         24.24         32.61        10.58 o                         
  14   2   9         86.64         86.25        12.94 o                         
  15   2   9          5.88          3.97        10.61 o                         
  16   2   9        948.49        930.14        37.63 o                         
  17   2   9        114.56         84.44        17.69 o                         
  18   2   9        300.42        252.81        26.39 o                         
  19   2   9          7.55         -3.95        21.42 o                         
  20   2   9         61.73         89.93        66.96 o                         
   1   3   9       6814.14       7215.81        72.17 o                         
   2   3   9       6844.24       6814.99        65.00 o                         
   3   3   9       3606.21       3796.59        38.97 o                         
   4   3   9       3672.59       3107.47        36.47 o                         
   5   3   9       7782.27       8178.29        72.24 o                         
   6   3   9       5425.96       4817.96        49.64 o                         
   7   3   9          0.15         -5.34         5.34 o                         
   8   3   9       6749.22       7050.78        73.32 o                         
   9   3   9        164.06        150.06        10.71 o                         
  10   3   9       2535.93       2602.07        42.89 o                         
  11   3   9         90.05         81.30        10.80 o                         
  12   3   9        970.60        978.33        26.50 o                         
  13   3   9        647.05        629.18        24.34 o                         
  14   3   9        188.74        156.64        15.67 o                         
  15   3   9        227.53        229.32        19.24 o                         
  16   3   9          9.19         -3.71        16.29 o                         
  17   3   9          5.26        -17.65        17.65 o                         
  18   3   9        218.61        182.96        24.61 o                         
  19   3   9         32.05         21.36        17.35 o                         
   0   4   9       4602.22       4481.90        69.98 o                         
   1   4   9         25.29         18.32         5.66 o                         
   2   4   9       5550.65       5290.28        51.37 o                         
   3   4   9       3692.23       3745.27        39.73 o                         
   4   4   9       5480.67       5164.47        49.92 o                         
   5   4   9        148.81         82.74         7.74 o                         
   6   4   9       4138.90       4364.53        44.68 o                         
   7   4   9       1111.51       1095.73        21.95 o                         
   8   4   9       1170.72       1126.77        23.91 o                         
   9   4   9        941.44        896.84        22.77 o                         
  10   4   9       2017.03       2023.13        38.00 o                         
  11   4   9         17.04          7.22         9.11 o                         
  12   4   9       4519.40       4968.89        69.89 o                         
  13   4   9         30.94         29.96        10.19 o                         
  14   4   9       1144.43       1212.80        38.13 o                         
  15   4   9         38.12         26.70        12.23 o                         
  16   4   9       1424.31       1608.47        53.99 o                         
  17   4   9         13.20          4.66        16.63 o                         
  18   4   9        250.51        279.42        28.74 o                         
  19   4   9         83.59         72.55        22.88 o                         
   1   5   9       4924.55       5265.94        59.05 o                         
   2   5   9       3534.11       3665.13        39.19 o                         
   3   5   9       3164.89       3122.71        35.68 o                         
   4   5   9       3529.71       3672.36        39.98 o                         
   5   5   9       5380.88       5568.83        54.82 o                         
   6   5   9       5758.66       5869.95        56.73 o                         
   7   5   9         40.86         28.76         6.86 o                         
   8   5   9       2165.09       2167.69        32.59 o                         
   9   5   9        704.38        695.62        20.97 o                         
  10   5   9       1053.11        980.58        28.31 o                         
  11   5   9         77.81         79.04        11.76 o                         
  12   5   9        519.52        540.83        22.43 o                         
  13   5   9        247.26        222.44        16.67 o                         
  14   5   9          2.44         -4.30        12.14 o                         
  15   5   9         15.26         16.74        12.59 o                         
  16   5   9          1.09          8.93        16.80 o                         
  17   5   9         22.30         15.75        17.69 o                         
  18   5   9        252.92        227.47        29.05 o                         
  19   5   9        121.80        125.34        26.26 o                         
   0   6   9        390.13        313.30        17.94 o                         
   1   6   9          3.00         -0.99         6.94 o                         
   2   6   9       8878.38       8808.18        77.48 o                         
   3   6   9        198.38        178.45         9.79 o                         
   4   6   9       2016.48       1969.82        28.54 o                         
   5   6   9       1052.38       1163.72        23.64 o                         
   6   6   9       4533.06       4791.01        48.95 o                         
   7   6   9       3778.40       3816.90        43.97 o                         
   8   6   9        694.37        776.70        23.70 o                         
   9   6   9       3195.88       3309.72        48.23 o                         
  10   6   9         12.50          8.87         9.83 o                         
  11   6   9       1225.22       1218.09        32.43 o                         
  12   6   9        796.97        785.59        28.04 o                         
  13   6   9        189.95        162.24        17.03 o                         
  14   6   9        170.87        155.31        20.21 o                         
  15   6   9          5.98         -5.73        13.65 o                         
  16   6   9        282.12        222.48        23.76 o                         
  17   6   9          0.54          0.51        20.25 o                         
  18   6   9          0.99          2.42        22.57 o                         
  19   6   9          0.11          0.60        23.26 o                         
   1   7   9        133.82         73.93         8.26 o                         
   2   7   9        865.99       1050.19        24.91 o                         
   3   7   9        182.34        124.67         9.13 o                         
   4   7   9        712.87        646.75        17.18 o                         
   5   7   9       1278.42       1310.82        24.18 o                         
   6   7   9          7.10          3.66         6.96 o                         
   7   7   9         77.53         87.07         9.30 o                         
   8   7   9         10.54          2.32         8.32 o                         
   9   7   9         15.06         23.12        10.29 o                         
  10   7   9        152.53        134.82        14.07 o                         
  11   7   9          3.70         10.97        11.38 o                         
  12   7   9          2.52          0.74        12.12 o                         
  13   7   9        150.72        112.30        15.26 o                         
  14   7   9         90.45         63.29        15.22 o                         
  15   7   9         24.31          8.93        15.19 o                         
  16   7   9        170.00        198.40        24.26 o                         
  17   7   9        141.38        111.34        24.76 o                         
  18   7   9         26.53         35.23        25.83 o                         
  19   7   9          2.96         22.71        28.15 o                         
   0   8   9       7827.86       8890.86       113.66 o                         
   1   8   9        154.45        131.73         9.88 o                         
   2   8   9       5240.55       5073.18        55.60 o                         
   3   8   9        148.13        130.31        10.00 o                         
   4   8   9       1053.05        983.91        22.19 o                         
   5   8   9         96.17         76.77         8.70 o                         
   6   8   9         36.79         18.24         7.83 o                         
   7   8   9         66.98         70.55         9.76 o                         
   8   8   9        204.45        176.95        13.79 o                         
   9   8   9         79.29         45.58        11.64 o                         
  10   8   9        142.46        136.39        15.21 o                         
  11   8   9        191.84        141.24        16.50 o                         
  12   8   9        117.74        110.22        16.20 o                         
  13   8   9         42.82         23.51        14.53 o                         
  14   8   9        141.31        118.58        18.20 o                         
  15   8   9          0.76        -17.47        17.47 o                         
  16   8   9        196.28        200.41        26.64 o                         
  17   8   9         10.78          4.57        24.29 o                         
  18   8   9        205.75        208.00        36.45 o                         
   1   9   9         95.09         57.57         9.35 o                         
   2   9   9         18.77         -1.59         7.49 o                         
   3   9   9         13.89         14.88         7.95 o                         
   4   9   9       4427.42       4298.34        48.60 o                         
   5   9   9        738.86        888.92        21.17 o                         
   6   9   9       6388.70       6737.16        70.57 o                         
   7   9   9         33.92         17.36         9.80 o                         
   8   9   9       2095.27       2184.46        46.37 o                         
   9   9   9         51.87         11.76        12.40 o                         
  10   9   9        890.60        924.33        33.30 o                         
  11   9   9       1002.90       1125.69        39.06 o                         
  12   9   9       1185.31       1146.16        40.20 o                         
  13   9   9        865.65        847.89        36.80 o                         
  14   9   9        163.87        156.94        21.40 o                         
  15   9   9        182.18        123.92        24.68 o                         
  16   9   9         47.36         68.62        26.18 o                         
  17   9   9        259.02        171.15        30.85 o                         
  18   9   9          1.93          6.17        33.58 o                         
   0  10   9      10758.92      11303.60       159.54 o                         
   1  10   9       3168.36       3352.28        45.97 o                         
   2  10   9      10703.40      11099.50       107.92 o                         
   3  10   9        341.37        308.06        14.17 o                         
   4  10   9       5989.93       6207.34        67.35 o                         
   5  10   9        100.25        107.07        11.07 o                         
   6  10   9        169.40        130.36        12.32 o                         
   7  10   9         64.14         40.32        12.65 o                         
   8  10   9         41.85         -2.82        12.64 o                         
   9  10   9         90.62         56.50        15.51 o                         
  10  10   9        401.25        407.56        25.73 o                         
  11  10   9        119.58         39.01        17.03 o                         
  12  10   9         86.53        100.57        20.59 o                         
  13  10   9          2.53          8.59        17.40 o                         
  14  10   9        982.75       1118.36        46.79 o                         
  15  10   9         22.83         29.17        23.54 o                         
  16  10   9        633.05        744.02        56.39 o                         
  17  10   9         91.56         92.68        31.27 o                         
   1  11   9       1134.29       1104.12        36.13 o                         
   2  11   9        421.67        333.78        19.99 o                         
   3  11   9       2640.39       2702.81        51.29 o                         
   4  11   9       1723.12       1607.51        40.57 o                         
   5  11   9        194.38        163.99        16.01 o                         
   6  11   9       2598.31       2778.39        56.72 o                         
   7  11   9        110.80         54.37        16.45 o                         
   8  11   9       2146.80       2375.36        82.43 o                         
   9  11   9         42.64         29.31        20.63 o                         
  10  11   9       1136.81       1179.72        52.49 o                         
  11  11   9        430.55        449.11        36.71 o                         
  12  11   9        648.96        655.17        42.64 o                         
  13  11   9        364.46        382.20        37.04 o                         
  14  11   9          4.17         19.11        22.91 o                         
  15  11   9        135.49        177.59        38.13 o                         
  16  11   9          2.09          6.98        31.18 o                         
  17  11   9         56.00         31.07        34.80 o                         
   0  12   9       4327.20       4690.56       139.54 o                         
   1  12   9        645.76        603.26        49.58 o                         
   2  12   9       2796.01       3010.47        78.90 o                         
   3  12   9       1624.76       1707.56        57.38 o                         
   4  12   9        126.87        100.65        18.27 o                         
   5  12   9       1129.09       1050.69        44.74 o                         
   6  12   9       1939.11       2100.18        62.23 o                         
   7  12   9         99.77         86.55        21.56 o                         
   8  12   9        115.69        108.70        30.15 o                         
   9  12   9        270.97        189.65        31.61 o                         
  10  12   9        377.98        335.03        38.91 o                         
  11  12   9          6.50         14.78        24.34 o                         
  12  12   9        427.18        529.59        47.50 o                         
  13  12   9         79.44         55.75        27.57 o                         
  14  12   9        143.36        155.14        36.05 o                         
  15  12   9          5.17         10.66        28.96 o                         
  16  12   9        242.14        157.77        61.67 o                         
   1  13   9        424.30        332.79        35.98 o                         
   2  13   9       1618.07       1615.75        67.40 o                         
   3  13   9         32.15         18.35        21.89 o                         
   4  13   9         18.20          6.76        21.53 o                         
   5  13   9         35.17          8.03        21.59 o                         
   6  13   9          4.16         11.77        22.53 o                         
   7  13   9        114.32        105.73        34.60 o                         
   8  13   9        401.10        390.38        55.82 o                         
   9  13   9        340.26        373.42        48.10 o                         
  10  13   9        173.04        140.05        37.66 o                         
  11  13   9         71.72         56.22        32.82 o                         
  12  13   9          1.06         21.25        28.58 o                         
  13  13   9          0.47         62.08        31.14 o                         
  14  13   9          1.18         13.10        35.36 o                         
  15  13   9        144.39        140.14        40.80 o                         
  16  13   9         24.84         17.22        41.42 o                         
   0  14   9        293.08        344.97        87.72 o                         
   1  14   9         11.93         -1.57        31.81 o                         
   2  14   9        374.19        389.33        68.24 o                         
   3  14   9          0.52          1.88        23.18 o                         
   4  14   9         30.90         28.33        24.15 o                         
   5  14   9        313.39        272.39        38.49 o                         
   6  14   9        287.29        201.86        38.67 o                         
   7  14   9        129.77        101.84        40.51 o                         
   8  14   9         14.80         13.01        34.99 o                         
   9  14   9        281.71        152.64        46.99 o                         
  10  14   9         27.24         16.77        40.91 o                         
  11  14   9          9.60         12.37        38.88 o                         
  12  14   9          3.23        -33.46        38.23 o                         
  13  14   9          0.01          2.97        36.45 o                         
  14  14   9         50.37         78.30        43.35 o                         
  15  14   9         10.73         -3.92        39.16 o                         
   1  15   9        374.05        216.30        59.49 o                         
   2  15   9         70.67         51.95        31.42 o                         
   3  15   9          3.88        -27.09        27.09 o                         
   4  15   9          5.15         22.69        31.74 o                         
   5  15   9        289.34        189.09        42.02 o                         
   6  15   9         92.99        166.24        42.57 o                         
   7  15   9         40.65         10.21        40.48 o                         
   8  15   9         13.12          7.77        36.84 o                         
   9  15   9          0.67        -21.18        36.96 o                         
  10  15   9        270.28        232.13        71.82 o                         
  11  15   9          0.30        -34.64        35.81 o                         
  12  15   9         25.60         48.00        44.32 o                         
  13  15   9         61.34         -6.14        41.97 o                         
  14  15   9          2.15        -39.79        39.79 o                         
   0  16   9       1475.08       1572.71       213.27 o                         
   1  16   9        655.27        552.21        90.63 o                         
   2  16   9        138.02        146.98        40.95 o                         
   3  16   9        326.24        240.75        42.88 o                         
   4  16   9        124.17        176.64        42.78 o                         
   5  16   9        310.62        221.49        72.51 o                         
   6  16   9         49.08         91.10        44.64 o                         
   7  16   9        360.12        370.84        64.02 o                         
   8  16   9          2.26         22.10        43.02 o                         
   9  16   9        230.11        401.37        65.02 o                         
  10  16   9        158.59        160.57        53.51 o                         
  11  16   9         31.38         66.77        43.91 o                         
  12  16   9         96.84         56.62        43.22 o                         
  13  16   9          0.57         24.68        42.75 o                         
   1  17   9        157.12         76.58        52.63 o                         
   2  17   9        315.91        210.58        48.41 o                         
   3  17   9        271.85        277.31        48.79 o                         
   4  17   9        661.75        866.26        80.66 o                         
   5  17   9        115.51         71.19        51.38 o                         
   6  17   9       1785.37       2207.64       182.98 o                         
   7  17   9        190.40        143.56        51.51 o                         
   8  17   9       1548.71       1745.67       159.87 o                         
   9  17   9        223.73        171.36        68.29 o                         
  10  17   9       1229.33       1481.45       116.48 o                         
  11  17   9         78.00         10.63        54.18 o                         
  12  17   9        184.31        323.20        66.82 o                         
   0  18   9       4247.20       4882.21       235.42 o                         
   1  18   9        333.22        478.38        62.52 o                         
   2  18   9       1878.12       2106.15       115.91 o                         
   3  18   9        125.69         31.12        45.66 o                         
   4  18   9        802.76        667.05        83.57 o                         
   5  18   9        261.03        340.15        68.59 o                         
   6  18   9         47.15         95.84        56.91 o                         
   7  18   9        190.52        158.84        62.75 o                         
   8  18   9         52.09         -9.33        55.95 o                         
   9  18   9          7.64        -45.22        69.32 o                         
  10  18   9        435.31        379.41        95.28 o                         
  11  18   9          1.59         56.29        67.47 o                         
   1  19   9        794.27        842.25        78.80 o                         
   2  19   9         93.75         81.21        47.48 o                         
   3  19   9         31.50         71.48        52.55 o                         
   4  19   9        620.46        643.08        86.55 o                         
   5  19   9        139.38        179.68        61.10 o                         
   6  19   9       1070.49       1283.54       126.15 o                         
   7  19   9         37.26         81.28        64.81 o                         
   8  19   9        728.45        957.80       106.16 o                         
   9  19   9          1.27          0.35        56.08 o                         
   0  20   9        221.40        135.73        80.49 o                         
   1  20   9          2.35        -40.54        42.28 o                         
   2  20   9        105.83         95.42        54.82 o                         
   3  20   9         21.90          1.49        49.70 o                         
   4  20   9         54.76         90.93        56.86 o                         
   5  20   9         31.46        -40.06        59.82 o                         
   6  20   9         14.40         73.70        61.86 o                         
   7  20   9         61.19         59.11        60.19 o                         
   8  20   9         50.97        -32.70       112.40 o                         
   1  21   9          1.46        -40.46        56.92 o                         
   2  21   9          9.35        -47.26        47.26 o                         
   3  21   9         73.77        133.21        65.42 o                         
   4  21   9         16.68         -3.01        56.09 o                         
   5  21   9         13.47        -34.58        58.64 o                         
   0   0  10      82787.04      90018.61      1315.58 o                         
   1   0  10       3523.24       3826.03        64.62 o                         
   2   0  10      17250.80      17705.59       198.68 o                         
   3   0  10       2821.41       2699.57        44.15 o                         
   4   0  10       3782.38       3189.66        52.00 o                         
   5   0  10       5207.67       4857.06        70.68 o                         
   6   0  10         70.83         64.58        10.10 o                         
   7   0  10       6617.62       7364.16       107.94 o                         
   8   0  10          2.86          6.21         9.99 o                         
   9   0  10        583.76        618.32        34.77 o                         
  10   0  10        151.26         97.09        16.80 o                         
  11   0  10        685.88        618.67        30.80 o                         
  12   0  10       1277.83       1390.02        48.20 o                         
  13   0  10        531.60        473.37        29.52 o                         
  14   0  10        765.38        798.94        47.42 o                         
  15   0  10          3.37        -17.77        17.77 o                         
  16   0  10        305.23        347.28        38.03 o                         
  17   0  10         86.76         66.82        26.32 o                         
  18   0  10        110.37         92.42        29.33 o                         
  19   0  10         20.04        -25.07        25.07 o                         
   1   1  10      11257.24      12182.60       103.92 o                         
   2   1  10       1374.34       1276.33        25.40 o                         
   3   1  10      17695.72      20673.65       164.34 o                         
   4   1  10      19309.73      20495.55       162.55 o                         
   5   1  10        171.38        158.60         8.94 o                         
   6   1  10      13288.98      13631.87       115.75 o                         
   7   1  10       1430.91       1591.83        26.56 o                         
   8   1  10       7734.96       8177.02        83.70 o                         
   9   1  10         34.20         33.59         8.26 o                         
  10   1  10       3432.38       3558.42        52.79 o                         
  11   1  10        490.91        517.19        20.07 o                         
  12   1  10       1356.92       1455.48        34.70 o                         
  13   1  10          3.71         -7.88         9.66 o                         
  14   1  10         37.50         22.30        11.44 o                         
  15   1  10        333.17        352.59        21.67 o                         
  16   1  10         52.98         19.77        15.27 o                         
  17   1  10        177.24        164.29        20.77 o                         
  18   1  10         23.36          7.11        17.89 o                         
  19   1  10          0.56        -17.32        17.32 o                         
   0   2  10       4508.12       4092.13        60.36 o                         
   1   2  10        804.92        760.88        18.94 o                         
   2   2  10      15406.79      15276.74       127.46 o                         
   3   2  10       7790.33       8332.23        73.25 o                         
   4   2  10      15110.72      15985.57       129.01 o                         
   5   2  10        546.37        556.10        18.23 o                         
   6   2  10        337.38        261.94        10.65 o                         
   7   2  10        560.24        506.84        15.42 o                         
   8   2  10        210.75        210.51        11.82 o                         
   9   2  10        364.88        281.61        14.47 o                         
  10   2  10          5.08          9.11         9.51 o                         
  11   2  10       1866.51       1869.51        38.45 o                         
  12   2  10        527.28        531.90        22.14 o                         
  13   2  10         22.90          4.43         9.98 o                         
  14   2  10        539.28        549.47        25.62 o                         
  15   2  10         19.04         12.77        12.15 o                         
  16   2  10        124.79         91.90        18.56 o                         
  17   2  10          4.98          3.68        16.17 o                         
  18   2  10         10.22        -18.71        18.71 o                         
  19   2  10          8.79          8.56        25.95 o                         
   1   3  10       8222.86       9068.43        87.02 o                         
   2   3  10        133.37        115.51         8.89 o                         
   3   3  10       3773.33       4074.14        44.75 o                         
   4   3  10         14.18         -5.77         5.77 o                         
   5   3  10         27.88         22.63         6.71 o                         
   6   3  10        266.34        263.28        10.94 o                         
   7   3  10        965.38       1004.79        21.41 o                         
   8   3  10       1156.48       1199.50        27.04 o                         
   9   3  10        588.80        615.61        23.05 o                         
  10   3  10         30.83         30.88        10.08 o                         
  11   3  10        212.30        211.29        14.64 o                         
  12   3  10        101.26         86.44        12.62 o                         
  13   3  10        452.67        397.38        19.43 o                         
  14   3  10          0.04          2.41        11.78 o                         
  15   3  10          7.85         -0.70        12.69 o                         
  16   3  10          1.35        -10.26        15.60 o                         
  17   3  10         21.85          3.12        16.87 o                         
  18   3  10        103.67         74.59        21.02 o                         
  19   3  10          0.95        -10.36        18.27 o                         
   0   4  10        485.60        338.08        19.93 o                         
   1   4  10         54.52         45.66         7.86 o                         
   2   4  10        885.26        655.63        17.31 o                         
   3   4  10       1303.81       1206.62        22.26 o                         
   4   4  10         39.79         47.50         7.16 o                         
   5   4  10       3582.74       4155.29        45.12 o                         
   6   4  10         32.95         19.29         6.65 o                         
   7   4  10        178.67        166.18         9.96 o                         
   8   4  10        254.76        212.24        12.50 o                         
   9   4  10         37.17         31.02         9.15 o                         
  10   4  10        183.02        131.32        12.85 o                         
  11   4  10          0.12          3.39         9.51 o                         
  12   4  10        760.60        794.28        27.01 o                         
  13   4  10         24.84         16.94        11.43 o                         
  14   4  10         33.01         16.85        12.84 o                         
  15   4  10          2.88         -4.22        12.03 o                         
  16   4  10          5.48         13.42        16.76 o                         
  17   4  10         55.67         56.78        19.96 o                         
  18   4  10          7.20          7.56        19.52 o                         
  19   4  10          0.66         -3.49        20.99 o                         
   1   5  10       1761.18       1651.02        27.57 o                         
   2   5  10        748.31        611.16        19.39 o                         
   3   5  10         22.40         27.27         6.57 o                         
   4   5  10       6465.61       6552.62        71.34 o                         
   5   5  10       2396.88       2471.68        32.48 o                         
   6   5  10       4976.09       5213.73        54.05 o                         
   7   5  10         10.15          9.50         6.86 o                         
   8   5  10       3901.76       3871.28        50.05 o                         
   9   5  10        112.82        115.87        12.06 o                         
  10   5  10        407.09        393.72        19.16 o                         
  11   5  10        269.50        231.36        16.46 o                         
  12   5  10         24.85          6.03        11.63 o                         
  13   5  10        491.20        518.74        24.54 o                         
  14   5  10          1.00         14.18        13.26 o                         
  15   5  10          2.55         11.69        13.49 o                         
  16   5  10        723.57        745.53        45.38 o                         
  17   5  10         55.91         17.91        21.39 o                         
  18   5  10         37.50         14.21        21.14 o                         
  19   5  10          5.09         24.24        24.55 o                         
   0   6  10       1483.44       1282.28        34.84 o                         
   1   6  10        420.61        409.39        16.57 o                         
   2   6  10       7025.91       7026.14        66.30 o                         
   3   6  10        104.38         96.31         8.40 o                         
   4   6  10       1313.08       1090.64        22.90 o                         
   5   6  10       4548.77       4700.60        49.65 o                         
   6   6  10        351.24        420.13        14.38 o                         
   7   6  10       2805.20       3024.41        38.63 o                         
   8   6  10       1625.80       1750.29        34.90 o                         
   9   6  10       1164.86       1101.56        29.63 o                         
  10   6  10       4563.09       4865.51        69.73 o                         
  11   6  10        634.37        538.81        23.80 o                         
  12   6  10       2366.79       2616.14        53.90 o                         
  13   6  10         49.36         37.40        13.67 o                         
  14   6  10        749.78        782.92        34.88 o                         
  15   6  10         10.40          9.55        14.88 o                         
  16   6  10        550.58        563.94        35.13 o                         
  17   6  10         27.44         23.70        22.54 o                         
  18   6  10         92.46         76.48        29.14 o                         
  19   6  10          0.68        -26.23        29.63 o                         
   1   7  10         15.40         17.88         7.09 o                         
   2   7  10       1145.31       1035.26        24.97 o                         
   3   7  10        203.15        226.50        11.29 o                         
   4   7  10       8703.66       8919.44        82.99 o                         
   5   7  10       1121.74       1165.88        23.79 o                         
   6   7  10      10973.68      11678.62       104.27 o                         
   7   7  10        259.50        206.79        12.65 o                         
   8   7  10      13080.99      14400.40       145.46 o                         
   9   7  10         87.40         81.35        12.52 o                         
  10   7  10       3883.18       4243.32        65.74 o                         
  11   7  10       1426.99       1521.39        42.91 o                         
  12   7  10        629.11        687.98        28.84 o                         
  13   7  10        792.19        853.99        34.52 o                         
  14   7  10        172.77        136.63        18.80 o                         
  15   7  10        105.67         80.76        21.93 o                         
  16   7  10         73.30         33.68        21.80 o                         
  17   7  10        105.85        113.55        28.54 o                         
  18   7  10         79.88         67.32        27.66 o                         
   0   8  10       6786.76       6690.38       100.48 o                         
   1   8  10        129.39        114.55         9.97 o                         
   2   8  10       9320.18       9726.27        92.90 o                         
   3   8  10       1956.02       1929.33        32.30 o                         
   4   8  10       1903.68       1821.70        31.37 o                         
   5   8  10        102.42         63.33         9.02 o                         
   6   8  10        162.48        169.93        11.57 o                         
   7   8  10        309.10        236.86        14.61 o                         
   8   8  10        324.94        316.37        17.67 o                         
   9   8  10       1686.62       1695.36        41.72 o                         
  10   8  10         94.13        102.30        16.02 o                         
  11   8  10        985.48        994.66        35.85 o                         
  12   8  10        363.84        481.09        27.24 o                         
  13   8  10        165.34        162.75        20.71 o                         
  14   8  10        832.55        833.73        39.90 o                         
  15   8  10          5.17         -9.48        18.28 o                         
  16   8  10        548.97        479.23        36.82 o                         
  17   8  10          1.12          7.60        27.27 o                         
  18   8  10         67.10         86.32        32.27 o                         
   1   9  10       3336.79       3451.11        44.27 o                         
   2   9  10         32.90         21.76         8.51 o                         
   3   9  10       1152.33       1147.21        27.40 o                         
   4   9  10        612.27        598.82        18.79 o                         
   5   9  10         83.87         48.10         9.54 o                         
   6   9  10        675.56        755.99        25.17 o                         
   7   9  10         19.27          5.96        10.56 o                         
   8   9  10        763.92        788.14        28.97 o                         
   9   9  10          0.20        -11.38        12.53 o                         
  10   9  10       1205.03       1229.10        41.56 o                         
  11   9  10          3.77        -14.36        14.36 o                         
  12   9  10        290.26        266.19        24.04 o                         
  13   9  10        101.24         82.98        19.34 o                         
  14   9  10        129.80        104.90        20.31 o                         
  15   9  10        106.45         99.34        25.77 o                         
  16   9  10          1.20          6.35        28.39 o                         
  17   9  10         90.56         57.34        30.76 o                         
  18   9  10          7.92        -29.44        48.72 o                         
   0  10  10       1735.71       1722.93        58.01 o                         
   1  10  10        127.49        106.10        12.34 o                         
   2  10  10         34.46         34.63        10.62 o                         
   3  10  10        795.38        825.46        25.81 o                         
   4  10  10          2.41          2.70        10.60 o                         
   5  10  10        437.67        439.84        20.40 o                         
   6  10  10          3.17          0.94        10.14 o                         
   7  10  10        443.74        388.25        23.19 o                         
   8  10  10        946.98        823.07        34.06 o                         
   9  10  10        566.29        457.54        32.13 o                         
  10  10  10        324.89        265.29        25.53 o                         
  11  10  10        189.35        130.04        22.73 o                         
  12  10  10        145.83        152.07        24.39 o                         
  13  10  10         26.90         15.55        20.74 o                         
  14  10  10        113.40         94.25        23.02 o                         
  15  10  10         52.86         43.35        27.38 o                         
  16  10  10          3.68          7.23        31.31 o                         
  17  10  10          6.54         44.87        32.59 o                         
   1  11  10        169.72        172.29        21.42 o                         
   2  11  10       3001.42       3070.39        68.89 o                         
   3  11  10       1115.44       1225.82        47.93 o                         
   4  11  10       1087.28       1109.40        41.92 o                         
   5  11  10         23.85         35.09        15.90 o                         
   6  11  10       2282.18       2420.66        59.92 o                         
   7  11  10       1157.16       1182.90        47.95 o                         
   8  11  10        190.47        200.95        27.24 o                         
   9  11  10        185.38        182.53        30.70 o                         
  10  11  10          7.96        -21.41        21.41 o                         
  11  11  10        484.55        495.67        42.31 o                         
  12  11  10          6.43         -0.32        23.32 o                         
  13  11  10         29.15         91.58        27.12 o                         
  14  11  10          1.19        -15.35        27.92 o                         
  15  11  10         84.52        113.72        38.46 o                         
  16  11  10          5.43          4.28        32.93 o                         
  17  11  10         24.41         60.21        38.94 o                         
   0  12  10       4313.46       4249.71       144.35 o                         
   1  12  10         70.34         71.34        27.09 o                         
   2  12  10       1213.01       1216.93        56.79 o                         
   3  12  10        482.73        510.86        36.06 o                         
   4  12  10       1003.81       1056.90        62.92 o                         
   5  12  10        845.31        812.96        50.25 o                         
   6  12  10        963.01        943.93        46.85 o                         
   7  12  10        147.17        160.45        31.81 o                         
   8  12  10        146.75         91.04        28.22 o                         
   9  12  10        446.27        394.11        47.84 o                         
  10  12  10        248.93        221.38        37.06 o                         
  11  12  10         10.65          7.97        26.41 o                         
  12  12  10        865.68        912.70        60.26 o                         
  13  12  10        106.34         76.33        29.99 o                         
  14  12  10        102.52        108.67        40.86 o                         
  15  12  10          0.52         25.12        34.25 o                         
  16  12  10         45.32         91.65        44.57 o                         
   1  13  10       1570.74       1831.71        78.52 o                         
   2  13  10       1701.29       1768.11        91.89 o                         
   3  13  10         81.53         54.23        23.46 o                         
   4  13  10        731.03        652.12        51.01 o                         
   5  13  10          2.49          5.17        22.45 o                         
   6  13  10       1039.99       1181.92        69.79 o                         
   7  13  10          2.39         42.89        31.21 o                         
   8  13  10       1028.16       1123.92        80.86 o                         
   9  13  10        308.06        252.32        51.56 o                         
  10  13  10        912.09       1001.88       103.31 o                         
  11  13  10        203.11        130.20        41.51 o                         
  12  13  10        177.02        188.42        39.94 o                         
  13  13  10         46.08         58.04        34.00 o                         
  14  13  10          6.02         22.09        36.55 o                         
  15  13  10         96.36        114.43        45.16 o                         
   0  14  10         79.63          7.99        69.71 o                         
   1  14  10         15.57        -25.47        25.47 o                         
   2  14  10        340.85        370.65        40.69 o                         
   3  14  10        179.99        159.10        34.75 o                         
   4  14  10        108.09         34.98        33.37 o                         
   5  14  10       4173.43       4478.11       132.94 o                         
   6  14  10        111.97        130.40        34.52 o                         
   7  14  10        160.94        173.98        45.05 o                         
   8  14  10        239.55        164.89        46.61 o                         
   9  14  10        337.77        361.49        59.30 o                         
  10  14  10         73.56         77.06        45.24 o                         
  11  14  10        232.48        336.28        56.29 o                         
  12  14  10        726.56        618.28        68.40 o                         
  13  14  10        246.34        267.04        52.27 o                         
  14  14  10        600.18        693.86        70.25 o                         
  15  14  10          6.99        -10.42        58.24 o                         
   1  15  10         53.75        -35.29        35.29 o                         
   2  15  10        191.62         93.54        40.15 o                         
   3  15  10         73.86         75.51        33.54 o                         
   4  15  10         61.18         76.07        36.39 o                         
   5  15  10       1269.36       1302.93        95.08 o                         
   6  15  10       1148.06       1178.19        76.52 o                         
   7  15  10        281.04        265.37        55.33 o                         
   8  15  10        954.19       1098.59        91.27 o                         
   9  15  10        418.43        310.32        63.53 o                         
  10  15  10        670.09        651.35        75.72 o                         
  11  15  10        362.92        462.36        64.91 o                         
  12  15  10        469.63        758.86       131.86 o                         
  13  15  10        324.60        435.95        66.93 o                         
  14  15  10         85.96        172.38        60.81 o                         
   0  16  10         50.97         11.99        49.22 o                         
   1  16  10        725.52        728.04        88.78 o                         
   2  16  10        537.52        701.01        67.20 o                         
   3  16  10        193.59        184.85        39.43 o                         
   4  16  10        628.72        554.61        72.51 o                         
   5  16  10        342.11        201.57        68.13 o                         
   6  16  10        218.78        160.60        66.71 o                         
   7  16  10        314.79        246.58        66.05 o                         
   8  16  10         16.65        -31.18        48.78 o                         
   9  16  10        149.26        215.64        60.38 o                         
  10  16  10         21.35         23.70        54.55 o                         
  11  16  10          8.80         -4.56        43.86 o                         
  12  16  10        211.12        140.68        58.08 o                         
  13  16  10          4.07         49.47        52.94 o                         
   1  17  10         41.28        -31.77        36.18 o                         
   2  17  10         23.48         57.39        41.67 o                         
   3  17  10         19.85         80.41        43.14 o                         
   4  17  10          2.36        -10.93        40.36 o                         
   5  17  10         12.31        -13.90        52.48 o                         
   6  17  10        334.26        274.70        64.24 o                         
   7  17  10         34.45        -15.42        52.99 o                         
   8  17  10         11.48        -26.09        47.79 o                         
   9  17  10          0.68          6.21        53.84 o                         
  10  17  10        144.03         68.83        56.50 o                         
  11  17  10         82.37         83.30        76.55 o                         
  12  17  10        119.53        -67.44       104.23 o                         
   0  18  10         19.58         95.95        81.71 o                         
   1  18  10         13.92         12.67        42.15 o                         
   2  18  10        337.83        374.96        59.13 o                         
   3  18  10         47.40         74.55        63.67 o                         
   4  18  10        464.54        430.00        73.23 o                         
   5  18  10         39.60        -15.15        50.72 o                         
   6  18  10         74.45        187.71        66.91 o                         
   7  18  10         69.23          7.86        55.79 o                         
   8  18  10         55.66         41.45        68.86 o                         
   9  18  10          2.42        -48.45        48.45 o                         
  10  18  10          2.40         36.25        58.99 o                         
   1  19  10         33.58         57.65        46.06 o                         
   2  19  10        338.85        317.10        61.24 o                         
   3  19  10         99.03         55.48        49.58 o                         
   4  19  10        281.18        447.16        75.11 o                         
   5  19  10          0.26          2.81        54.15 o                         
   6  19  10        142.75        125.76        64.12 o                         
   7  19  10         21.36        -14.84        58.81 o                         
   8  19  10        160.90         34.96        60.36 o                         
   9  19  10         17.44         57.22       122.62 o                         
   0  20  10        497.10        511.10       104.70 o                         
   1  20  10         86.38        126.93        54.14 o                         
   2  20  10        517.80        482.62        75.71 o                         
   3  20  10         42.11         -2.94        58.16 o                         
   4  20  10        664.52        827.90        98.62 o                         
   5  20  10        107.27          6.21        65.78 o                         
   6  20  10        318.62        362.54        82.70 o                         
   7  20  10         63.70        219.15        82.26 o                         
   1  21  10        361.93        456.55        83.78 o                         
   2  21  10        152.25        178.25        63.08 o                         
   3  21  10         35.83        113.97        63.45 o                         
   4  21  10        189.96        237.26        70.59 o                         
   1   1  11          2.35          1.44         5.63 o                         
   2   1  11        167.79        156.27         9.32 o                         
   3   1  11       5383.07       5571.50        54.43 o                         
   4   1  11       6299.23       6292.23        60.85 o                         
   5   1  11       8947.18       9817.58        87.36 o                         
   6   1  11       1130.26       1051.31        21.45 o                         
   7   1  11        382.63        411.78        14.60 o                         
   8   1  11        553.60        463.48        19.31 o                         
   9   1  11       1263.42       1308.42        31.34 o                         
  10   1  11        889.17        912.65        28.06 o                         
  11   1  11        362.24        353.51        18.79 o                         
  12   1  11        503.98        463.91        22.25 o                         
  13   1  11        100.88        105.42        14.56 o                         
  14   1  11        135.71        109.55        14.85 o                         
  15   1  11        151.99        115.58        17.56 o                         
  16   1  11          0.00         -6.90        16.81 o                         
  17   1  11         23.78        -14.54        17.21 o                         
  18   1  11          8.93          6.33        19.62 o                         
  19   1  11          1.78         13.74        21.28 o                         
   0   2  11      24702.77      26653.21       309.75 o                         
   1   2  11          9.26         18.06         7.49 o                         
   2   2  11       2390.83       2127.70        30.83 o                         
   3   2  11        728.13        689.26        18.05 o                         
   4   2  11        922.84        792.85        17.93 o                         
   5   2  11       3500.51       3664.90        40.90 o                         
   6   2  11       5939.79       6571.66        65.36 o                         
   7   2  11       5969.26       6684.86        65.55 o                         
   8   2  11        452.49        486.07        17.49 o                         
   9   2  11       3363.90       3634.48        51.62 o                         
  10   2  11       1650.93       1837.41        46.25 o                         
  11   2  11         38.46         48.92        11.17 o                         
  12   2  11       1064.95       1122.62        36.86 o                         
  13   2  11          0.47         -5.59        11.63 o                         
  14   2  11        404.40        471.26        27.28 o                         
  15   2  11         41.08         33.85        15.84 o                         
  16   2  11        581.77        578.10        39.25 o                         
  17   2  11        289.66        263.32        31.74 o                         
  18   2  11        163.54        189.15        28.65 o                         
  19   2  11         40.63         62.92        24.59 o                         
   1   3  11       9158.26       9203.12        88.38 o                         
   2   3  11       2648.38       2370.75        36.43 o                         
   3   3  11       2266.36       2119.95        31.13 o                         
   4   3  11       4123.04       3929.64        45.07 o                         
   5   3  11        429.15        394.77        14.53 o                         
   6   3  11       1991.75       1955.35        30.24 o                         
   7   3  11         57.24         51.39         7.85 o                         
   8   3  11       3119.94       3120.57        47.29 o                         
   9   3  11        869.37        819.26        25.43 o                         
  10   3  11       1059.62       1051.93        31.57 o                         
  11   3  11       1070.19        970.02        30.08 o                         
  12   3  11       1370.79       1595.40        41.08 o                         
  13   3  11        894.96        978.65        32.37 o                         
  14   3  11         17.98         25.88        13.88 o                         
  15   3  11        277.91        299.64        21.25 o                         
  16   3  11         36.54         42.06        19.39 o                         
  17   3  11        178.88        179.13        26.65 o                         
  18   3  11         13.54         14.80        24.01 o                         
  19   3  11         68.80         40.78        24.75 o                         
   0   4  11      14001.08      14038.33       181.73 o                         
   1   4  11       2745.61       2814.96        38.65 o                         
   2   4  11       2527.70       2320.20        33.31 o                         
   3   4  11       2581.03       2609.62        36.29 o                         
   4   4  11       3573.69       3721.13        43.68 o                         
   5   4  11       1768.69       1712.34        28.62 o                         
   6   4  11       3357.69       3263.76        39.21 o                         
   7   4  11       2363.58       2346.91        34.89 o                         
   8   4  11         77.68         60.53        10.26 o                         
   9   4  11       6729.91       7156.86        85.01 o                         
  10   4  11        972.82        934.48        29.12 o                         
  11   4  11        794.70        923.29        29.28 o                         
  12   4  11       1466.93       1503.12        39.64 o                         
  13   4  11        303.72        309.67        20.15 o                         
  14   4  11        292.45        350.83        23.35 o                         
  15   4  11        287.74        254.60        21.48 o                         
  16   4  11        630.72        668.24        37.84 o                         
  17   4  11         11.55         25.84        21.57 o                         
  18   4  11        253.83        294.87        34.86 o                         
  19   4  11          0.41         14.61        27.07 o                         
   1   5  11       1667.51       1667.66        30.27 o                         
   2   5  11        696.77        663.88        22.49 o                         
   3   5  11       1698.95       1655.34        28.76 o                         
   4   5  11       4593.36       4660.49        50.90 o                         
   5   5  11       2049.88       2002.97        31.94 o                         
   6   5  11       5623.21       5886.84        59.43 o                         
   7   5  11        176.96        166.20        11.47 o                         
   8   5  11        952.54        884.94        24.94 o                         
   9   5  11          1.58          1.64        10.09 o                         
  10   5  11        157.80        146.79        15.00 o                         
  11   5  11         20.88         27.09        12.58 o                         
  12   5  11        866.05        885.98        30.88 o                         
  13   5  11        162.71        147.34        17.34 o                         
  14   5  11        250.09        243.88        20.06 o                         
  15   5  11         54.93         43.62        18.32 o                         
  16   5  11         46.68         28.16        21.72 o                         
  17   5  11         27.12          8.42        23.40 o                         
  18   5  11         24.95          5.64        24.44 o                         
   0   6  11        111.87         73.98        10.75 o                         
   1   6  11         36.38         29.09         6.83 o                         
   2   6  11        524.87        442.07        13.91 o                         
   3   6  11        140.22         99.66         9.11 o                         
   4   6  11       2136.44       2252.58        32.51 o                         
   5   6  11        322.54        298.91        12.64 o                         
   6   6  11        271.27        237.33        12.24 o                         
   7   6  11         57.84         41.45         9.32 o                         
   8   6  11         37.83         36.46        10.22 o                         
   9   6  11       1757.68       1903.58        40.85 o                         
  10   6  11        359.43        271.40        18.62 o                         
  11   6  11        282.92        291.24        20.42 o                         
  12   6  11        139.10        100.73        16.29 o                         
  13   6  11         43.55         27.84        15.62 o                         
  14   6  11        290.06        347.64        25.26 o                         
  15   6  11         65.11         43.08        21.34 o                         
  16   6  11         46.08         26.97        21.67 o                         
  17   6  11          0.77         -4.28        25.54 o                         
  18   6  11          3.80         -8.79        25.78 o                         
   1   7  11        930.48        863.33        26.60 o                         
   2   7  11       3940.92       4086.14        47.36 o                         
   3   7  11        627.10        558.67        16.99 o                         
   4   7  11        265.01        270.35        12.92 o                         
   5   7  11        293.74        284.91        12.73 o                         
   6   7  11         10.40         -6.73         7.57 o                         
   7   7  11          6.42          2.11         9.13 o                         
   8   7  11        284.04        253.67        16.42 o                         
   9   7  11         17.68         31.45        12.51 o                         
  10   7  11         21.73         13.19        12.91 o                         
  11   7  11          6.32         -1.88        13.94 o                         
  12   7  11        399.93        413.78        26.16 o                         
  13   7  11          5.67          9.00        17.19 o                         
  14   7  11        242.97        252.39        24.41 o                         
  15   7  11          1.95         -3.99        19.79 o                         
  16   7  11         49.36         32.50        23.39 o                         
  17   7  11         96.44        101.85        30.28 o                         
  18   7  11          5.41        -11.12        27.26 o                         
   0   8  11       3411.62       3288.98        62.74 o                         
   1   8  11          0.64         -4.92         7.71 o                         
   2   8  11        226.21        165.60        11.48 o                         
   3   8  11       2016.17       2038.26        33.74 o                         
   4   8  11        231.91        171.26        11.98 o                         
   5   8  11        122.91        108.42        10.52 o                         
   6   8  11          0.89         -5.05         8.78 o                         
   7   8  11          5.00         -9.58         9.58 o                         
   8   8  11       1484.51       1391.37        39.70 o                         
   9   8  11       1930.31       1799.84        50.50 o                         
  10   8  11         43.31         22.11        14.38 o                         
  11   8  11         21.36         18.27        15.11 o                         
  12   8  11         53.76         26.33        16.79 o                         
  13   8  11        111.95        119.26        21.21 o                         
  14   8  11        215.00        232.42        25.47 o                         
  15   8  11         17.64         49.19        22.75 o                         
  16   8  11        463.01        618.73        45.98 o                         
  17   8  11         17.54         23.10        32.77 o                         
  18   8  11        211.02        258.65        50.52 o                         
   1   9  11       3054.33       3313.44        46.30 o                         
   2   9  11          3.13          9.12         9.59 o                         
   3   9  11        498.72        472.51        18.76 o                         
   4   9  11       2524.75       2271.47        43.44 o                         
   5   9  11         78.79         48.58        11.45 o                         
   6   9  11       1194.25       1190.57        33.98 o                         
   7   9  11        512.93        452.97        23.90 o                         
   8   9  11        587.59        566.43        27.66 o                         
   9   9  11        264.86        230.89        23.69 o                         
  10   9  11        728.62        704.28        35.57 o                         
  11   9  11        249.98        259.63        26.00 o                         
  12   9  11        119.60        105.71        22.81 o                         
  13   9  11        569.74        632.37        39.66 o                         
  14   9  11         13.74         11.12        20.82 o                         
  15   9  11         93.33         88.72        30.14 o                         
  16   9  11         76.04         71.70        31.38 o                         
  17   9  11         51.07         64.64        31.25 o                         
   0  10  11      10018.95      10648.86       201.72 o                         
   1  10  11        286.08        248.23        22.00 o                         
   2  10  11       8663.69       9215.08       135.16 o                         
   3  10  11       2898.68       3063.41        62.75 o                         
   4  10  11       2140.30       2174.31        50.93 o                         
   5  10  11        721.95        678.86        27.98 o                         
   6  10  11        969.91        873.09        33.17 o                         
   7  10  11       1342.27       1628.06        51.42 o                         
   8  10  11          0.11        -15.95        15.95 o                         
   9  10  11        608.87        670.62        42.43 o                         
  10  10  11         17.20         24.86        21.66 o                         
  11  10  11        158.01        121.85        26.06 o                         
  12  10  11        442.29        453.05        37.61 o                         
  13  10  11         90.21         42.79        23.25 o                         
  14  10  11        612.86        655.94        46.77 o                         
  15  10  11         50.45         33.30        35.40 o                         
  16  10  11        375.15        408.44        49.88 o                         
  17  10  11          5.44          1.01        34.42 o                         
   1  11  11       1596.22       1666.34        66.57 o                         
   2  11  11         21.28          4.41        20.54 o                         
   3  11  11       2131.86       2174.59        64.53 o                         
   4  11  11        237.76        253.69        24.09 o                         
   5  11  11         92.67         52.26        18.14 o                         
   6  11  11        782.89        872.41        39.10 o                         
   7  11  11          0.12         -4.33        21.20 o                         
   8  11  11       1322.86       1558.92        67.78 o                         
   9  11  11        412.33        472.87        48.50 o                         
  10  11  11       1204.85       1360.24        66.77 o                         
  11  11  11        250.75        192.32        32.28 o                         
  12  11  11         43.17          5.25        25.40 o                         
  13  11  11        277.54        290.85        40.81 o                         
  14  11  11         40.38         13.10        29.94 o                         
  15  11  11        339.45        298.81        59.14 o                         
  16  11  11         67.96         15.59        36.57 o                         
   0  12  11       2255.91       2552.89       125.72 o                         
   1  12  11         26.89        -12.74        29.88 o                         
   2  12  11        740.16        778.54        65.57 o                         
   3  12  11       2592.83       2620.85        83.88 o                         
   4  12  11        396.41        368.05        36.52 o                         
   5  12  11        666.86        762.79        43.13 o                         
   6  12  11        315.27        337.85        41.11 o                         
   7  12  11       1457.58       1318.50        71.07 o                         
   8  12  11        392.19        329.01        48.08 o                         
   9  12  11         12.18         25.80        31.23 o                         
  10  12  11        163.41         97.17        35.03 o                         
  11  12  11        118.44        128.57        34.31 o                         
  12  12  11        585.86        527.97        48.21 o                         
  13  12  11        291.47        332.45        41.22 o                         
  14  12  11        431.73        377.53        53.25 o                         
  15  12  11        119.07         44.72        35.96 o                         
  16  12  11        157.64        140.37        53.29 o                         
   1  13  11         80.18         31.06        30.04 o                         
   2  13  11       1420.76       1411.71        67.93 o                         
   3  13  11        156.22         70.11        27.29 o                         
   4  13  11          8.08         -4.16        26.12 o                         
   5  13  11        219.94        113.29        29.17 o                         
   6  13  11        237.05        181.70        36.19 o                         
   7  13  11        709.32        790.01        68.38 o                         
   8  13  11        258.67        233.31        47.03 o                         
   9  13  11          0.36        -18.32        39.56 o                         
  10  13  11        168.19        124.67        67.24 o                         
  11  13  11         87.89         43.12        37.35 o                         
  12  13  11          8.19        -19.51        34.80 o                         
  13  13  11         15.23         -4.47        42.08 o                         
  14  13  11          2.02         34.50        41.31 o                         
  15  13  11         63.39         14.71        44.92 o                         
   0  14  11        159.13          3.50        72.81 o                         
   1  14  11         25.70        -37.08        37.08 o                         
   2  14  11        104.85         62.54        30.90 o                         
   3  14  11        247.98        190.68        39.13 o                         
   4  14  11         22.55         47.46        29.84 o                         
   5  14  11         92.25         71.90        37.17 o                         
   6  14  11         34.07         18.08        32.83 o                         
   7  14  11        126.47         64.50        47.31 o                         
   8  14  11         25.61         23.05        40.38 o                         
   9  14  11          0.09         23.80        48.82 o                         
  10  14  11         44.90         35.18        52.63 o                         
  11  14  11          0.34         38.43        42.86 o                         
  12  14  11         16.85         53.64        46.25 o                         
  13  14  11         43.95         55.02        44.34 o                         
  14  14  11          7.92         -0.93        45.31 o                         
   1  15  11       1059.57        966.00        70.20 o                         
   2  15  11          3.00        -20.70        31.51 o                         
   3  15  11        798.14        916.83        64.79 o                         
   4  15  11          3.50        -33.22        33.22 o                         
   5  15  11        655.82        537.66        68.22 o                         
   6  15  11         27.15         87.33        46.18 o                         
   7  15  11          3.20          0.94        46.93 o                         
   8  15  11         79.78        119.24        79.96 o                         
   9  15  11         47.17         72.30        51.29 o                         
  10  15  11        118.31        258.01        64.07 o                         
  11  15  11          0.52        -23.63        43.43 o                         
  12  15  11          9.31         34.37        48.68 o                         
  13  15  11        166.59        122.08        54.42 o                         
   0  16  11        289.69        322.70       147.00 o                         
   1  16  11          6.87        -23.70        34.36 o                         
   2  16  11        584.50        537.65        59.52 o                         
   3  16  11        164.28         69.18        40.61 o                         
   4  16  11        365.51        373.38        60.71 o                         
   5  16  11         80.35        100.67        48.28 o                         
   6  16  11          2.59        -43.49        43.49 o                         
   7  16  11        549.56        703.23        99.41 o                         
   8  16  11          3.20         52.96        55.10 o                         
   9  16  11        470.41        302.86        72.70 o                         
  10  16  11        140.00         72.55        62.24 o                         
  11  16  11         13.87          6.45        47.79 o                         
  12  16  11        223.26        277.85        64.22 o                         
   1  17  11        477.73        428.28        60.72 o                         
   2  17  11        118.67        136.25        48.02 o                         
   3  17  11        427.92        543.45        65.39 o                         
   4  17  11        587.04        697.85        91.84 o                         
   5  17  11        187.68        141.52        65.81 o                         
   6  17  11        696.32        770.12       136.84 o                         
   7  17  11         54.78        -17.48        53.14 o                         
   8  17  11       1055.34        947.34       105.87 o                         
   9  17  11          5.71        152.78        62.37 o                         
  10  17  11        389.13        392.04        79.62 o                         
  11  17  11         39.24         77.14        51.18 o                         
   0  18  11       2020.36       2095.10       370.07 o                         
   1  18  11         29.81         41.77        45.83 o                         
   2  18  11       2249.12       2425.27       126.33 o                         
   3  18  11         80.82        127.84        51.58 o                         
   4  18  11        367.36        408.77        74.04 o                         
   5  18  11        155.50        192.14        63.73 o                         
   6  18  11        155.12        152.52        67.08 o                         
   7  18  11        135.29         81.38        66.84 o                         
   8  18  11          2.02         -2.06        53.98 o                         
   9  18  11         94.96         84.32        57.46 o                         
  10  18  11        130.92        102.31        91.95 o                         
   1  19  11        968.53        948.58        89.03 o                         
   2  19  11         30.45         50.11        52.36 o                         
   3  19  11         40.47         55.16        63.36 o                         
   4  19  11        369.62        146.52        72.62 o                         
   5  19  11         26.16         62.25        60.02 o                         
   6  19  11        359.69        444.58        90.02 o                         
   7  19  11          2.35         21.65        64.84 o                         
   8  19  11        351.44        353.71        81.31 o                         
   0  20  11          9.62        -43.64        73.39 o                         
   1  20  11          1.04         26.94        52.45 o                         
   2  20  11        108.19         90.54        58.10 o                         
   3  20  11         97.08          1.58        57.28 o                         
   4  20  11         32.81        -31.63        56.18 o                         
   5  20  11         39.02          0.83        64.09 o                         
   6  20  11          8.58          4.24        67.74 o                         
   1  21  11          5.41         -8.18        61.61 o                         
   2  21  11          3.59        -61.32        62.47 o                         
   3  21  11         18.75         -6.13       145.10 o                         
   0   0  12      42412.68      48943.39       808.85 o                         
   1   0  12       1379.44       1622.25        41.79 o                         
   2   0  12      21746.27      21855.03       250.24 o                         
   3   0  12        186.03        225.10        15.47 o                         
   4   0  12      27031.26      28746.22       331.39 o                         
   5   0  12      16420.29      18174.42       216.59 o                         
   6   0  12      13855.83      15409.25       192.21 o                         
   7   0  12      11469.78      12647.21       159.73 o                         
   8   0  12        366.16        288.58        22.83 o                         
   9   0  12         15.12         10.91        13.88 o                         
  10   0  12        283.32        234.85        23.44 o                         
  11   0  12       4317.89       4646.30        99.50 o                         
  12   0  12       2520.46       2711.14        77.41 o                         
  13   0  12          2.44          0.44        18.32 o                         
  14   0  12        380.01        335.74        31.68 o                         
  15   0  12        120.52         74.99        26.72 o                         
  16   0  12        235.30        184.12        36.72 o                         
  17   0  12         26.17        -13.68        33.66 o                         
  18   0  12        107.07        100.66        62.24 o                         
  19   0  12         60.56         82.00        42.07 o                         
   1   1  12      11055.24      12159.97       107.48 o                         
   2   1  12        436.76        427.51        14.92 o                         
   3   1  12       6149.45       6435.20        62.45 o                         
   4   1  12       7644.25       7883.65        74.17 o                         
   5   1  12         68.83         39.99         8.00 o                         
   6   1  12      12512.18      13684.36       120.73 o                         
   7   1  12       1480.31       1512.76        28.79 o                         
   8   1  12       4783.81       5005.17        62.46 o                         
   9   1  12       1871.43       1905.09        38.95 o                         
  10   1  12       3079.54       3169.91        53.26 o                         
  11   1  12         62.21         29.69        12.57 o                         
  12   1  12        105.19         95.47        16.12 o                         
  13   1  12        843.57        838.15        33.28 o                         
  14   1  12         24.86         15.77        13.76 o                         
  15   1  12        542.66        554.74        30.83 o                         
  16   1  12         16.24         16.74        19.72 o                         
  17   1  12        651.99        704.94        50.61 o                         
  18   1  12        140.14        159.05        34.80 o                         
  19   1  12         75.19         36.23        32.59 o                         
   0   2  12      19908.48      22145.84       265.17 o                         
   1   2  12       2090.86       2360.07        34.82 o                         
   2   2  12       2694.57       2515.88        33.36 o                         
   3   2  12       3842.55       3756.24        42.72 o                         
   4   2  12        945.53        959.06        20.98 o                         
   5   2  12        618.44        583.34        16.79 o                         
   6   2  12        541.70        515.41        19.28 o                         
   7   2  12       2403.45       2453.88        34.77 o                         
   8   2  12         67.99         69.44        10.76 o                         
   9   2  12         46.94         20.29        10.10 o                         
  10   2  12        223.96        216.89        16.37 o                         
  11   2  12       2096.90       2245.11        51.47 o                         
  12   2  12        838.00        837.65        34.86 o                         
  13   2  12        103.25         95.67        15.70 o                         
  14   2  12        118.54        110.78        16.85 o                         
  15   2  12          2.86         -5.52        14.86 o                         
  16   2  12         64.86         29.37        20.75 o                         
  17   2  12          0.08         10.48        21.66 o                         
  18   2  12         74.32         66.07        30.19 o                         
  19   2  12          2.31         21.53        26.82 o                         
   1   3  12       1134.58        966.44        23.53 o                         
   2   3  12          1.34         -6.41         6.41 o                         
   3   3  12         58.11         54.82         8.28 o                         
   4   3  12          1.39         -6.94         6.94 o                         
   5   3  12       1605.46       1729.41        30.13 o                         
   6   3  12          6.78         -3.01         7.34 o                         
   7   3  12         92.77         73.40         8.99 o                         
   8   3  12        120.71         99.67        11.96 o                         
   9   3  12         24.40         20.38        10.51 o                         
  10   3  12         90.04         70.82        13.71 o                         
  11   3  12         72.66         67.57        14.23 o                         
  12   3  12         14.41          6.50        12.57 o                         
  13   3  12        224.62        181.91        18.55 o                         
  14   3  12         21.60         13.37        13.65 o                         
  15   3  12         40.42         22.90        18.01 o                         
  16   3  12         31.57         13.86        20.94 o                         
  17   3  12        164.06        111.18        27.66 o                         
  18   3  12         14.21          7.05        26.35 o                         
  19   3  12         17.54         18.39        94.01 o                         
   0   4  12         26.72         14.02         9.90 o                         
   1   4  12        274.81        265.24        14.18 o                         
   2   4  12         81.54         54.10         8.64 o                         
   3   4  12        354.37        265.89        14.49 o                         
   4   4  12        225.25        268.02        12.60 o                         
   5   4  12       4817.84       5308.84        56.93 o                         
   6   4  12       1643.46       1714.49        30.32 o                         
   7   4  12        528.72        416.27        16.45 o                         
   8   4  12        108.32        118.95        12.67 o                         
   9   4  12         70.42         80.20        12.51 o                         
  10   4  12       1656.95       1725.85        42.99 o                         
  11   4  12          2.36         11.59        12.06 o                         
  12   4  12        226.17        165.90        17.82 o                         
  13   4  12        126.96         85.45        15.66 o                         
  14   4  12        156.32        114.30        18.14 o                         
  15   4  12          1.87         15.64        18.45 o                         
  16   4  12          3.56         -4.30        21.55 o                         
  17   4  12         39.08         40.11        25.89 o                         
  18   4  12          7.02         21.54        27.33 o                         
   1   5  12       3125.21       3221.76        43.73 o                         
   2   5  12        482.05        425.72        18.64 o                         
   3   5  12       3568.17       3560.66        42.68 o                         
   4   5  12       4337.10       4385.53        50.09 o                         
   5   5  12       1183.50       1220.50        26.63 o                         
   6   5  12        769.42        751.18        20.16 o                         
   7   5  12        845.16        836.50        22.15 o                         
   8   5  12       4697.06       5100.12        66.40 o                         
   9   5  12        225.79        189.98        16.01 o                         
  10   5  12       1447.92       1570.09        42.38 o                         
  11   5  12        758.74        848.98        31.31 o                         
  12   5  12        113.90         77.84        15.78 o                         
  13   5  12         42.37         39.82        17.18 o                         
  14   5  12          6.36         -0.73        15.97 o                         
  15   5  12        299.29        327.66        30.61 o                         
  16   5  12         97.86        114.64        28.51 o                         
  17   5  12          0.51        -25.81        25.81 o                         
  18   5  12         10.25          6.28        33.14 o                         
   0   6  12       3102.28       2939.79        62.27 o                         
   1   6  12        292.71        293.82        13.12 o                         
   2   6  12       5029.60       5538.39        58.59 o                         
   3   6  12       1541.82       1451.03        26.57 o                         
   4   6  12       1262.29       1299.42        25.94 o                         
   5   6  12       5888.36       6180.80        64.21 o                         
   6   6  12        165.73        147.82        11.36 o                         
   7   6  12       1613.10       1631.93        35.81 o                         
   8   6  12       1302.32       1387.75        34.85 o                         
   9   6  12       1002.21       1009.84        32.94 o                         
  10   6  12        582.87        634.66        28.46 o                         
  11   6  12       1640.92       1773.14        51.60 o                         
  12   6  12        121.90        121.39        19.39 o                         
  13   6  12         72.61         60.78        18.62 o                         
  14   6  12       1129.89       1261.56        50.70 o                         
  15   6  12         47.12         25.34        21.93 o                         
  16   6  12        250.34        196.08        30.31 o                         
  17   6  12          0.15         23.72        27.07 o                         
  18   6  12         70.75         61.35        33.57 o                         
   1   7  12       9846.17      10264.18        98.37 o                         
   2   7  12       1282.91       1264.27        29.69 o                         
   3   7  12       1341.90       1416.51        30.77 o                         
   4   7  12       5813.04       5990.00        66.73 o                         
   5   7  12       1102.05       1165.09        26.28 o                         
   6   7  12       2549.59       2665.19        44.01 o                         
   7   7  12       2875.53       3149.37        52.44 o                         
   8   7  12       4610.61       4567.71        73.21 o                         
   9   7  12          5.39         16.23        13.93 o                         
  10   7  12       1259.19       1272.78        45.05 o                         
  11   7  12        198.40        216.51        22.04 o                         
  12   7  12        452.86        511.56        32.09 o                         
  13   7  12        238.43        237.03        25.50 o                         
  14   7  12        233.74        203.70        26.15 o                         
  15   7  12        129.66        165.88        29.17 o                         
  16   7  12         48.04         25.03        25.55 o                         
  17   7  12          4.78         -5.68        29.49 o                         
  18   7  12         85.45        112.10        51.35 o                         
   0   8  12       7161.64       7240.25       119.61 o                         
   1   8  12        355.30        303.56        15.56 o                         
   2   8  12       8925.28       9374.87        98.05 o                         
   3   8  12       1182.00       1181.54        27.72 o                         
   4   8  12       1807.40       1598.34        42.35 o                         
   5   8  12         53.66         28.58        10.44 o                         
   6   8  12        140.57         76.04        13.56 o                         
   7   8  12       1770.52       2019.48        49.43 o                         
   8   8  12        383.81        339.04        23.87 o                         
   9   8  12       1448.95       1555.55        59.41 o                         
  10   8  12          3.43         -1.97        16.24 o                         
  11   8  12        574.38        488.48        33.28 o                         
  12   8  12        497.30        519.85        38.05 o                         
  13   8  12         21.37         -9.56        19.78 o                         
  14   8  12        323.96        313.02        30.52 o                         
  15   8  12          0.95         -4.91        25.91 o                         
  16   8  12        161.53        120.88        33.14 o                         
  17   8  12          3.05         22.06        31.98 o                         
   1   9  12        377.25        352.31        22.59 o                         
   2   9  12         18.80         -4.67        12.60 o                         
   3   9  12       3048.03       3118.87        58.00 o                         
   4   9  12          4.77         -4.27        11.88 o                         
   5   9  12        762.62        804.65        30.29 o                         
   6   9  12       1654.33       1614.94        47.12 o                         
   7   9  12        181.65        203.35        20.84 o                         
   8   9  12       3272.77       3463.64        75.06 o                         
   9   9  12         15.11         -0.06        17.75 o                         
  10   9  12        970.01        979.17        59.62 o                         
  11   9  12         48.48         25.67        20.89 o                         
  12   9  12        259.22        258.63        31.10 o                         
  13   9  12        298.63        322.40        33.41 o                         
  14   9  12         57.85         23.98        24.63 o                         
  15   9  12        157.72         88.92        37.48 o                         
  16   9  12         15.57         -3.18        31.27 o                         
  17   9  12         90.23         89.86        37.01 o                         
   1  10  12        505.55        386.63        32.77 o                         
   2  10  12        875.40        810.82        44.19 o                         
   3  10  12        203.97        211.10        21.74 o                         
   4  10  12        485.50        457.87        27.81 o                         
   5  10  12         51.21         66.49        16.84 o                         
   6  10  12        138.70        158.42        22.38 o                         
   7  10  12        270.18        231.72        26.46 o                         
   8  10  12        123.08         87.60        27.50 o                         
   9  10  12        136.72        127.19        28.67 o                         
  10  10  12         15.39         14.30        23.85 o                         
  11  10  12          1.81        -11.74        23.49 o                         
  12  10  12         15.62        -24.12        24.12 o                         
  13  10  12        111.92         66.09        29.91 o                         
  14  10  12         38.71         38.99        30.63 o                         
  15  10  12         74.05         92.52        38.54 o                         
  16  10  12         26.60         26.09        39.47 o                         
   1  11  12         26.78        -26.74        26.74 o                         
   2  11  12       1396.36       1285.25        60.90 o                         
   3  11  12        603.54        566.44        40.20 o                         
   4  11  12        226.98        205.16        30.06 o                         
   5  11  12         58.11         40.35        21.24 o                         
   6  11  12        592.91        469.27        39.22 o                         
   7  11  12        235.65        146.03        36.79 o                         
   8  11  12        355.98        334.10        43.57 o                         
   9  11  12        166.89        126.56        32.93 o                         
  10  11  12        363.72        382.74        43.24 o                         
  11  11  12       1128.80       1273.51        71.45 o                         
  12  11  12         65.81         50.42        30.97 o                         
  13  11  12          1.89        -22.23        28.95 o                         
  14  11  12         56.63         65.34        38.28 o                         
  15  11  12         29.04         44.98        45.65 o                         
  16  11  12         26.40         43.01        51.29 o                         
   0  12  12        118.41         33.58        42.89 o                         
   1  12  12        652.93        646.47        54.39 o                         
   2  12  12          9.13         14.20        23.97 o                         
   3  12  12        412.39        368.42        35.72 o                         
   4  12  12       1084.64       1140.67        63.82 o                         
   5  12  12       1696.32       1801.96        76.89 o                         
   6  12  12         38.52        -11.24        28.34 o                         
   7  12  12        485.08        461.34        57.30 o                         
   8  12  12        421.95        350.30        57.71 o                         
   9  12  12        295.55        303.65        63.44 o                         
  10  12  12        335.45        329.45        58.18 o                         
  11  12  12         39.74          8.57        41.00 o                         
  12  12  12        379.09        325.51        48.14 o                         
  13  12  12         46.86         -6.46        34.87 o                         
  14  12  12        153.21         90.58        43.77 o                         
  15  12  12        110.78         93.17        45.96 o                         
   1  13  12       1602.44       1895.48        88.55 o                         
   2  13  12       1164.36       1168.55        64.92 o                         
   3  13  12        288.70        245.24        36.99 o                         
   4  13  12        995.95        893.15        61.36 o                         
   5  13  12        707.58        749.22        56.57 o                         
   6  13  12       1545.81       1567.25        85.85 o                         
   7  13  12         27.21         85.34        45.53 o                         
   8  13  12       2026.17       2363.96       133.29 o                         
   9  13  12         15.28         44.24        47.24 o                         
  10  13  12        710.49        748.25        90.19 o                         
  11  13  12        232.54        196.00        52.83 o                         
  12  13  12        156.08        136.21        49.73 o                         
  13  13  12         69.64         58.06        45.28 o                         
  14  13  12         47.46          8.09        45.63 o                         
  15  13  12        127.83        114.45       118.54 o                         
   0  14  12        157.41        183.84        56.95 o                         
   1  14  12          3.64         -4.50        31.92 o                         
   2  14  12       1005.58       1161.66        66.62 o                         
   3  14  12         91.29         60.02        32.39 o                         
   4  14  12        714.95        673.29        79.13 o                         
   5  14  12       1060.23       1087.96        82.58 o                         
   6  14  12        131.72         67.86        43.50 o                         
   7  14  12        719.37        806.06        92.06 o                         
   8  14  12        138.81         90.88        52.39 o                         
   9  14  12        839.86        859.38        95.75 o                         
  10  14  12        277.99        407.86       109.44 o                         
  11  14  12        278.01        291.08        59.41 o                         
  12  14  12        777.47        897.68        91.38 o                         
  13  14  12        169.26         73.90        49.64 o                         
  14  14  12        562.16        653.17        85.66 o                         
   1  15  12        117.17         77.56        38.35 o                         
   2  15  12       1306.71       1394.16        84.02 o                         
   3  15  12       1818.46       1845.98        90.09 o                         
   4  15  12        329.69        316.30        69.22 o                         
   5  15  12       2409.92       2714.30       141.41 o                         
   6  15  12       1068.18       1248.65       162.04 o                         
   7  15  12         59.48        106.17        57.40 o                         
   8  15  12       1101.88        922.20       142.87 o                         
   9  15  12         80.36         93.91        55.90 o                         
  10  15  12        744.38        647.99        85.07 o                         
  11  15  12         88.83        133.52        53.18 o                         
  12  15  12        300.94        195.91        58.86 o                         
  13  15  12        325.63        326.36        71.30 o                         
   0  16  12        422.66        345.37        84.61 o                         
   1  16  12        243.58        204.78        50.14 o                         
   2  16  12        179.74        196.99        49.39 o                         
   3  16  12        126.04         53.11        41.91 o                         
   4  16  12        235.94        151.41        55.60 o                         
   5  16  12        247.50        281.30        71.47 o                         
   6  16  12         94.10         98.62        54.34 o                         
   7  16  12        245.37        492.67        83.18 o                         
   8  16  12          0.43          2.08        53.78 o                         
   9  16  12         12.07         36.90        53.98 o                         
  10  16  12          1.93         47.53        53.80 o                         
  11  16  12        151.80        155.09        58.98 o                         
  12  16  12          2.69         42.68        85.84 o                         
   1  17  12         44.44         40.91        44.46 o                         
   2  17  12          1.81        -12.70        42.03 o                         
   3  17  12         44.65        -35.65        46.91 o                         
   4  17  12        154.45        114.50        60.05 o                         
   5  17  12        341.52        375.66        82.61 o                         
   6  17  12          8.90        135.23        65.50 o                         
   7  17  12          9.74        -15.94        49.29 o                         
   8  17  12         12.75        -32.98        59.30 o                         
   9  17  12         44.35         73.77        58.95 o                         
  10  17  12         28.72         38.13        60.44 o                         
  11  17  12         56.52        122.62       116.49 o                         
   0  18  12        103.15         31.50        70.01 o                         
   1  18  12          2.75        -21.21        43.16 o                         
   2  18  12         74.85         71.89        48.01 o                         
   3  18  12          2.32        -34.32        51.38 o                         
   4  18  12         66.58         72.53        57.15 o                         
   5  18  12         35.80         83.86        56.69 o                         
   6  18  12         69.05         45.63        65.53 o                         
   7  18  12         45.50         33.75        60.50 o                         
   8  18  12         20.08         -6.59        55.93 o                         
   9  18  12         56.32        163.43       122.34 o                         
   1  19  12          5.20          3.17        52.08 o                         
   2  19  12        203.17        188.09        63.52 o                         
   3  19  12          7.05        -11.78        53.26 o                         
   4  19  12        508.79        458.75       139.66 o                         
   5  19  12         13.09         -9.71        57.07 o                         
   6  19  12        195.44        269.48        78.59 o                         
   7  19  12         35.03        118.17        66.05 o                         
   0  20  12        216.84        234.42        98.61 o                         
   1  20  12        132.05        159.00        61.99 o                         
   2  20  12        275.10        207.52        66.60 o                         
   3  20  12        221.38         65.77        61.84 o                         
   4  20  12        285.61        239.31        75.09 o                         
   5  20  12        146.92        119.97        83.08 o                         
   1   1  13         13.69          8.78         6.02 o                         
   2   1  13        108.07         78.35         8.39 o                         
   3   1  13        394.82        329.54        13.23 o                         
   4   1  13        458.12        437.41        15.12 o                         
   5   1  13        854.51        980.49        22.98 o                         
   6   1  13       2318.59       2372.49        35.75 o                         
   7   1  13       1384.41       1510.78        30.85 o                         
   8   1  13       1958.73       2074.57        40.95 o                         
   9   1  13        767.82        745.80        29.34 o                         
  10   1  13        734.58        730.88        28.48 o                         
  11   1  13       1012.94        977.06        33.50 o                         
  12   1  13        281.76        264.58        21.44 o                         
  13   1  13         16.27         23.34        14.81 o                         
  14   1  13        202.92        154.46        22.06 o                         
  15   1  13        139.04        147.82        29.27 o                         
  16   1  13          9.58          4.91        23.03 o                         
  17   1  13         11.99          4.22        24.88 o                         
  18   1  13          0.09         12.49        26.69 o                         
   0   2  13       5743.25       5592.86        85.65 o                         
   1   2  13         34.23         22.79         8.26 o                         
   2   2  13       5739.38       5845.96        61.32 o                         
   3   2  13         31.13         33.09         8.06 o                         
   4   2  13       5526.81       5645.48        58.93 o                         
   5   2  13        874.81        926.65        23.16 o                         
   6   2  13       1869.69       1790.14        31.11 o                         
   7   2  13       4375.79       4588.73        53.94 o                         
   8   2  13        574.24        533.33        21.17 o                         
   9   2  13       1537.66       1745.57        42.04 o                         
  10   2  13        406.90        425.15        22.86 o                         
  11   2  13        408.57        465.21        25.17 o                         
  12   2  13        135.05        113.13        17.17 o                         
  13   2  13          3.61         -7.11        15.04 o                         
  14   2  13        605.37        604.79        32.31 o                         
  15   2  13          4.14          6.48        19.58 o                         
  16   2  13        320.64        315.25        35.68 o                         
  17   2  13        125.78         99.18        29.12 o                         
  18   2  13        282.18        227.32        38.83 o                         
   1   3  13       5207.76       5236.39        59.52 o                         
   2   3  13       1174.69       1215.84        29.00 o                         
   3   3  13       6732.53       7085.47        73.13 o                         
   4   3  13       5628.87       5972.40        65.29 o                         
   5   3  13        357.50        386.12        15.36 o                         
   6   3  13       2422.65       2675.72        39.23 o                         
   7   3  13        840.31        806.33        25.14 o                         
   8   3  13        524.82        532.57        22.42 o                         
   9   3  13        849.83        838.62        35.97 o                         
  10   3  13       2122.78       2331.47        55.55 o                         
  11   3  13       1472.84       1709.02        68.82 o                         
  12   3  13       1372.63       1524.05        47.94 o                         
  13   3  13        184.59        180.56        20.70 o                         
  14   3  13        698.38        807.14        38.35 o                         
  15   3  13        645.92        655.68        41.74 o                         
  16   3  13         57.67         43.54        24.96 o                         
  17   3  13        312.99        331.61        51.52 o                         
  18   3  13          1.62          5.28        27.33 o                         
   0   4  13       1736.65       1794.35        49.31 o                         
   1   4  13        981.88        940.51        23.85 o                         
   2   4  13       1993.24       1867.94        33.52 o                         
   3   4  13       4944.77       5138.44        57.93 o                         
   4   4  13       1362.49       1431.08        29.75 o                         
   5   4  13       2993.60       3057.20        41.06 o                         
   6   4  13       1022.43       1042.89        25.04 o                         
   7   4  13       2400.58       2512.11        43.99 o                         
   8   4  13        435.23        438.93        20.79 o                         
   9   4  13        350.95        355.99        21.07 o                         
  10   4  13        891.13        882.62        33.62 o                         
  11   4  13       1059.87       1130.46        40.38 o                         
  12   4  13        659.92        645.72        32.98 o                         
  13   4  13          5.06          6.30        17.03 o                         
  14   4  13       1217.43       1440.42        62.75 o                         
  15   4  13         64.78         95.48        25.24 o                         
  16   4  13        410.27        339.14        38.62 o                         
  17   4  13         38.33         37.97        28.15 o                         
  18   4  13        227.70        202.96        36.70 o                         
   1   5  13       5462.74       5966.66        69.45 o                         
   2   5  13       1308.93       1219.55        38.17 o                         
   3   5  13        879.28        959.70        24.59 o                         
   4   5  13       3141.90       3192.29        43.74 o                         
   5   5  13        205.37        174.97        12.49 o                         
   6   5  13       2872.03       2839.92        43.05 o                         
   7   5  13        110.83         91.56        12.88 o                         
   8   5  13        825.04        825.02        32.52 o                         
   9   5  13        436.69        390.01        23.18 o                         
  10   5  13       1117.56       1169.70        41.49 o                         
  11   5  13        727.57        736.42        35.62 o                         
  12   5  13       1103.76       1072.88        44.77 o                         
  13   5  13        193.81        184.07        24.44 o                         
  14   5  13        832.46       1006.27        46.89 o                         
  15   5  13        198.49        247.42        33.50 o                         
  16   5  13          6.61        -15.85        27.26 o                         
  17   5  13        104.92        117.50        33.08 o                         
  18   5  13         30.19         33.49        32.22 o                         
   0   6  13       2172.96       2135.04        53.56 o                         
   1   6  13          9.47         -1.72         8.99 o                         
   2   6  13       1788.92       1742.56        35.01 o                         
   3   6  13        450.00        381.37        15.90 o                         
   4   6  13        737.61        618.64        20.10 o                         
   5   6  13        547.24        448.90        17.10 o                         
   6   6  13        108.86         79.25        12.49 o                         
   7   6  13         32.47         23.50        11.57 o                         
   8   6  13       1760.22       1798.69        48.13 o                         
   9   6  13       1481.98       1654.10        49.64 o                         
  10   6  13        781.00        717.55        34.09 o                         
  11   6  13         17.94         13.08        16.22 o                         
  12   6  13         66.79         35.45        22.12 o                         
  13   6  13        163.33        172.45        24.40 o                         
  14   6  13         41.57         43.67        20.36 o                         
  15   6  13          0.03        -22.55        22.66 o                         
  16   6  13          3.70          4.49        25.25 o                         
  17   6  13         68.07         44.00        31.45 o                         
  18   6  13         46.97         10.22        94.01 o                         
   1   7  13       3546.52       3568.48        52.05 o                         
   2   7  13        254.22        216.47        15.04 o                         
   3   7  13        343.80        300.28        15.53 o                         
   4   7  13       1775.68       1799.85        41.53 o                         
   5   7  13          2.29         12.65        10.13 o                         
   6   7  13       1896.98       1817.64        45.16 o                         
   7   7  13         12.57         13.42        13.18 o                         
   8   7  13          8.37         31.61        15.66 o                         
   9   7  13        120.64         91.94        19.85 o                         
  10   7  13         12.37         27.58        17.22 o                         
  11   7  13        187.75        198.31        24.74 o                         
  12   7  13        436.75        465.08        43.05 o                         
  13   7  13        156.06        146.95        24.80 o                         
  14   7  13        159.18        151.19        25.78 o                         
  15   7  13         20.60          4.08        24.94 o                         
  16   7  13         22.32          9.91        27.45 o                         
  17   7  13          6.47          5.63        34.16 o                         
   0   8  13       2210.84       2274.13        76.74 o                         
   1   8  13       1206.96       1271.52        43.00 o                         
   2   8  13        183.04        185.54        19.31 o                         
   3   8  13       1535.61       1515.20        51.54 o                         
   4   8  13        270.24        229.28        20.08 o                         
   5   8  13       4365.82       4523.60        72.28 o                         
   6   8  13          2.61          8.60        14.18 o                         
   7   8  13        216.55        188.92        21.07 o                         
   8   8  13         98.05         88.84        19.09 o                         
   9   8  13         35.37         32.82        18.99 o                         
  10   8  13        968.97        898.24        46.89 o                         
  11   8  13        931.67        994.64        49.69 o                         
  12   8  13         10.50         22.08        22.05 o                         
  13   8  13         62.77         31.12        22.95 o                         
  14   8  13        162.63        158.35        30.38 o                         
  15   8  13          6.03         15.00        31.11 o                         
  16   8  13         76.02         40.16        32.78 o                         
  17   8  13        103.93        129.35        50.13 o                         
   1   9  13       4213.07       5020.72       102.58 o                         
   2   9  13        129.45        119.55        23.25 o                         
   3   9  13       2317.29       2355.72        63.42 o                         
   4   9  13          8.69         -2.14        16.19 o                         
   5   9  13          8.50          2.17        15.46 o                         
   6   9  13         20.01         -4.79        19.60 o                         
   7   9  13         58.77         43.53        20.11 o                         
   8   9  13        943.05        928.89        53.74 o                         
   9   9  13         13.94         34.39        24.71 o                         
  10   9  13       1528.82       1807.21        86.51 o                         
  11   9  13        209.40        193.27        33.11 o                         
  12   9  13        231.95        212.23        35.07 o                         
  13   9  13        231.15        250.91        35.87 o                         
  14   9  13          6.05          1.07        27.84 o                         
  15   9  13        136.90        139.00        42.81 o                         
  16   9  13         13.23         45.76        36.19 o                         
  17   9  13         29.07          6.13        98.10 o                         
   0  10  13       7968.76       8773.71       354.88 o                         
   1  10  13        790.63        742.48        54.38 o                         
   2  10  13       3210.64       2947.99        87.83 o                         
   3  10  13       1284.24       1327.46        55.81 o                         
   4  10  13       2819.38       2827.34        82.59 o                         
   5  10  13       1361.85       1372.29        65.83 o                         
   6  10  13       2962.69       3138.95       115.86 o                         
   7  10  13       2371.77       2765.16        95.75 o                         
   8  10  13          1.56          9.58        25.72 o                         
   9  10  13        724.13        806.78        56.98 o                         
  10  10  13         95.85         85.29        32.65 o                         
  11  10  13        387.65        405.96        46.22 o                         
  12  10  13        143.07         89.60        31.82 o                         
  13  10  13        398.86        386.92        56.79 o                         
  14  10  13        186.08        251.28        41.53 o                         
  15  10  13         74.54         92.18        41.69 o                         
  16  10  13        432.67        477.48        66.57 o                         
   1  11  13        942.39       1056.64        80.39 o                         
   2  11  13         15.50         -3.31        34.68 o                         
   3  11  13       1144.66       1214.23        57.50 o                         
   4  11  13       1678.86       1826.37        79.27 o                         
   5  11  13        598.80        665.88        45.63 o                         
   6  11  13       3051.16       3048.96       115.01 o                         
   7  11  13         25.63         90.48        36.28 o                         
   8  11  13       1749.29       1976.54       115.29 o                         
   9  11  13         14.68         13.28        44.92 o                         
  10  11  13       1274.49       1549.29        98.58 o                         
  11  11  13         95.03         67.13        37.87 o                         
  12  11  13        262.40        173.88        42.90 o                         
  13  11  13        335.25        379.57        52.28 o                         
  14  11  13         22.78         63.26        41.47 o                         
  15  11  13        142.40        168.24        61.02 o                         
   0  12  13       5256.81       5369.39       206.56 o                         
   1  12  13        457.35        469.59        47.64 o                         
   2  12  13       1098.06       1109.24        62.46 o                         
   3  12  13       1069.37        991.80        72.93 o                         
   4  12  13        966.63       1058.77        63.20 o                         
   5  12  13        287.62        352.15        43.38 o                         
   6  12  13         19.24         17.25        39.88 o                         
   7  12  13        753.42        785.12        77.07 o                         
   8  12  13        338.70        342.62        62.20 o                         
   9  12  13        800.31        876.98        89.37 o                         
  10  12  13        431.24        437.09        64.23 o                         
  11  12  13        401.36        505.59        68.49 o                         
  12  12  13        392.99        462.31        66.72 o                         
  13  12  13        217.91        133.84        48.99 o                         
  14  12  13        279.63        258.25        58.04 o                         
  15  12  13        412.80        602.84        78.03 o                         
   1  13  13        291.43        388.69        45.59 o                         
   2  13  13        488.15        417.16        43.00 o                         
   3  13  13          6.09         -7.59        27.24 o                         
   4  13  13       1058.18       1135.07        72.10 o                         
   5  13  13        699.81        714.95        70.85 o                         
   6  13  13        720.11        645.80        74.26 o                         
   7  13  13         22.51         29.66        47.14 o                         
   8  13  13        629.61        786.37        86.97 o                         
   9  13  13         65.70         40.25        49.11 o                         
  10  13  13        788.69        955.19        89.91 o                         
  11  13  13          0.80        -31.22        41.75 o                         
  12  13  13         80.79         82.12        50.15 o                         
  13  13  13          1.70        -11.48        44.91 o                         
  14  13  13          3.45         22.38        48.87 o                         
   0  14  13        730.97        744.20        88.58 o                         
   1  14  13         22.15         23.26        86.17 o                         
   2  14  13         46.81         18.13        32.09 o                         
   3  14  13        104.81         19.25        30.62 o                         
   4  14  13        212.66        303.17        51.55 o                         
   5  14  13          0.19          5.70        35.75 o                         
   6  14  13         18.37         17.07        46.08 o                         
   7  14  13         13.54          6.06        47.75 o                         
   8  14  13          0.91        -23.67        44.29 o                         
   9  14  13         17.06          5.09        49.39 o                         
  10  14  13          0.03          5.01        49.85 o                         
  11  14  13         36.06         66.78        50.41 o                         
  12  14  13          7.35         64.49        50.19 o                         
  13  14  13         13.92         15.84        46.30 o                         
   1  15  13        115.92        135.66        48.32 o                         
   2  15  13         10.34        -31.98        31.98 o                         
   3  15  13        616.42        788.67        68.04 o                         
   4  15  13         25.00        -34.65        41.43 o                         
   5  15  13         19.71         52.41        54.82 o                         
   6  15  13         35.88        -35.06        47.89 o                         
   7  15  13          2.56        -14.30        48.57 o                         
   8  15  13         49.27        -11.70        50.92 o                         
   9  15  13         31.31         64.91        55.64 o                         
  10  15  13          6.85         -4.40        54.20 o                         
  11  15  13          0.14         55.21        56.81 o                         
  12  15  13          5.01         14.95        48.43 o                         
   0  16  13       2327.58       2605.99       168.25 o                         
   1  16  13          0.86        -17.78        39.90 o                         
   2  16  13       1899.72       1933.60       108.83 o                         
   3  16  13         91.21         90.96        43.28 o                         
   4  16  13        160.60        172.10        58.19 o                         
   5  16  13         77.48         58.14        50.99 o                         
   6  16  13        332.83        309.21        66.98 o                         
   7  16  13        697.86        756.11        98.47 o                         
   8  16  13         26.98         -7.73        53.42 o                         
   9  16  13        460.81        387.80        77.48 o                         
  10  16  13        127.19        164.77        86.36 o                         
  11  16  13         17.83         43.29        52.82 o                         
   1  17  13        326.87        324.06        59.37 o                         
   2  17  13         67.34         95.84        51.15 o                         
   3  17  13        717.12        773.39        95.47 o                         
   4  17  13        841.52       1001.59       113.40 o                         
   5  17  13        103.13        266.76        67.15 o                         
   6  17  13        677.70        720.04        99.78 o                         
   7  17  13          0.31        -25.94        56.72 o                         
   8  17  13        516.73        666.88       101.26 o                         
   9  17  13         32.58         28.61        59.03 o                         
  10  17  13        168.74        237.37        99.50 o                         
   0  18  13        925.32       1041.77       134.38 o                         
   1  18  13          5.33         36.38        47.15 o                         
   2  18  13       1468.91       1571.44       103.97 o                         
   3  18  13        563.50        530.23        83.06 o                         
   4  18  13        287.36        196.26        63.53 o                         
   5  18  13        291.77        323.65        72.48 o                         
   6  18  13        162.33         84.39        69.03 o                         
   7  18  13        247.19        244.60        81.07 o                         
   8  18  13         23.07         -9.44        57.91 o                         
   1  19  13        600.11        481.94        89.21 o                         
   2  19  13         91.30         71.83        57.96 o                         
   3  19  13         71.48         36.61        77.64 o                         
   4  19  13        296.72        372.20        78.45 o                         
   5  19  13         85.54         33.60        64.23 o                         
   6  19  13        344.30        530.01       114.14 o                         
   0  20  13          6.56        -64.70        64.70 o                         
   1  20  13          1.51          8.41        60.27 o                         
   2  20  13         53.14         25.43        67.66 o                         
   3  20  13         83.49         41.72        59.77 o                         
   4  20  13         33.86        136.93       128.75 o                         
   0   0  14       3882.41       3774.30        95.16 o                         
   1   0  14          9.09        -11.38        11.38 o                         
   2   0  14       7510.08       7661.66       109.23 o                         
   3   0  14          5.62          6.38        10.74 o                         
   4   0  14       3699.00       3676.33        62.93 o                         
   5   0  14       4243.26       4605.46        75.06 o                         
   6   0  14       1453.79       1297.94        40.99 o                         
   7   0  14       3588.47       3967.45        78.98 o                         
   8   0  14        107.82         93.04        18.16 o                         
   9   0  14         24.66         13.81        17.55 o                         
  10   0  14        496.80        466.02        37.15 o                         
  11   0  14       2239.56       2622.09       117.31 o                         
  12   0  14        688.06        711.91        55.43 o                         
  13   0  14         57.96         13.05        29.81 o                         
  14   0  14       1238.74       1268.22       101.28 o                         
  15   0  14          1.41        -16.31        48.16 o                         
  16   0  14        109.46        109.61        63.28 o                         
  17   0  14         24.98          3.73        48.27 o                         
  18   0  14        286.44        471.65        89.70 o                         
   1   1  14        777.04        729.91        21.59 o                         
   2   1  14       2221.25       2271.75        33.87 o                         
   3   1  14         49.19         16.00         7.55 o                         
   4   1  14       1685.64       1862.44        31.00 o                         
   5   1  14         50.12         42.15         8.98 o                         
   6   1  14       4969.32       5306.93        61.07 o                         
   7   1  14       2912.19       3116.56        49.84 o                         
   8   1  14       5647.44       6230.46        81.78 o                         
   9   1  14        122.19        142.13        16.87 o                         
  10   1  14       1669.96       1678.33        50.37 o                         
  11   1  14        178.13        192.67        22.15 o                         
  12   1  14         84.86         69.12        18.50 o                         
  13   1  14        294.38        287.14        28.04 o                         
  14   1  14        345.71        312.43        28.55 o                         
  15   1  14        547.84        629.18        62.02 o                         
  16   1  14         22.85         30.52        26.48 o                         
  17   1  14        122.78        132.67        33.40 o                         
  18   1  14         74.75         43.95        30.87 o                         
   0   2  14        685.32        612.95        30.53 o                         
   1   2  14        555.25        551.56        18.96 o                         
   2   2  14         17.08         -2.00         7.54 o                         
   3   2  14        630.39        543.98        17.82 o                         
   4   2  14        102.01         95.62        10.55 o                         
   5   2  14       2587.59       2799.54        41.95 o                         
   6   2  14          1.41         18.11         9.32 o                         
   7   2  14       1485.42       1692.50        39.07 o                         
   8   2  14        245.46        243.86        16.92 o                         
   9   2  14        417.38        356.10        22.18 o                         
  10   2  14        645.06        619.46        31.34 o                         
  11   2  14       1250.17       1296.22        57.38 o                         
  12   2  14        630.21        685.96        38.03 o                         
  13   2  14         81.27         86.61        21.35 o                         
  14   2  14       1355.90       1572.80        61.36 o                         
  15   2  14         14.95         -3.94        22.49 o                         
  16   2  14        130.31         53.54        28.89 o                         
  17   2  14          1.64        -11.24        27.12 o                         
  18   2  14        172.04        123.28        34.98 o                         
   1   3  14       1811.71       1848.59        36.87 o                         
   2   3  14         93.27        100.50        10.46 o                         
   3   3  14        997.47        887.20        24.70 o                         
   4   3  14        161.85        144.35        12.27 o                         
   5   3  14        375.15        339.37        16.50 o                         
   6   3  14        207.98        215.14        15.10 o                         
   7   3  14       1429.68       1435.95        36.39 o                         
   8   3  14        113.18         94.21        15.01 o                         
   9   3  14         19.39         -9.91        13.54 o                         
  10   3  14          0.58        -14.28        14.28 o                         
  11   3  14          9.78          7.62        18.80 o                         
  12   3  14          1.28         -4.82        17.51 o                         
  13   3  14          0.30          9.77        17.57 o                         
  14   3  14         14.49         24.40        19.56 o                         
  15   3  14         21.65         10.88        22.98 o                         
  16   3  14         29.66         17.05        27.75 o                         
  17   3  14         40.52         37.52        31.44 o                         
  18   3  14          0.02        -28.96        28.96 o                         
   0   4  14       1236.38       1221.97        45.04 o                         
   1   4  14         45.83         25.68         9.69 o                         
   2   4  14       1592.66       1782.38        36.31 o                         
   3   4  14         30.15         17.41         9.25 o                         
   4   4  14        825.07        839.09        25.68 o                         
   5   4  14        388.57        346.59        17.53 o                         
   6   4  14         18.23         10.92        10.72 o                         
   7   4  14         33.56         11.73        11.52 o                         
   8   4  14          0.57         -2.92        12.81 o                         
   9   4  14         58.18         74.51        17.29 o                         
  10   4  14        140.00        131.67        20.68 o                         
  11   4  14          8.89         11.47        17.55 o                         
  12   4  14        194.73        189.08        25.76 o                         
  13   4  14        176.18        157.46        25.09 o                         
  14   4  14          4.11          7.49        19.25 o                         
  15   4  14         71.25         25.96        26.06 o                         
  16   4  14          6.02        -18.62        26.76 o                         
  17   4  14          6.95         27.91        31.33 o                         
  18   4  14         17.46        -42.92        87.88 o                         
   1   5  14       2129.27       2160.86        41.99 o                         
   2   5  14       3324.34       3373.75        50.49 o                         
   3   5  14       4759.81       5241.97        64.26 o                         
   4   5  14         12.02          7.79         9.95 o                         
   5   5  14         32.04         26.92        12.66 o                         
   6   5  14       1146.95       1064.08        33.53 o                         
   7   5  14        327.25        283.48        25.21 o                         
   8   5  14       2830.35       3018.31        67.68 o                         
   9   5  14        495.86        401.00        27.87 o                         
  10   5  14        959.41        896.86        50.82 o                         
  11   5  14         14.65          8.30        18.79 o                         
  12   5  14        166.23        115.39        23.66 o                         
  13   5  14          7.69         -1.78        19.77 o                         
  14   5  14         72.88         63.92        22.24 o
[truncated: 178,282 more chars]
